# Supplementary material for: Examining performance and likelihood ratios for two likelihood ratio systems using the PROVEDIt dataset
Source: PLoS One. 2021 Sep 17;16(9):e0256714. doi: 10.1371/journal.pone.0256714 (PMC8448353; doi:10.1371/journal.pone.0256714)
Supplement: S1 Table — (XLSX) [file pone.0256714.s006.xlsx]

## Sheet: S1 Table
S1 Table. Single source sample profiles used in determining AT values were selected from the filtered version of the PROVEDIt_GlobalFiler_29 cycles_3500_15s dataset.
A02_RD14-0003-47d3a-0.54GF-Q0.7_01.15sec
A02_RD14-0003-49d4a-0.15GF-Q0.5_01.15sec
A06_RD14-0003-48d4a-0.0625GF-Q0.7_01.15sec
A06_RD14-0003-50d4a-0.0625GF-Q0.7_01.15sec
A10_RB063015LEA-GF_01.15sec
A10_RB2063015LEA-GF_01.15sec
B01_RD14-0003-47d2a-0.5GF-Q0.6_02.15sec
B01_RD14-0003-49d2a-0.5GF-Q0.8_02.15sec
B06_RD14-0003-48d4a-0.03125GF-Q0.7_02.15sec
B06_RD14-0003-50d4a-0.03125GF-Q0.7_02.15sec
B10_RB1081315LEA-GF_02.15sec
C01_RD14-0003-47d2a-0.25GF-Q0.6_03.15sec
C01_RD14-0003-49d3a-0.25GF-Q0.7_03.15sec
C06_RD14-0003-48d4a-0.0156GF-Q0.7_03.15sec
C06_RD14-0003-50d4a-0.0156GF-Q0.7_03.15sec
C10_NEG1012016ADG-GF_03.15sec
D01_RD14-0003-47d3a-0.125GF-Q0.7_04.15sec
D01_RD14-0003-49d3a-0.125GF-Q0.7_04.15sec
D06_RD14-0003-48d4a-0.0078GF-Q0.7_04.15sec
D06_RD14-0003-50d4a-0.0078GF-Q0.7_04.15sec
D10_NEG1011816ADG-GF_04.15sec
E01_RD14-0003-47d3a-0.0625GF-Q0.7_05.15sec
E01_RD14-0003-49d4a-0.0625GF-Q0.5_05.15sec
E05_NEG011816ADG-GF_05.15sec
E05_NEG012016ADG-GF_05.15sec
E06_RD14-0003-48d4a-0.26GF-Q0.7_05.15sec
E06_RD14-0003-50d4a-0.16GF-Q0.7_05.15sec
F01_RD14-0003-47d3a-0.03125GF-Q0.7_06.15sec
F01_RD14-0003-49d4a-0.03125GF-Q0.5_06.15sec
F05_RD14-0003-48d2a-0.5GF-Q0.8_06.15sec
F05_RD14-0003-50d2a-0.5GF-Q0.8_06.15sec
F10_RD14-0003-47d3a-0.0078GF-Q0.7_06.15sec
G01_RD14-0003-47d3a-0.0156GF-Q0.7_07.15sec
G01_RD14-0003-49d4a-0.0156GF-Q0.5_07.15sec
G05_RD14-0003-48d2a-0.25GF-Q0.8_07.15sec
G05_RD14-0003-50d2a-0.25GF-Q0.8_07.15sec
G09_RB062915LEA-GF_07.15sec
H01_RD14-0003-49d4a-0.0078GF-Q0.5_08.15sec
H05_RD14-0003-48d3a-0.125GF-Q0.8_08.15sec
H05_RD14-0003-50d3a-0.125GF-Q0.9_08.15sec
H09_RB1063015LEA-GF_08.15sec
