# Supplementary material for: Examining performance and likelihood ratios for two likelihood ratio systems using the PROVEDIt dataset
Source: PLoS One. 2021 Sep 17;16(9):e0256714. doi: 10.1371/journal.pone.0256714 (PMC8448353; doi:10.1371/journal.pone.0256714)
Supplement: S3 Table — (XLSX) [file pone.0256714.s008.xlsx]

## Sheet: S3 Table
S3 Table. Single source profiles included in the Model Maker analysis had varying range of DNA quality and quantity.
*DNA treatment, represented below in column "B" by a letter followed by a number, indicates the protocol used to treat DNA samples prior to PCR amplification. The symbols in column "B" are explained to the right of the table [43].
*Total DNA amount, shown in column "C" represents the total amount of DNA in the amplification reaction in picograms.
Mixture Profile	DNA Treatment	Total DNA amount		Code	Description
A02_RD14-0003-07d3S2-0.07GF-Q1.1_01.15sec.hid	S2	70		a	Samples were not treated with any protocol intended to induce DNA damage or PCR inhibition.
A02_RD14-0003-15d2U60-0.25GF-Q4.5_01.15sec.hid	U60	250		b to e	Samples treated with DNase I. Letters b to e indicate units of DNase I in degradation reaction : (b) 3, (c) 6, (d) 12, and (e) 24 mU enzyme.
A02_RD14-0003-15d3a-0.26GF-Q0.8_01.15sec.hid	a	260		15 to 45	Samples treated with Fragmentase. 15, 30, and 45 minutes indicate incubation time of enzyme digestion.
A02_RD14-0003-17d2U60-0.25GF-Q13.3_01.15sec.hid	U60	250		U15 to U105	Samples exposed to UV damage (U). Times of exposure ranged from 15-105 minutes.
A02_RD14-0003-17d3a-0.26GF-Q0.9_01.15sec.hid	a	260		S2 to S30	Samples were sonicated (S). 2, 10, and 30 cycles of sonication were used.
A02_RD14-0003-29d3I22-0.25GF-Q1.7_01.15sec.hid	I22	250		I15 to I35	Samples treated with humic acid inhibiton (I) at three different volumes (15, 22, and 35 μL) of 2 mg/mL of humic acid in lysate.
A03_RD14-0003-08d3S10-0.08GF-Q2.5_01.15sec.hid	S10	80
A03_RD14-0003-15d3b-0.26GF-Q0.8_01.15sec.hid	b	260
A03_RD14-0003-15d3U105-0.0625GF-Q50.8_01.15sec.hid	U105	62.5
A03_RD14-0003-17d3c-0.16GF-Q1.5_01.15sec.hid	c	160
A03_RD14-0003-17d3U105-0.0625GF-Q104.8_01.15sec.hid	U105	62.5
A03_RD14-0003-29d3I35-0.0625GF-QLAND_01.15sec.hid	I35	62.5
A04_RD14-0003-09d3S30-0.0078GF-Q6.7_01.15sec.hid	S30	7.8
A04_RD14-0003-15d3c-0.0078GF-Q1.6_01.15sec.hid	c	7.8
A04_RD14-0003-16d3U15-0.0313GF-Q2.3_01.15sec.hid	U15	31.3
A04_RD14-0003-17d2d-0.0078GF-Q1.2_01.15sec.hid	d	7.8
A04_RD14-0003-18d3U15-0.0313GF-Q1.9_01.15sec.hid	U15	31.3
A04_RD14-0003-32d3-45-0.0078GF-Q20.3_01.15sec.hid	45	7.8
A04_RD14-0003-34d4I15-0.03125GF-Q1.2_01.15sec.hid	I15	31.25
A05_RD14-0003-15d3d-0.0078GF-Q2.3_01.15sec.hid	d	7.8
A05_RD14-0003-16d1U105-0.5GF-Q1.3_01.15sec.hid	U105	500
A05_RD14-0003-17d3e-0.0078GF-Q2.4_01.15sec.hid	e	7.8
A05_RD14-0003-18d1U105-0.5GF-Q1.2_01.15sec.hid	U105	500
A05_RD14-0003-32d3-15-0.0625GF-Q1.3_01.15sec.hid	15	62.5
A05_RD14-0003-34d2I35-0.5GF-QLAND_01.15sec.hid	I35	500
A06_RD14-0003-15d3e-0.0156GF-Q9.8_01.15sec.hid	e	15.6
A06_RD14-0003-18d3a-0.0625GF-Q0.7_01.15sec.hid	a	62.5
A07_RD14-0003-16d3a-0.0625GF-Q0.8_01.15sec.hid	a	62.5
A07_RD14-0003-18d2c-0.0625GF-Q2.1_01.15sec.hid	c	62.5
A07_RD14-0003-31d2-15-0.125GF-Q1.7_01.15sec.hid	15	125
A08_RD14-0003-16d2b-0.125GF-Q1.3_01.15sec.hid	b	125
A08_RD14-0003-18d2d-0.125GF-Q2.2_01.15sec.hid	d	125
A08_RD14-0003-31d1-30-0.25GF-Q1.7_01.15sec.hid	30	250
A09_RD14-0003-16d2c-0.125GF-Q3.4_01.15sec.hid	c	125
A09_RD14-0003-18d2e-0.125GF-Q2.8_01.15sec.hid	e	125
A09_RD14-0003-31d1-45-0.25GF-Q2.3_01.15sec.hid	45	250
A10_RD14-0003-15d3U15-0.125GF-Q2.5_01.15sec.hid	U15	125
A10_RD14-0003-16d1d-0.25GF-Q5.7_01.15sec.hid	d	250
A10_RD14-0003-17d1S30-0.25GF-Q4.3_01.15sec.hid	S30	250
A11_RD14-0003-16d1e-0.25GF-Q71.8_01.15sec.hid	e	250
A11_RD14-0003-18d1S2-0.25GF-Q0.8_01.15sec.hid	S2	250
B01_RD14-0003-07d1S2-0.5GF-Q1.0_02.15sec.hid	S2	500
B01_RD14-0003-15d2a-0.5GF-Q0.9_02.15sec.hid	a	500
B01_RD14-0003-15d2U15-0.5GF-Q1.3_02.15sec.hid	U15	500
B01_RD14-0003-17d2a-0.5GF-Q0.8_02.15sec.hid	a	500
B01_RD14-0003-17d2U15-0.5GF-Q2.5_02.15sec.hid	U15	500
B01_RD14-0003-29d2I15-0.5GF-Q0.7_02.15sec.hid	I15	500
B02_RD14-0003-08d1S10-0.5GF-Q2.1_02.15sec.hid	S10	500
B02_RD14-0003-15d2b-0.5GF-Q0.5_02.15sec.hid	b	500
B02_RD14-0003-15d3U60-0.125GF-Q10.7_02.15sec.hid	U60	125
B02_RD14-0003-17d2c-0.5GF-Q1.0_02.15sec.hid	c	500
B02_RD14-0003-17d2U60-0.125GF-Q13.3_02.15sec.hid	U60	125
B02_RD14-0003-29d4I22-0.125GF-Q3.9_02.15sec.hid	I22	125
B02_RD14-0003-32d1-30-0.5GF-Q2.1_02.15sec.hid	30	500
B04_RD14-0003-09d3S30-0.03GF-Q6.7_02.15sec.hid	S30	30
B04_RD14-0003-15d3c-0.22GF-Q1.6_02.15sec.hid	c	220
B04_RD14-0003-16d3U15-0.0156GF-Q2.3_02.15sec.hid	U15	15.6
B04_RD14-0003-17d2d-0.07GF-Q1.2_02.15sec.hid	d	70
B04_RD14-0003-18d3U15-0.0156GF-Q1.9_02.15sec.hid	U15	15.6
B04_RD14-0003-32d3-45-0.004GF-Q20.3_02.15sec.hid	45	4
B04_RD14-0003-34d4I15-0.0156GF-Q1.2_02.15sec.hid	I15	15.6
B05_RD14-0003-15d3d-0.13GF-Q2.3_02.15sec.hid	d	130
B05_RD14-0003-16d1U105-0.25GF-Q1.3_02.15sec.hid	U105	250
B05_RD14-0003-17d3e-0.04GF-Q2.4_02.15sec.hid	e	40
B05_RD14-0003-18d1U105-0.25GF-Q1.2_02.15sec.hid	U105	250
B05_RD14-0003-32d3-15-0.03125GF-Q1.3_02.15sec.hid	15	31.25
B05_RD14-0003-34d2I35-0.25GF-QLAND_02.15sec.hid	I35	250
B06_RD14-0003-15d3e-0.0078GF-Q9.8_02.15sec.hid	e	7.8
B06_RD14-0003-18d3a-0.0313GF-Q0.7_02.15sec.hid	a	31.3
B07_RD14-0003-16d3a-0.0313GF-Q0.8_02.15sec.hid	a	31.3
B07_RD14-0003-18d3c-0.0313GF-Q1.1_02.15sec.hid	c	31.3
B07_RD14-0003-31d2-15-0.0625GF-Q1.7_02.15sec.hid	15	62.5
B08_RD14-0003-16d3b-0.0625GF-Q0.7_02.15sec.hid	b	62.5
B08_RD14-0003-18d2d-0.0625GF-Q2.2_02.15sec.hid	d	62.5
B08_RD14-0003-31d1-30-0.125GF-Q1.7_02.15sec.hid	30	125
B09_RD14-0003-16d2c-0.0625GF-Q3.4_02.15sec.hid	c	62.5
B09_RD14-0003-18d2e-0.0625GF-Q2.8_02.15sec.hid	e	62.5
B09_RD14-0003-31d1-45-0.125GF-Q2.3_02.15sec.hid	45	125
B10_RD14-0003-16d2d-0.125GF-Q1.7_02.15sec.hid	d	125
B10_RD14-0003-17d2S30-0.125GF-Q5.6_02.15sec.hid	S30	125
B11_RD14-0003-16d1e-0.125GF-Q71.8_02.15sec.hid	e	125
B11_RD14-0003-18d1S2-0.125GF-Q0.8_02.15sec.hid	S2	125
C01_RD14-0003-07d2S2-0.25GF-Q1.0_03.15sec.hid	S2	250
C01_RD14-0003-15d2a-0.25GF-Q0.9_03.15sec.hid	a	250
C01_RD14-0003-17d2a-0.25GF-Q0.8_03.15sec.hid	a	250
C01_RD14-0003-17d2U15-0.25GF-Q2.5_03.15sec.hid	U15	250
C01_RD14-0003-29d2I15-0.25GF-Q0.7_03.15sec.hid	I15	250
C02_RD14-0003-08d2S10-0.25GF-Q2.4_03.15sec.hid	S10	250
C02_RD14-0003-15d2b-0.25GF-Q0.5_03.15sec.hid	b	250
C02_RD14-0003-15d3U60-0.0625GF-Q10.7_03.15sec.hid	U60	62.5
C02_RD14-0003-17d2c-0.25GF-Q1.0_03.15sec.hid	c	250
C02_RD14-0003-17d3U60-0.0625GF-Q42.1_03.15sec.hid	U60	62.5
C02_RD14-0003-29d4I22-0.0625GF-Q3.9_03.15sec.hid	I22	62.5
C02_RD14-0003-32d2-30-0.25GF-Q2.2_03.15sec.hid	30	250
C03_RD14-0003-09d1S30-0.5GF-Q6.0_03.15sec.hid	S30	500
C03_RD14-0003-15d2c-0.5GF-Q2.1_03.15sec.hid	c	500
C03_RD14-0003-17d1d-0.5GF-Q1.5_03.15sec.hid	d	500
C03_RD14-0003-17d3U105-0.0313GF-Q104.8_03.15sec.hid	U105	31.3
C03_RD14-0003-29d4I35-0.03125GF-QLAND_03.15sec.hid	I35	31.25
C03_RD14-0003-32d1-45-0.5GF-Q1.3_03.15sec.hid	45	500
C04_RD14-0003-15d1d-0.5GF-Q4.1_03.15sec.hid	d	500
C04_RD14-0003-16d1U60-0.5GF-Q1.3_03.15sec.hid	U60	500
C04_RD14-0003-17d1e-0.5GF-Q2.3_03.15sec.hid	e	500
C04_RD14-0003-18d1U60-0.5GF-Q1.2_03.15sec.hid	U60	500
C04_RD14-0003-34d2I22-0.5GF-Q0.9_03.15sec.hid	I22	500
C06_RD14-0003-15d3e-0.07GF-Q9.8_03.15sec.hid	e	70
C06_RD14-0003-18d3a-0.0156GF-Q0.7_03.15sec.hid	a	15.6
C07_RD14-0003-16d3a-0.0156GF-Q0.8_03.15sec.hid	a	15.6
C07_RD14-0003-18d3c-0.0156GF-Q1.1_03.15sec.hid	c	15.6
C07_RD14-0003-31d2-15-0.03125GF-Q1.7_03.15sec.hid	15	31.25
C08_RD14-0003-16d3b-0.0313GF-Q0.7_03.15sec.hid	b	31.3
C08_RD14-0003-18d3d-0.0313GF-Q1.5_03.15sec.hid	d	31.3
C08_RD14-0003-31d2-30-0.0625GF-Q0.8_03.15sec.hid	30	62.5
C09_RD14-0003-16d3c-0.0313GF-Q1.8_03.15sec.hid	c	31.3
C09_RD14-0003-18d2e-0.0313GF-Q2.8_03.15sec.hid	e	31.3
C09_RD14-0003-31d1-45-0.0625GF-Q2.3_03.15sec.hid	45	62.5
C10_RD14-0003-16d2d-0.0625GF-Q1.7_03.15sec.hid	d	62.5
C10_RD14-0003-17d2S30-0.0625GF-Q5.6_03.15sec.hid	S30	62.5
C11_RD14-0003-16d2e-0.0625GF-Q4.6_03.15sec.hid	e	62.5
C11_RD14-0003-18d2S2-0.0625GF-Q1.0_03.15sec.hid	S2	62.5
D01_RD14-0003-07d2S2-0.125GF-Q1.0_04.15sec.hid	S2	125
D01_RD14-0003-15d3a-0.125GF-Q0.8_04.15sec.hid	a	125
D01_RD14-0003-17d2a-0.125GF-Q0.8_04.15sec.hid	a	125
D01_RD14-0003-17d2U15-0.125GF-Q2.5_04.15sec.hid	U15	125
D02_RD14-0003-08d2S10-0.125GF-Q2.4_04.15sec.hid	S10	125
D02_RD14-0003-15d3b-0.125GF-Q0.8_04.15sec.hid	b	125
D02_RD14-0003-15d3U60-0.0313GF-Q10.7_04.15sec.hid	U60	31.3
D02_RD14-0003-17d2c-0.125GF-Q1.0_04.15sec.hid	c	125
D02_RD14-0003-17d3U60-0.0313GF-Q42.1_04.15sec.hid	U60	31.3
D02_RD14-0003-29d4I22-0.03125GF-Q3.9_04.15sec.hid	I22	31.25
D02_RD14-0003-32d3-30-0.125GF-Q2.9_04.15sec.hid	30	125
D03_RD14-0003-09d1S30-0.25GF-Q6.0_04.15sec.hid	S30	250
D03_RD14-0003-15d2c-0.25GF-Q2.1_04.15sec.hid	c	250
D03_RD14-0003-15d3U105-0.0156GF-Q50.8_04.15sec.hid	U105	15.6
D03_RD14-0003-17d2d-0.25GF-Q1.2_04.15sec.hid	d	250
D03_RD14-0003-17d3U105-0.0156GF-Q104.8_04.15sec.hid	U105	15.6
D03_RD14-0003-29d4I35-0.0156GF-QLAND_04.15sec.hid	I35	15.6
D03_RD14-0003-32d2-45-0.25GF-Q1.2_04.15sec.hid	45	250
D04_RD14-0003-15d2d-0.25GF-Q1.4_04.15sec.hid	d	250
D04_RD14-0003-16d2U60-0.25GF-Q12.9_04.15sec.hid	U60	250
D04_RD14-0003-17d1e-0.25GF-Q2.3_04.15sec.hid	e	250
D04_RD14-0003-18d1U60-0.25GF-Q1.2_04.15sec.hid	U60	250
D04_RD14-0003-34d3I22-0.25GF-Q1.4_04.15sec.hid	I22	250
D05_RD14-0003-15d1e-0.5GF-Q2.4_04.15sec.hid	e	500
D05_RD14-0003-16d2U105-0.125GF-Q37.8_04.15sec.hid	U105	125
D05_RD14-0003-18d1U105-0.125GF-Q1.2_04.15sec.hid	U105	125
D05_RD14-0003-32d3-15-0.0156GF-Q1.3_04.15sec.hid	15	15.6
D05_RD14-0003-34d3I35-0.125GF-QLAND_04.15sec.hid	I35	125
D06_RD14-0003-18d3a-0.0078GF-Q0.7_04.15sec.hid	a	7.8
D08_RD14-0003-16d3b-0.0156GF-Q0.7_04.15sec.hid	b	15.6
D08_RD14-0003-18d3d-0.0156GF-Q1.5_04.15sec.hid	d	15.6
D08_RD14-0003-31d2-30-0.03125GF-Q0.8_04.15sec.hid	30	31.25
D09_RD14-0003-16d3c-0.0156GF-Q1.8_04.15sec.hid	c	15.6
D09_RD14-0003-18d3e-0.0156GF-Q1.5_04.15sec.hid	e	15.6
D09_RD14-0003-31d2-45-0.03125GF-Q16.1_04.15sec.hid	45	31.25
D10_RD14-0003-16d2d-0.0313GF-Q1.7_04.15sec.hid	d	31.3
D10_RD14-0003-17d3S30-0.03125GF-Q15.1_04.15sec.hid	S30	31.25
D11_RD14-0003-16d2e-0.0313GF-Q4.6_04.15sec.hid	e	31.3
D11_RD14-0003-18d2S2-0.03125GF-Q1.0_04.15sec.hid	S2	31.25
E01_RD14-0003-07d2S2-0.0625GF-Q1.0_05.15sec.hid	S2	62.5
E01_RD14-0003-15d3a-0.0625GF-Q0.8_05.15sec.hid	a	62.5
E01_RD14-0003-15d3U15-0.0625GF-Q2.5_05.15sec.hid	U15	62.5
E01_RD14-0003-17d3a-0.0625GF-Q0.9_05.15sec.hid	a	62.5
E01_RD14-0003-17d3U15-0.0625GF-Q1.8_05.15sec.hid	U15	62.5
E02_RD14-0003-08d3S10-0.0625GF-Q2.5_05.15sec.hid	S10	62.5
E02_RD14-0003-15d3b-0.0625GF-Q0.8_05.15sec.hid	b	62.5
E02_RD14-0003-15d3U60-0.0156GF-Q10.7_05.15sec.hid	U60	15.6
E02_RD14-0003-17d2c-0.0625GF-Q1.0_05.15sec.hid	c	62.5
E02_RD14-0003-29d4I22-0.0156GF-Q3.9_05.15sec.hid	I22	15.6
E02_RD14-0003-32d3-30-0.0625GF-Q2.9_05.15sec.hid	30	62.5
E03_RD14-0003-09d2S30-0.125GF-Q12.9_05.15sec.hid	S30	125
E03_RD14-0003-16d2U15-0.5GF-Q1.7_05.15sec.hid	U15	500
E03_RD14-0003-17d2d-0.125GF-Q1.2_05.15sec.hid	d	125
E03_RD14-0003-18d2U15-0.5GF-Q3.3_05.15sec.hid	U15	500
E03_RD14-0003-32d2-45-0.125GF-Q1.2_05.15sec.hid	45	125
E03_RD14-0003-34d2I15-0.5GF-Q0.6_05.15sec.hid	I15	500
E04_RD14-0003-15d2d-0.125GF-Q1.4_05.15sec.hid	d	125
E04_RD14-0003-16d2U60-0.125GF-Q12.9_05.15sec.hid	U60	125
E04_RD14-0003-17d1e-0.125GF-Q2.3_05.15sec.hid	e	125
E04_RD14-0003-18d2U60-0.125GF-Q66.3_05.15sec.hid	U60	125
E04_RD14-0003-34d3I22-0.125GF-Q1.4_05.15sec.hid	I22	125
E05_RD14-0003-15d2e-0.25GF-Q4.6_05.15sec.hid	e	250
E05_RD14-0003-16d2U105-0.0625GF-Q37.8_05.15sec.hid	U105	62.5
E05_RD14-0003-18d2U105-0.0625GF-Q122.8_05.15sec.hid	U105	62.5
E05_RD14-0003-32d3-15-0.0078GF-Q1.3_05.15sec.hid	15	7.8
E05_RD14-0003-34d3I35-0.0625GF-QLAND_05.15sec.hid	I35	62.5
E06_RD14-0003-18d3a-0.05GF-Q0.7_05.15sec.hid	a	50
E07_RD14-0003-16d3a-0.0078GF-Q0.8_05.15sec.hid	a	7.8
E07_RD14-0003-18d3c-0.0078GF-Q1.1_05.15sec.hid	c	7.8
E07_RD14-0003-31d3-15-0.0156GF-Q1.3_05.15sec.hid	15	15.6
E08_RD14-0003-16d3b-0.0078GF-Q0.7_05.15sec.hid	b	7.8
E08_RD14-0003-18d3d-0.0078GF-Q1.5_05.15sec.hid	d	7.8
E08_RD14-0003-31d3-30-0.0156GF-Q10.1_05.15sec.hid	30	15.6
E10_RD14-0003-16d3d-0.0156GF-Q2.7_05.15sec.hid	d	15.6
E10_RD14-0003-17d3S30-0.01563GF-Q15.1_05.15sec.hid	S30	15.63
E11_RD14-0003-16d2e-0.0156GF-Q4.6_05.15sec.hid	e	15.6
E11_RD14-0003-18d2S2-0.0156GF-Q1.0_05.15sec.hid	S2	15.6
F01_RD14-0003-07d3S2-0.03125GF-Q1.1_06.15sec.hid	S2	31.25
F01_RD14-0003-15d3a-0.0313GF-Q0.8_06.15sec.hid	a	31.3
F01_RD14-0003-17d3a-0.0313GF-Q0.9_06.15sec.hid	a	31.3
F01_RD14-0003-17d3U15-0.0313GF-Q1.8_06.15sec.hid	U15	31.3
F01_RD14-0003-29d4I15-0.03125GF-Q0.6_06.15sec.hid	I15	31.25
F02_RD14-0003-08d3S10-0.03125GF-Q2.5_06.15sec.hid	S10	31.25
F02_RD14-0003-15d1U105-0.5GF-Q1.0_06.15sec.hid	U105	500
F02_RD14-0003-15d3b-0.0313GF-Q0.8_06.15sec.hid	b	31.3
F02_RD14-0003-17d1U105-0.5GF-Q1.4_06.15sec.hid	U105	500
F02_RD14-0003-17d3c-0.0313GF-Q1.5_06.15sec.hid	c	31.3
F02_RD14-0003-29d3I35-0.5GF-QLAND_06.15sec.hid	I35	500
F03_RD14-0003-09d2S30-0.0625GF-Q12.9_06.15sec.hid	S30	62.5
F03_RD14-0003-15d3c-0.0625GF-Q1.6_06.15sec.hid	c	62.5
F03_RD14-0003-16d2U15-0.25GF-Q1.7_06.15sec.hid	U15	250
F03_RD14-0003-17d3d-0.0625GF-Q2.2_06.15sec.hid	d	62.5
F03_RD14-0003-18d2U15-0.25GF-Q3.3_06.15sec.hid	U15	250
F03_RD14-0003-32d2-45-0.0625GF-Q1.2_06.15sec.hid	45	62.5
F03_RD14-0003-34d2I15-0.25GF-Q0.6_06.15sec.hid	I15	250
F04_RD14-0003-15d2d-0.0625GF-Q1.4_06.15sec.hid	d	62.5
F04_RD14-0003-16d2U60-0.0625GF-Q12.9_06.15sec.hid	U60	62.5
F04_RD14-0003-17d2e-0.0625GF-Q3.5_06.15sec.hid	e	62.5
F04_RD14-0003-18d2U60-0.0625GF-Q66.3_06.15sec.hid	U60	62.5
F04_RD14-0003-32d1-15-0.5GF-Q1.2_06.15sec.hid	15	500
F04_RD14-0003-34d3I22-0.0625GF-Q1.4_06.15sec.hid	I22	62.5
F05_RD14-0003-15d2e-0.125GF-Q4.6_06.15sec.hid	e	125
F05_RD14-0003-16d2U105-0.0313GF-Q37.8_06.15sec.hid	U105	31.3
F05_RD14-0003-18d2a-0.5GF-Q0.9_06.15sec.hid	a	500
F05_RD14-0003-18d2U105-0.0313GF-Q122.8_06.15sec.hid	U105	31.3
F05_RD14-0003-32d3-15-0.18GF-Q1.3_06.15sec.hid	15	180
F05_RD14-0003-34d4I35-0.03125GF-QLAND_06.15sec.hid	I35	31.25
F06_RD14-0003-16d2a-0.5GF-Q0.9_06.15sec.hid	a	500
F06_RD14-0003-18d2c-0.5GF-Q2.1_06.15sec.hid	c	500
F06_RD14-0003-32d2-30-0.03125GF-Q2.2_06.15sec.hid	30	31.25
F07_RD14-0003-16d3a-0.15GF-Q0.8_06.15sec.hid	a	150
F07_RD14-0003-18d3c-0.08GF-Q1.1_06.15sec.hid	c	80
F07_RD14-0003-31d3-15-0.0078GF-Q1.3_06.15sec.hid	15	7.8
F08_RD14-0003-16d3b-0.1GF-Q0.7_06.15sec.hid	b	100
F08_RD14-0003-18d3d-0.03GF-Q1.5_06.15sec.hid	d	30
F08_RD14-0003-31d3-30-0.0078GF-Q10.1_06.15sec.hid	30	7.8
F09_RD14-0003-16d3c-0.0078GF-Q1.8_06.15sec.hid	c	7.8
F09_RD14-0003-18d3e-0.0078GF-Q1.5_06.15sec.hid	e	7.8
F09_RD14-0003-31d2-45-0.0156GF-Q16.1_06.15sec.hid	45	15.6
F10_RD14-0003-16d3d-0.0078GF-Q2.7_06.15sec.hid	d	7.8
F10_RD14-0003-17d3S30-0.0078GF-Q15.1_06.15sec.hid	S30	7.8
G01_RD14-0003-07d3S2-0.01563GF-Q1.1_07.15sec.hid	S2	15.63
G01_RD14-0003-15d3a-0.0156GF-Q0.8_07.15sec.hid	a	15.6
G01_RD14-0003-15d3U15-0.0156GF-Q2.5_07.15sec.hid	U15	15.6
G01_RD14-0003-17d3a-0.0156GF-Q0.9_07.15sec.hid	a	15.6
G01_RD14-0003-17d3U15-0.0156GF-Q1.8_07.15sec.hid	U15	15.6
G01_RD14-0003-29d4I15-0.0156GF-Q0.6_07.15sec.hid	I15	15.6
G02_RD14-0003-08d3S10-0.0156GF-Q2.5_07.15sec.hid	S10	15.6
G02_RD14-0003-15d2U105-0.25GF-Q5.8_07.15sec.hid	U105	250
G02_RD14-0003-15d3b-0.0156GF-Q0.8_07.15sec.hid	b	15.6
G02_RD14-0003-17d1U105-0.25GF-Q1.4_07.15sec.hid	U105	250
G02_RD14-0003-17d3c-0.0156GF-Q1.5_07.15sec.hid	c	15.6
G02_RD14-0003-29d3I35-0.25GF-QLAND_07.15sec.hid	I35	250
G03_RD14-0003-09d2S30-0.03125GF-Q12.9_07.15sec.hid	S30	31.25
G03_RD14-0003-15d3c-0.0313GF-Q1.6_07.15sec.hid	c	31.3
G03_RD14-0003-16d3U15-0.125GF-Q2.3_07.15sec.hid	U15	125
G03_RD14-0003-17d3d-0.0313GF-Q2.2_07.15sec.hid	d	31.3
G03_RD14-0003-18d2U15-0.125GF-Q3.3_07.15sec.hid	U15	125
G03_RD14-0003-32d2-45-0.03125GF-Q1.2_07.15sec.hid	45	31.25
G03_RD14-0003-34d2I15-0.125GF-Q0.6_07.15sec.hid	I15	125
G04_RD14-0003-15d3d-0.0313GF-Q2.3_07.15sec.hid	d	31.3
G04_RD14-0003-16d3U60-0.0313GF-Q9.7_07.15sec.hid	U60	31.3
G04_RD14-0003-17d2e-0.0313GF-Q3.5_07.15sec.hid	e	31.3
G04_RD14-0003-32d2-15-0.25GF-Q1.2_07.15sec.hid	15	250
G04_RD14-0003-34d4I22-0.03125GF-Q5.6_07.15sec.hid	I22	31.25
G05_RD14-0003-15d2e-0.0625GF-Q4.6_07.15sec.hid	e	62.5
G05_RD14-0003-16d3U105-0.0156GF-Q14.4_07.15sec.hid	U105	15.6
G05_RD14-0003-18d2a-0.25GF-Q0.9_07.15sec.hid	a	250
G05_RD14-0003-18d3U105-0.0156GF-QLAND_07.15sec.hid	U105	15.6
G05_RD14-0003-34d4I35-0.0156GF-QLAND_07.15sec.hid	I35	15.6
G06_RD14-0003-16d2a-0.25GF-Q0.9_07.15sec.hid	a	250
G06_RD14-0003-18d2c-0.25GF-Q2.1_07.15sec.hid	c	250
G06_RD14-0003-31d1-15-0.5GF-Q1.3_07.15sec.hid	15	500
G06_RD14-0003-32d2-30-0.0156GF-Q2.2_07.15sec.hid	30	15.6
G07_RD14-0003-16d2b-0.5GF-Q1.3_07.15sec.hid	b	500
G07_RD14-0003-18d1d-0.5GF-Q1.3_07.15sec.hid	d	500
G07_RD14-0003-31d3-15-0.19GF-Q1.3_07.15sec.hid	15	190
G08_RD14-0003-16d1c-0.5GF-Q1.9_07.15sec.hid	c	500
G08_RD14-0003-18d1e-0.5GF-Q2.1_07.15sec.hid	e	500
G08_RD14-0003-31d3-30-0.03GF-Q10.1_07.15sec.hid	30	30
G09_RD14-0003-16d3c-0.07GF-Q1.8_07.15sec.hid	c	70
G09_RD14-0003-18d3e-0.03GF-Q1.5_07.15sec.hid	e	30
G09_RD14-0003-31d2-45-0.0078GF-Q16.1_07.15sec.hid	45	7.8
G10_RD14-0003-16d3d-0.02GF-Q2.7_07.15sec.hid	d	20
G10_RD14-0003-17d3S30-0.04GF-Q15.1_07.15sec.hid	S30	40
G11_RD14-0003-16d3e-0.0078GF-Q4.4_07.15sec.hid	e	7.8
G11_RD14-0003-18d3S2-0.0078GF-Q0.8_07.15sec.hid	S2	7.8
H01_RD14-0003-07d3S2-0.0078GF-Q1.1_08.15sec.hid	S2	7.8
H01_RD14-0003-15d1U60-0.5GF-Q0.9_08.15sec.hid	U60	500
H01_RD14-0003-15d3a-0.0078GF-Q0.8_08.15sec.hid	a	7.8
H01_RD14-0003-17d1U60-0.5GF-Q1.3_08.15sec.hid	U60	500
H01_RD14-0003-17d3a-0.0078GF-Q0.9_08.15sec.hid	a	7.8
H01_RD14-0003-29d2I22-0.5GF-Q1.2_08.15sec.hid	I22	500
H02_RD14-0003-08d3S10-0.0078GF-Q2.5_08.15sec.hid	S10	7.8
H02_RD14-0003-15d2U105-0.125GF-Q5.8_08.15sec.hid	U105	125
H02_RD14-0003-15d3b-0.0078GF-Q0.8_08.15sec.hid	b	7.8
H02_RD14-0003-17d2U105-0.125GF-Q20.8_08.15sec.hid	U105	125
H02_RD14-0003-17d3c-0.0078GF-Q1.5_08.15sec.hid	c	7.8
H02_RD14-0003-29d3I35-0.125GF-QLAND_08.15sec.hid	I35	125
H02_RD14-0003-32d3-30-0.0078GF-Q2.9_08.15sec.hid	30	7.8
H03_RD14-0003-09d2S30-0.0156GF-Q12.9_08.15sec.hid	S30	15.6
H03_RD14-0003-15d3c-0.0156GF-Q1.6_08.15sec.hid	c	15.6
H03_RD14-0003-16d3U15-0.0625GF-Q2.3_08.15sec.hid	U15	62.5
H03_RD14-0003-17d3d-0.0156GF-Q2.2_08.15sec.hid	d	15.6
H03_RD14-0003-18d3U15-0.0625GF-Q1.9_08.15sec.hid	U15	62.5
H03_RD14-0003-32d3-45-0.0156GF-Q20.3_08.15sec.hid	45	15.6
H03_RD14-0003-34d3I15-0.0625GF-Q0.6_08.15sec.hid	I15	62.5
H04_RD14-0003-15d3d-0.0156GF-Q2.3_08.15sec.hid	d	15.6
H04_RD14-0003-16d3U60-0.0156GF-Q9.7_08.15sec.hid	U60	15.6
H04_RD14-0003-17d3e-0.0156GF-Q2.4_08.15sec.hid	e	15.6
H04_RD14-0003-18d3U60-0.0156GF-QLAND_08.15sec.hid	U60	15.6
H04_RD14-0003-32d2-15-0.125GF-Q1.2_08.15sec.hid	15	125
H04_RD14-0003-34d4I22-0.0156GF-Q5.6_08.15sec.hid	I22	15.6
H05_RD14-0003-15d3e-0.0313GF-Q9.8_08.15sec.hid	e	31.3
H05_RD14-0003-18d2a-0.125GF-Q0.9_08.15sec.hid	a	125
H06_RD14-0003-16d2a-0.125GF-Q0.9_08.15sec.hid	a	125
H06_RD14-0003-18d2c-0.125GF-Q2.1_08.15sec.hid	c	125
H06_RD14-0003-31d2-15-0.25GF-Q1.7_08.15sec.hid	15	250
H06_RD14-0003-32d2-30-0.15GF-Q2.2_08.15sec.hid	30	150
H07_RD14-0003-16d2b-0.25GF-Q1.3_08.15sec.hid	b	250
H07_RD14-0003-18d2d-0.25GF-Q2.2_08.15sec.hid	d	250
H07_RD14-0003-31d1-30-0.5GF-Q1.7_08.15sec.hid	30	500
H08_RD14-0003-16d2c-0.25GF-Q3.4_08.15sec.hid	c	250
H08_RD14-0003-18d1e-0.25GF-Q2.1_08.15sec.hid	e	250
H08_RD14-0003-31d1-45-0.5GF-Q2.3_08.15sec.hid	45	500
H09_RD14-0003-15d3U15-0.25GF-Q2.5_08.15sec.hid	U15	250
H09_RD14-0003-16d1d-0.5GF-Q5.7_08.15sec.hid	d	500
H09_RD14-0003-17d1S30-0.5GF-Q4.3_08.15sec.hid	S30	500
H09_RD14-0003-31d3-45-0.003GF-QLAND_08.15sec.hid	45	3
H10_RD14-0003-16d1e-0.5GF-Q71.8_08.15sec.hid	e	500
H10_RD14-0003-18d1S2-0.5GF-Q0.8_08.15sec.hid	S2	500
H11_RD14-0003-16d3e-0.02GF-Q4.4_08.15sec.hid	e	20
H11_RD14-0003-18d3S2-0.02GF-Q0.8_08.15sec.hid	S2	20
