# Supplementary material for: Examining performance and likelihood ratios for two likelihood ratio systems using the PROVEDIt dataset
Source: PLoS One. 2021 Sep 17;16(9):e0256714. doi: 10.1371/journal.pone.0256714 (PMC8448353; doi:10.1371/journal.pone.0256714)
Supplement: S4 Table — (XLSX) [file pone.0256714.s009.xlsx]

## Sheet: S4 Table 
Mixture Profile	POI	NOC	Log10(LR)STRmix	Log10(LR)EFM	Type of POI	Total Amount (pg)	Ratio	Log10(LR)STRmix - Log10(LR)EFM	Log10(LR)EFM - Log10(LR)STRmix	Treatment
C02_RD14-0003-40_41-1;4-M2U15-0.315GF-Q1.1_03.15sec	40	2	#NUM!	27.6325	Minor	315	1;4	#NUM!	#NUM!	U15
H06_RD14-0003-48_49-1;4-M2e-0.315GF-Q1.0_08.15sec	48	2	#NUM!	19.0309	Minor	315	1;4	#NUM!	#NUM!	e
B07_RD14-0003-48_49-1;4-M3e-0.075GF-Q1.0_02.15sec	48	2	3.68485	11.3048	Minor	75	1;4	-7.61996	7.61996	e
B06_RD14-0003-48_49-1;4-M3c-0.075GF-Q0.8_02.15sec	48	2	10.5159	16.0417	Minor	75	1;4	-5.52579	5.52579	c
E04_RD14-0003-42_43-1;9-M2U105-0.15GF-Q10.4_05.15sec	42	2	-1.32514	4.14755	Minor	150	1;9	-5.47269	5.47269	U105
F06_RD14-0003-48_49-1;4-M3d-0.075GF-Q0.9_06.15sec	48	2	8.7839	12.7104	Minor	75	1;4	-3.92646	3.92646	d
B06_RD14-0003-48_49-1;4-M3c-0.075GF-Q0.8_02.15sec	49	2	20.6875	24.2129	Major	75	1;4	-3.52533	3.52533	c
F06_RD14-0003-48_49-1;4-M3d-0.075GF-Q0.9_06.15sec	49	2	22.281	25.4415	Major	75	1;4	-3.16044	3.16044	d
G04_RD14-0003-33_34-1;2-M2e-0.189GF-Q1.9_07.15sec	34	2	22.5428	25.4184	Major	189	1;2	-2.87557	2.87557	e
A04_RD14-0003-42_43-1;9-M1U60-0.31GF-Q0.5_01.15sec	42	2	17.1072	19.8089	Minor	310	1;9	-2.7017	2.7017	U60
D10_RD14-0003-39_40-1;2-M2c-0.189GF-Q1.0_04.15sec	40	2	24.0212	26.707	Major	189	1;2	-2.68577	2.68577	c
E10_RD14-0003-39_40-1;2-M3c-0.093GF-Q1.0_05.15sec	39	2	2.34242	4.79221	Minor	93	1;2	-2.44979	2.44979	c
E04_RD14-0003-33_34-1;2-M4d-0.045GF-Q1.3_05.15sec	34	2	18.3201	20.5315	Major	45	1;2	-2.21132	2.21132	d
G05_RD14-0003-42_43-1;9-M2e-0.15GF-Q2.5_07.15sec	43	2	19.7924	21.9338	Major	150	1;9	-2.14144	2.14144	e
C02_RD14-0003-40_41-1;4-M3I15-0.315GF-Q1.1_03.15sec	41	2	25.6294	27.6459	Major	315	1;4	-2.0165	2.0165	I15
B07_RD14-0003-48_49-1;4-M3e-0.075GF-Q1.0_02.15sec	49	2	18.8248	20.7851	Major	75	1;4	-1.96034	1.96034	e
B10_RD14-0003-39_40-1;2-M3a-0.045GF-Q0.8_02.15sec	39	2	5.71181	7.58228	Minor	45	1;2	-1.87047	1.87047	a
A03_RD14-0003-40_41-1;4-M3I35-0.315GF-QLAND_01.15sec	40	2	22.8261	24.6721	Minor	315	1;4	-1.846	1.846	I35
C02_RD14-0003-40_41-1;4-M2U15-0.315GF-Q1.1_03.15sec	41	2	26.7738	28.4365	Major	315	1;4	-1.66275	1.66275	U15
E04_RD14-0003-33_34-1;2-M4d-0.045GF-Q1.3_05.15sec	33	2	7.19033	8.65996	Minor	45	1;2	-1.46963	1.46963	d
E02_RD14-0003-40_41-1;4-M4I15-0.075GF-Q1.0_05.15sec	41	2	25.9547	27.415	Major	75	1;4	-1.46029	1.46029	I15
E10_RD14-0003-39_40-1;2-M3c-0.093GF-Q1.0_05.15sec	40	2	25.9605	27.3916	Major	93	1;2	-1.43115	1.43115	c
G04_RD14-0003-33_34-1;2-M2e-0.189GF-Q1.9_07.15sec	33	2	14.5599	15.97	Minor	189	1;2	-1.41011	1.41011	e
E02_RD14-0003-42_43-1;9-M2S10-0.15GF-Q1.0_05.15sec	43	2	29.1271	30.4861	Major	150	1;9	-1.35897	1.35897	S10
H03_RD14-0003-40_41-1;4-M3e-0.315GF-Q0.8_08.15sec	40	2	21.1818	22.5366	Minor	315	1;4	-1.35479	1.35479	e
B10_RD14-0003-39_40-1;2-M3a-0.045GF-Q0.8_02.15sec	40	2	21.5185	22.8685	Major	45	1;2	-1.35002	1.35002	a
D01_RD14-0003-44_45-1;1-M3a-0.062GF-Q0.5_04.15sec	44	2	12.1271	13.4724	Equal	62	1;1	-1.34529	1.34529	a
B04_RD14-0003-40_41-1;4-M4e-0.075GF-Q0.7_02.15sec	40	2	4.04922	5.38037	Minor	75	1;4	-1.33115	1.33115	e
G05_RD14-0003-42_43-1;9-M2e-0.15GF-Q2.5_07.15sec	42	2	2.09342	3.34563	Minor	150	1;9	-1.25221	1.25221	e
A02_RD14-0003-40_41-1;4-M3S30-0.075GF-Q4.0_01.15sec	41	2	11.5159	12.7647	Major	75	1;4	-1.24881	1.24881	S30
F10_RD14-0003-39_40-1;2-M3c-0.045GF-Q1.0_06.15sec	39	2	-0.298432	0.921294	Minor	45	1;2	-1.21973	1.21973	c
G11_RD14-0003-39_40-1;2-M4e-0.045GF-Q2.4_07.15sec	40	2	12.5694	13.7818	Major	45	1;2	-1.21239	1.21239	e
A07_RD14-0003-48_49-1;4-M3e-0.155GF-Q1.0_01.15sec	49	2	25.525	26.7275	Major	155	1;4	-1.20247	1.20247	e
F03_RD14-0003-40_41-1;4-M4d-0.075GF-Q0.6_06.15sec	40	2	6.13988	7.27532	Minor	75	1;4	-1.13544	1.13544	d
H03_RD14-0003-40_41-1;4-M3e-0.315GF-Q0.8_08.15sec	41	2	28.2455	29.3616	Major	315	1;4	-1.11611	1.11611	e
A09_RD14-0003-35_50-1;9-M3d-0.15GF-Q0.9_01.15sec	50	2	32.1553	33.2214	Major	150	1;9	-1.06602	1.06602	d
F02_RD14-0003-40_41-1;4-M3I22-0.315GF-Q1.7_06.15sec	41	2	28.8663	29.9116	Major	315	1;4	-1.04527	1.04527	I22
A02_RD14-0003-44_45-1;1-M4d-0.031GF-Q0.9_01.15sec	45	2	8.29447	9.33158	Equal	31	1;1	-1.03711	1.03711	d
C03_RD14-0003-40_41-1;4-M4I35-0.155GF-QLAND_03.15sec	41	2	27.6149	28.643	Major	155	1;4	-1.02813	1.02813	I35
A03_RD14-0003-40_41-1;4-M4a-0.075GF-Q0.6_01.15sec	41	2	28.6263	29.6372	Major	75	1;4	-1.01088	1.01088	a
C01_RD14-0003-44_45-1;1-M3U15-0.062GF-Q0.9_03.15sec	44	2	10.5038	11.4864	Equal	62	1;1	-0.982598	0.982598	U15
B05_RD14-0003-42_43-1;9-M2d-0.15GF-Q0.8_02.15sec	43	2	29.2041	30.1777	Major	150	1;9	-0.973614	0.973614	d
F03_RD14-0003-40_41-1;4-M4d-0.075GF-Q0.6_06.15sec	41	2	26.7267	27.6866	Major	75	1;4	-0.959851	0.959851	d
A11_RD14-0003-39_40-1;2-M3d-0.093GF-Q1.5_01.15sec	40	2	14.243	15.1537	Major	93	1;2	-0.910699	0.910699	d
C01_RD14-0003-44_45-1;1-M3U15-0.062GF-Q0.9_03.15sec	45	2	16.7597	17.6465	Equal	62	1;1	-0.886785	0.886785	U15
G02_RD14-0003-40_41-1;4-M3a-0.315GF-Q0.6_07.15sec	41	2	26.786	27.6516	Major	315	1;4	-0.86556	0.86556	a
A04_RD14-0003-42_43-1;9-M3I22-0.31GF-Q1.5_01.15sec	42	2	11.0043	11.8662	Minor	310	1;9	-0.861886	0.861886	I22
E03_RD14-0003-33_34-1;2-M3a-0.045GF-Q0.8_05.15sec	34	2	20.4997	21.3298	Major	45	1;2	-0.830151	0.830151	a
A10_RD14-0003-39_40-1;2-M3a-0.093GF-Q0.8_01.15sec	40	2	27.5038	28.295	Major	93	1;2	-0.791215	0.791215	a
H02_RD14-0003-40_41-1;4-M4I22-0.075GF-Q2.0_08.15sec	41	2	23.1303	23.9191	Major	75	1;4	-0.788804	0.788804	I22
D04_RD14-0003-42_43-1;9-M2a-0.63GF-Q0.5_04.15sec	42	2	18.0453	18.8155	Minor	630	1;9	-0.770169	0.770169	a
D03_RD14-0003-40_41-1;4-M4I35-0.075GF-QLAND_04.15sec	40	2	7.53656	8.30435	Minor	75	1;4	-0.767791	0.767791	I35
A03_RD14-0003-40_41-1;4-M4a-0.075GF-Q0.6_01.15sec	40	2	12.3802	13.1365	Minor	75	1;4	-0.756259	0.756259	a
D01_RD14-0003-44_45-1;1-M3S30-0.062GF-Q3.1_04.15sec	44	2	4.85309	5.56129	Equal	62	1;1	-0.7082	0.7082	S30
G03_RD14-0003-42_43-1;9-M3I15-0.15GF-Q1.2_07.15sec	43	2	31.9025	32.6096	Major	150	1;9	-0.707075	0.707075	I15
E04_RD14-0003-42_43-1;9-M3I35-0.15GF-QLAND_05.15sec	43	2	31.9586	32.6655	Major	150	1;9	-0.706978	0.706978	I35
D03_RD14-0003-33_34-1;2-M3a-0.093GF-Q0.8_04.15sec	34	2	24.7774	25.4725	Major	93	1;2	-0.6951	0.6951	a
A08_RD14-0003-35_50-1;9-M3a-0.15GF-Q0.8_01.15sec	50	2	32.8633	33.5384	Major	150	1;9	-0.675092	0.675092	a
F01_RD14-0003-44_45-1;1-M2d-0.25GF-Q0.7_06.15sec	44	2	15.4609	16.1336	Equal	250	1;1	-0.672666	0.672666	d
E06_RD14-0003-48_49-1;4-M3d-0.155GF-Q0.9_05.15sec	49	2	25.2648	25.9182	Major	155	1;4	-0.65334	0.65334	d
B02_RD14-0003-44_45-1;1-M2e-0.25GF-Q0.8_02.15sec	45	2	17.0792	17.7298	Equal	250	1;1	-0.650646	0.650646	e
D01_RD14-0003-44_45-1;1-M3S30-0.062GF-Q3.1_04.15sec	45	2	6.82866	7.47482	Equal	62	1;1	-0.646156	0.646156	S30
B02_RD14-0003-44_45-1;1-M2e-0.25GF-Q0.8_02.15sec	44	2	15.9647	16.5942	Equal	250	1;1	-0.629496	0.629496	e
B11_RD14-0003-39_40-1;2-M3d-0.045GF-Q1.5_02.15sec	39	2	6.44716	7.06763	Minor	45	1;2	-0.620472	0.620472	d
D10_RD14-0003-39_40-1;2-M2c-0.189GF-Q1.0_04.15sec	39	2	16.9469	17.5649	Minor	189	1;2	-0.617953	0.617953	c
A02_RD14-0003-31_32-1;1-M2c-0.03GF-Q2.0_01.15sec	31	2	6.29885	6.90269	Equal	30	1;1	-0.603834	0.603834	c
B01_RD14-0003-44_45-1;1-M2S30-0.25GF-Q3.0_02.15sec	45	2	12.1239	12.7265	Equal	250	1;1	-0.602602	0.602602	S30
E08_RD14-0003-35_50-1;9-M3c-0.15GF-Q0.8_05.15sec	50	2	33.29	33.8909	Major	150	1;9	-0.600824	0.600824	c
F01_RD14-0003-44_45-1;1-M4I22-0.062GF-Q2.0_06.15sec	44	2	15.0294	15.6146	Equal	62	1;1	-0.58524	0.58524	I22
G02_RD14-0003-40_41-1;4-M4I22-0.155GF-Q2.0_07.15sec	40	2	16.3385	16.8962	Minor	155	1;4	-0.557761	0.557761	I22
E06_RD14-0003-48_49-1;4-M3d-0.155GF-Q0.9_05.15sec	48	2	18.9455	19.484	Minor	155	1;4	-0.538579	0.538579	d
C01_RD14-0003-44_45-1;1-M2S30-0.126GF-Q3.0_03.15sec	45	2	9.51455	10.0466	Equal	126	1;1	-0.532043	0.532043	S30
A09_RD14-0003-35_50-1;9-M3d-0.15GF-Q0.9_01.15sec	35	2	16.1673	16.6925	Minor	150	1;9	-0.525216	0.525216	d
H01_RD14-0003-44_45-1;1-M4d-0.062GF-Q0.9_08.15sec	44	2	6.69461	7.21872	Equal	62	1;1	-0.524111	0.524111	d
A03_RD14-0003-40_41-1;4-M3I35-0.315GF-QLAND_01.15sec	41	2	26.2148	26.7313	Major	315	1;4	-0.516429	0.516429	I35
H04_RD14-0003-33_34-1;2-M2e-0.093GF-Q1.9_08.15sec	33	2	11.6522	12.1498	Minor	93	1;2	-0.497584	0.497584	e
G09_RD14-0003-39_40-1;2-M2a-0.375GF-Q0.7_07.15sec	40	2	30.4502	30.9297	Major	375	1;2	-0.479413	0.479413	a
G03_RD14-0003-33_34-1;2-M2c-0.189GF-Q0.9_07.15sec	34	2	26.8842	27.3618	Major	189	1;2	-0.477598	0.477598	c
D03_RD14-0003-40_41-1;4-M4I35-0.075GF-QLAND_04.15sec	41	2	20.5551	21.0308	Major	75	1;4	-0.475686	0.475686	I35
G09_RD14-0003-39_40-1;2-M2a-0.375GF-Q0.7_07.15sec	39	2	23.1847	23.6577	Minor	375	1;2	-0.473005	0.473005	a
G03_RD14-0003-42_43-1;9-M2U15-0.15GF-Q0.9_07.15sec	43	2	32.0294	32.5019	Major	150	1;9	-0.472475	0.472475	U15
G01_RD14-0003-44_45-1;1-M3d-0.126GF-Q0.5_07.15sec	45	2	18.7316	19.195	Equal	126	1;1	-0.463411	0.463411	d
F07_RD14-0003-35_50-1;9-M2a-0.75GF-Q0.7_06.15sec	50	2	34.179	34.6418	Major	750	1;9	-0.462839	0.462839	a
E02_RD14-0003-31_32-1;1-M2d-0.03GF-Q6.0_05.15sec	31	2	2.38917	2.85018	Equal	30	1;1	-0.461018	0.461018	d
A04_RD14-0003-33_34-1;2-M3c-0.045GF-Q1.0_01.15sec	33	2	10.6345	11.0924	Minor	45	1;2	-0.45796	0.45796	c
E02_RD14-0003-40_41-1;4-M4I15-0.075GF-Q1.0_05.15sec	40	2	14.7597	15.2121	Minor	75	1;4	-0.452393	0.452393	I15
F05_RD14-0003-42_43-1;9-M2e-0.31GF-Q2.5_06.15sec	42	2	5.18752	5.63726	Minor	310	1;9	-0.449744	0.449744	e
B02_RD14-0003-42_43-1;9-M1S10-0.75GF-Q1.2_02.15sec	43	2	32.3927	32.8413	Major	750	1;9	-0.448602	0.448602	S10
A02_RD14-0003-40_41-1;4-M3S30-0.075GF-Q4.0_01.15sec	40	2	5.4609	5.90141	Minor	75	1;4	-0.440514	0.440514	S30
D09_RD14-0003-35_50-1;9-M2e-0.31GF-Q0.9_04.15sec	50	2	34.0374	34.4671	Major	310	1;9	-0.42971	0.42971	e
G01_RD14-0003-44_45-1;1-M4U60-0.03GF-Q4.6_07.15sec	45	2	7.47567	7.90514	Equal	30	1;1	-0.429467	0.429467	U60
H02_RD14-0003-40_41-1;4-M4I22-0.075GF-Q2.0_08.15sec	40	2	6.61595	7.04307	Minor	75	1;4	-0.427116	0.427116	I22
B05_RD14-0003-48_49-1;4-M2a-0.625GF-Q0.7_02.15sec	49	2	27.6263	28.05	Major	625	1;4	-0.423682	0.423682	a
F01_RD14-0003-44_45-1;1-M4I22-0.062GF-Q2.0_06.15sec	45	2	11.3304	11.7379	Equal	62	1;1	-0.40748	0.40748	I22
H06_RD14-0003-48_49-1;4-M2e-0.315GF-Q1.0_08.15sec	49	2	27.5237	27.9216	Major	315	1;4	-0.397815	0.397815	e
F05_RD14-0003-48_49-1;4-M3a-0.075GF-Q0.6_06.15sec	49	2	26.0374	26.4329	Major	75	1;4	-0.395508	0.395508	a
H08_RD14-0003-35_50-1;9-M2d-0.31GF-Q0.9_08.15sec	50	2	34.1614	34.555	Major	310	1;9	-0.393603	0.393603	d
G06_RD14-0003-48_49-1;4-M2e-0.625GF-Q1.0_07.15sec	49	2	27.5705	27.9631	Major	625	1;4	-0.39256	0.39256	e
G02_RD14-0003-40_41-1;4-M4I22-0.155GF-Q2.0_07.15sec	41	2	29.4829	29.8746	Major	155	1;4	-0.391688	0.391688	I22
E01_RD14-0003-44_45-1;1-M4S30-0.03GF-Q3.2_05.15sec	45	2	6.99564	7.38569	Equal	30	1;1	-0.390054	0.390054	S30
A04_RD14-0003-40_41-1;4-M3e-0.155GF-Q0.8_01.15sec	41	2	25.4409	25.8283	Major	155	1;4	-0.38737	0.38737	e
F09_RD14-0003-35_50-1;9-M2e-0.15GF-Q0.9_06.15sec	50	2	34.0086	34.3858	Major	150	1;9	-0.377197	0.377197	e
C02_RD14-0003-42_43-1;9-M1S10-0.63GF-Q1.2_03.15sec	43	2	32.3747	32.7491	Major	630	1;9	-0.374395	0.374395	S10
H09_RD14-0003-39_40-1;2-M3a-0.189GF-Q0.8_08.15sec	40	2	28.9956	29.3637	Major	189	1;2	-0.368023	0.368023	a
B04_RD14-0003-42_43-1;9-M3I22-0.15GF-Q1.5_02.15sec	43	2	32.2355	32.6025	Major	150	1;9	-0.366947	0.366947	I22
D08_RD14-0003-35_50-1;9-M2c-0.31GF-Q0.7_04.15sec	50	2	34.1303	34.4964	Major	310	1;9	-0.366022	0.366022	c
C04_RD14-0003-42_43-1;9-M1U105-0.54GF-Q0.6_03.15sec	43	2	32.3979	32.754	Major	540	1;9	-0.356053	0.356053	U105
G05_RD14-0003-48_49-1;4-M2c-0.625GF-Q0.7_07.15sec	49	2	27.5635	27.9194	Major	625	1;4	-0.355934	0.355934	c
E01_RD14-0003-44_45-1;1-M2U60-0.126GF-Q2.1_05.15sec	44	2	12.2577	12.6123	Equal	126	1;1	-0.354639	0.354639	U60
G07_RD14-0003-35_50-1;9-M2a-0.63GF-Q0.7_07.15sec	50	2	34.2601	34.6142	Major	630	1;9	-0.354164	0.354164	a
E03_RD14-0003-42_43-1;9-M1U15-0.63GF-Q0.5_05.15sec	43	2	32.4393	32.7918	Major	630	1;9	-0.352494	0.352494	U15
A04_RD14-0003-42_43-1;9-M3I22-0.31GF-Q1.5_01.15sec	43	2	32.4265	32.7769	Major	310	1;9	-0.350368	0.350368	I22
E01_RD14-0003-44_45-1;1-M3I22-0.126GF-Q2.4_05.15sec	44	2	11.7364	12.086	Equal	126	1;1	-0.349614	0.349614	I22
C06_RD14-0003-48_49-1;4-M2d-0.625GF-Q0.8_03.15sec	49	2	27.6096	27.9587	Major	625	1;4	-0.349122	0.349122	d
B08_RD14-0003-35_50-1;9-M2c-0.75GF-Q0.7_02.15sec	50	2	34.2279	34.5756	Major	750	1;9	-0.347667	0.347667	c
A06_RD14-0003-48_49-1;4-M3c-0.155GF-Q0.8_01.15sec	49	2	27.3692	27.7129	Major	155	1;4	-0.343675	0.343675	c
H07_RD14-0003-35_50-1;9-M2a-0.31GF-Q0.7_08.15sec	50	2	34.2529	34.5928	Major	310	1;9	-0.339955	0.339955	a
H01_RD14-0003-44_45-1;1-M4d-0.062GF-Q0.9_08.15sec	45	2	12.8965	13.2354	Equal	62	1;1	-0.338844	0.338844	d
B04_RD14-0003-42_43-1;9-M2U60-0.15GF-Q4.6_02.15sec	43	2	24.9791	25.3158	Major	150	1;9	-0.336719	0.336719	U60
B09_RD14-0003-35_50-1;9-M2e-0.75GF-Q0.9_02.15sec	50	2	34.2095	34.5437	Major	750	1;9	-0.334153	0.334153	e
E01_RD14-0003-44_45-1;1-M2U60-0.126GF-Q2.1_05.15sec	45	2	14.7084	15.0425	Equal	126	1;1	-0.334053	0.334053	U60
H03_RD14-0003-33_34-1;2-M3c-0.093GF-Q1.0_08.15sec	34	2	24.9969	25.3269	Major	93	1;2	-0.329947	0.329947	c
F04_RD14-0003-42_43-1;9-M3a-0.15GF-Q0.5_06.15sec	43	2	32.4639	32.7923	Major	150	1;9	-0.328452	0.328452	a
F01_RD14-0003-44_45-1;1-M2d-0.25GF-Q0.7_06.15sec	45	2	18.7701	19.0956	Equal	250	1;1	-0.325517	0.325517	d
C09_RD14-0003-35_50-1;9-M2e-0.63GF-Q0.9_03.15sec	50	2	34.2122	34.5274	Major	630	1;9	-0.315212	0.315212	e
A10_RD14-0003-39_40-1;2-M3a-0.093GF-Q0.8_01.15sec	39	2	12.9499	13.265	Minor	93	1;2	-0.315108	0.315108	a
E01_RD14-0003-44_45-1;1-M4a-0.031GF-Q0.5_05.15sec	45	2	10.7686	11.0836	Equal	31	1;1	-0.314938	0.314938	a
E01_RD14-0003-44_45-1;1-M4S30-0.03GF-Q3.2_05.15sec	44	2	0.39794	0.712034	Equal	30	1;1	-0.314094	0.314094	S30
H03_RD14-0003-42_43-1;9-M2I22-0.63GF-Q1.2_08.15sec	43	2	32.3464	32.6589	Major	630	1;9	-0.312581	0.312581	I22
E02_RD14-0003-40_41-1;4-M4U15-0.075GF-Q1.8_05.15sec	40	2	7.48144	7.79302	Minor	75	1;4	-0.311573	0.311573	U15
D06_RD14-0003-48_49-1;4-M2d-0.315GF-Q0.8_04.15sec	49	2	27.5658	27.8772	Major	315	1;4	-0.31139	0.31139	d
G01_RD14-0003-44_45-1;1-M4I22-0.03GF-Q2.0_07.15sec	44	2	5.60423	5.9145	Equal	30	1;1	-0.310273	0.310273	I22
F08_RD14-0003-35_50-1;9-M2d-0.75GF-Q0.9_06.15sec	50	2	34.2553	34.5651	Major	750	1;9	-0.309818	0.309818	d
C08_RD14-0003-35_50-1;9-M2c-0.63GF-Q0.7_03.15sec	50	2	34.2718	34.5813	Major	630	1;9	-0.309494	0.309494	c
H09_RD14-0003-39_40-1;2-M3a-0.189GF-Q0.8_08.15sec	39	2	19.5024	19.8114	Minor	189	1;2	-0.308992	0.308992	a
D04_RD14-0003-33_34-1;2-M4d-0.093GF-Q1.3_04.15sec	33	2	7.35218	7.66066	Minor	93	1;2	-0.308474	0.308474	d
F01_RD14-0003-40_41-1;4-M1S30-0.625GF-Q3.2_06.15sec	41	2	26.2945	26.5889	Major	625	1;4	-0.294467	0.294467	S30
D05_RD14-0003-48_49-1;4-M3a-0.315GF-Q0.6_04.15sec	49	2	27.6085	27.9022	Major	315	1;4	-0.293634	0.293634	a
H05_RD14-0003-48_49-1;4-M2c-0.315GF-Q0.7_08.15sec	49	2	27.5763	27.8678	Major	315	1;4	-0.291506	0.291506	c
G08_RD14-0003-35_50-1;9-M2d-0.63GF-Q0.9_07.15sec	50	2	34.238	34.5294	Major	630	1;9	-0.29135	0.29135	d
D04_RD14-0003-42_43-1;9-M2I35-0.31GF-QLAND_04.15sec	43	2	32.4669	32.7466	Major	310	1;9	-0.279727	0.279727	I35
H04_RD14-0003-33_34-1;2-M2e-0.093GF-Q1.9_08.15sec	34	2	20.3711	20.6475	Major	93	1;2	-0.276451	0.276451	e
E02_RD14-0003-44_45-1;1-M4e-0.031GF-Q1.3_05.15sec	45	2	7.49831	7.77338	Equal	31	1;1	-0.27507	0.27507	e
D02_RD14-0003-42_43-1;9-M1S10-0.31GF-Q1.2_04.15sec	43	2	32.4082	32.6832	Major	310	1;9	-0.274978	0.274978	S10
D04_RD14-0003-42_43-1;9-M2a-0.63GF-Q0.5_04.15sec	43	2	32.3692	32.6416	Major	630	1;9	-0.272362	0.272362	a
C01_RD14-0003-44_45-1;1-M4I15-0.062GF-Q1.2_03.15sec	45	2	16.0569	16.3283	Equal	62	1;1	-0.271429	0.271429	I15
E03_RD14-0003-33_34-1;2-M3a-0.045GF-Q0.8_05.15sec	33	2	12.3617	12.6312	Minor	45	1;2	-0.269475	0.269475	a
C04_RD14-0003-42_43-1;9-M2I35-0.63GF-QLAND_03.15sec	43	2	32.4548	32.7233	Major	630	1;9	-0.26844	0.26844	I35
F03_RD14-0003-42_43-1;9-M2U15-0.31GF-Q0.9_06.15sec	43	2	32.4548	32.7197	Major	310	1;9	-0.264872	0.264872	U15
D04_RD14-0003-33_34-1;2-M4d-0.093GF-Q1.3_04.15sec	34	2	17.0645	17.324	Major	93	1;2	-0.259584	0.259584	d
G01_RD14-0003-44_45-1;1-M4I22-0.03GF-Q2.0_07.15sec	45	2	2.88986	3.14711	Equal	30	1;1	-0.257245	0.257245	I22
E04_RD14-0003-42_43-1;9-M2a-0.31GF-Q0.5_05.15sec	43	2	32.3979	32.6518	Major	310	1;9	-0.25389	0.25389	a
E03_RD14-0003-42_43-1;9-M2I15-0.63GF-Q0.7_05.15sec	43	2	32.4362	32.6877	Major	630	1;9	-0.251557	0.251557	I15
D03_RD14-0003-33_34-1;2-M3a-0.093GF-Q0.8_04.15sec	33	2	13.9777	14.2261	Minor	93	1;2	-0.248335	0.248335	a
B11_RD14-0003-39_40-1;2-M3d-0.045GF-Q1.5_02.15sec	40	2	11.6284	11.8763	Major	45	1;2	-0.247916	0.247916	d
G01_RD14-0003-44_45-1;1-M4U60-0.03GF-Q4.6_07.15sec	44	2	7.51587	7.75445	Equal	30	1;1	-0.238581	0.238581	U60
D01_RD14-0003-31_32-1;1-M2a-0.062GF-Q1.2_04.15sec	31	2	17.3181	17.5465	Equal	62	1;1	-0.228411	0.228411	a
A04_RD14-0003-42_43-1;9-M1U60-0.31GF-Q0.5_01.15sec	43	2	32.3304	32.5576	Major	310	1;9	-0.227173	0.227173	U60
E05_RD14-0003-42_43-1;9-M1e-0.63GF-Q1.3_05.15sec	43	2	32.4183	32.6382	Major	630	1;9	-0.219932	0.219932	e
F01_RD14-0003-44_45-1;1-M3U60-0.062GF-Q4.2_06.15sec	45	2	13.9823	14.1961	Equal	62	1;1	-0.213788	0.213788	U60
D04_RD14-0003-42_43-1;9-M1U105-0.31GF-Q0.6_04.15sec	43	2	32.48	32.6935	Major	310	1;9	-0.213533	0.213533	U105
D02_RD14-0003-40_41-1;4-M4I15-0.155GF-Q1.0_04.15sec	41	2	28.7267	28.9379	Major	155	1;4	-0.21115	0.21115	I15
E01_RD14-0003-44_45-1;1-M4a-0.031GF-Q0.5_05.15sec	44	2	10.2742	10.473	Equal	31	1;1	-0.198859	0.198859	a
D11_RD14-0003-39_40-1;2-M2e-0.189GF-Q2.2_04.15sec	39	2	9.65031	9.83377	Minor	189	1;2	-0.183465	0.183465	e
H10_RD14-0003-39_40-1;2-M3d-0.189GF-Q1.5_08.15sec	40	2	20.8209	21.0032	Major	189	1;2	-0.182345	0.182345	d
D11_RD14-0003-39_40-1;2-M2e-0.189GF-Q2.2_04.15sec	40	2	22.2304	22.3856	Major	189	1;2	-0.155171	0.155171	e
E02_RD14-0003-31_32-1;1-M2d-0.03GF-Q6.0_05.15sec	32	2	2.0086	2.15249	Equal	30	1;1	-0.143888	0.143888	d
D01_RD14-0003-31_32-1;1-M2a-0.062GF-Q1.2_04.15sec	32	2	16.6201	16.7576	Equal	62	1;1	-0.137429	0.137429	a
B04_RD14-0003-42_43-1;9-M3I22-0.15GF-Q1.5_02.15sec	42	2	10.0755	10.2117	Minor	150	1;9	-0.136192	0.136192	I22
H01_RD14-0003-44_45-1;1-M3I35-0.126GF-QLAND_08.15sec	44	2	13.738	13.8735	Equal	126	1;1	-0.135504	0.135504	I35
A04_RD14-0003-40_41-1;4-M3e-0.155GF-Q0.8_01.15sec	40	2	16.248	16.3829	Minor	155	1;4	-0.134969	0.134969	e
A04_RD14-0003-33_34-1;2-M3c-0.045GF-Q1.0_01.15sec	34	2	21.0934	21.2272	Major	45	1;2	-0.133775	0.133775	c
G03_RD14-0003-33_34-1;2-M2c-0.189GF-Q0.9_07.15sec	33	2	17.4216	17.5342	Minor	189	1;2	-0.112552	0.112552	c
G02_RD14-0003-31_32-1;1-M1e-0.062GF-Q14.4_07.15sec	31	2	2.20412	2.31014	Equal	62	1;1	-0.106017	0.106017	e
F02_RD14-0003-31_32-1;1-M1e-0.126GF-Q14.4_06.15sec	31	2	8.05308	8.14972	Equal	126	1;1	-0.0966402	0.0966402	e
G02_RD14-0003-31_32-1;1-M1e-0.062GF-Q14.4_07.15sec	32	2	3.37291	3.46951	Equal	62	1;1	-0.0965966	0.0965966	e
A02_RD14-0003-31_32-1;1-M2c-0.03GF-Q2.0_01.15sec	32	2	5.62839	5.71656	Equal	30	1;1	-0.0881756	0.0881756	c
E05_RD14-0003-48_49-1;4-M3a-0.155GF-Q0.6_05.15sec	49	2	26.8189	26.8888	Major	155	1;4	-0.0698823	0.0698823	a
E01_RD14-0003-31_32-1;1-M2a-0.03GF-Q1.2_05.15sec	32	2	12.5977	12.6663	Equal	30	1;1	-0.068574	0.068574	a
B01_RD14-0003-44_45-1;1-M3I15-0.126GF-Q1.2_02.15sec	45	2	18.3522	18.3983	Equal	126	1;1	-0.0460981	0.0460981	I15
B01_RD14-0003-44_45-1;1-M2U15-0.126GF-Q0.7_02.15sec	44	2	16.5623	16.6053	Equal	126	1;1	-0.0430004	0.0430004	U15
H10_RD14-0003-39_40-1;2-M3d-0.189GF-Q1.5_08.15sec	39	2	7.26717	7.30946	Minor	189	1;2	-0.0422862	0.0422862	d
F02_RD14-0003-31_32-1;1-M1e-0.126GF-Q14.4_06.15sec	32	2	4.993	5.02673	Equal	126	1;1	-0.0337329	0.0337329	e
D01_RD14-0003-44_45-1;1-M4U15-0.03GF-Q1.3_04.15sec	44	2	8.8202	8.84078	Equal	30	1;1	-0.0205754	0.0205754	U15
E03_RD14-0003-42_43-1;9-M2I15-0.63GF-Q0.7_05.15sec	42	2	23.0864	23.0968	Minor	630	1;9	-0.0104513	0.0104513	I15
F01_RD14-0003-44_45-1;1-M3U60-0.062GF-Q4.2_06.15sec	44	2	7.94743	7.94432	Equal	62	1;1	0.00311056	-0.00311056	U60
E02_RD14-0003-40_41-1;4-M4U15-0.075GF-Q1.8_05.15sec	41	2	21.1492	21.1405	Major	75	1;4	0.00872208	-0.00872208	U15
A05_RD14-0003-33_34-1;2-M4e-0.045GF-Q3.2_01.15sec	33	2	8.82151	8.80308	Minor	45	1;2	0.0184301	-0.0184301	e
D01_RD14-0003-44_45-1;1-M4U15-0.03GF-Q1.3_04.15sec	45	2	7.23805	7.21155	Equal	30	1;1	0.0264944	-0.0264944	U15
A02_RD14-0003-44_45-1;1-M2U105-0.062GF-Q3.1_01.15sec	45	2	15.4216	15.3889	Equal	62	1;1	0.0326601	-0.0326601	U105
H02_RD14-0003-40_41-1;4-M3a-0.155GF-Q0.6_08.15sec	41	2	29.1818	29.1449	Major	155	1;4	0.0369687	-0.0369687	a
H02_RD14-0003-31_32-1;1-M1e-0.03GF-Q14.4_08.15sec	31	2	1.18469	1.14745	Equal	30	1;1	0.0372405	-0.0372405	e
E08_RD14-0003-35_50-1;9-M3c-0.15GF-Q0.8_05.15sec	35	2	20.1072	20.0546	Minor	150	1;9	0.0525984	-0.0525984	c
D03_RD14-0003-40_41-1;4-M3U105-0.075GF-Q14.8_04.15sec	40	2	2.89597	2.84276	Minor	75	1;4	0.0532185	-0.0532185	U105
B01_RD14-0003-44_45-1;1-M3I15-0.126GF-Q1.2_02.15sec	44	2	15.7627	15.7067	Equal	126	1;1	0.0560043	-0.0560043	I15
C02_RD14-0003-44_45-1;1-M3e-0.126GF-Q1.1_03.15sec	44	2	13.6646	13.6064	Equal	126	1;1	0.0582724	-0.0582724	e
C04_RD14-0003-33_34-1;2-M2d-0.189GF-Q1.1_03.15sec	34	2	28.0969	28.0358	Major	189	1;2	0.0610986	-0.0610986	d
C01_RD14-0003-44_45-1;1-M4I15-0.062GF-Q1.2_03.15sec	44	2	8.66181	8.58405	Equal	62	1;1	0.0777625	-0.0777625	I15
G11_RD14-0003-39_40-1;2-M4e-0.045GF-Q2.4_07.15sec	39	2	0.0827854	-0.00538457	Minor	45	1;2	0.0881699	-0.0881699	e
B02_RD14-0003-44_45-1;1-M4I35-0.03GF-QLAND_02.15sec	45	2	7.30963	7.21953	Equal	30	1;1	0.0900995	-0.0900995	I35
B01_RD14-0003-44_45-1;1-M3a-0.25GF-Q0.5_02.15sec	45	2	19.0569	18.9653	Equal	250	1;1	0.0915837	-0.0915837	a
H01_RD14-0003-44_45-1;1-M2U105-0.126GF-Q3.1_08.15sec	45	2	15.9689	15.8692	Equal	126	1;1	0.0997761	-0.0997761	U105
F03_RD14-0003-42_43-1;9-M3I15-0.31GF-Q1.2_06.15sec	43	2	32.2529	32.145	Major	310	1;9	0.107865	-0.107865	I15
E01_RD14-0003-31_32-1;1-M2a-0.03GF-Q1.2_05.15sec	31	2	12.3892	12.2793	Equal	30	1;1	0.10987	-0.10987	a
C01_RD14-0003-44_45-1;1-M3a-0.126GF-Q0.5_03.15sec	45	2	19.3404	19.2137	Equal	126	1;1	0.126719	-0.126719	a
B01_RD14-0003-44_45-1;1-M2U15-0.126GF-Q0.7_02.15sec	45	2	17.8189	17.68	Equal	126	1;1	0.138884	-0.138884	U15
C01_RD14-0003-31_32-1;1-M2a-0.126GF-Q1.2_03.15sec	32	2	17	16.852	Equal	126	1;1	0.147966	-0.147966	a
B02_RD14-0003-44_45-1;1-M3U105-0.03GF-Q5.5_02.15sec	45	2	8.16732	8.01724	Equal	30	1;1	0.150081	-0.150081	U105
C02_RD14-0003-44_45-1;1-M3e-0.126GF-Q1.1_03.15sec	45	2	12.7952	12.6382	Equal	126	1;1	0.156959	-0.156959	e
A02_RD14-0003-44_45-1;1-M2U105-0.062GF-Q3.1_01.15sec	44	2	9.35025	9.17557	Equal	62	1;1	0.174678	-0.174678	U105
H01_RD14-0003-44_45-1;1-M3I35-0.126GF-QLAND_08.15sec	45	2	17.9385	17.7614	Equal	126	1;1	0.1771	-0.1771	I35
E02_RD14-0003-44_45-1;1-M4e-0.031GF-Q1.3_05.15sec	44	2	6.12385	5.94421	Equal	31	1;1	0.179637	-0.179637	e
F05_RD14-0003-42_43-1;9-M2e-0.31GF-Q2.5_06.15sec	43	2	25.301	25.1168	Major	310	1;9	0.184205	-0.184205	e
A05_RD14-0003-33_34-1;2-M4e-0.045GF-Q3.2_01.15sec	34	2	9.17898	8.98842	Major	45	1;2	0.190561	-0.190561	e
E04_RD14-0003-42_43-1;9-M3I35-0.15GF-QLAND_05.15sec	42	2	9.45637	9.2586	Minor	150	1;9	0.197771	-0.197771	I35
A02_RD14-0003-44_45-1;1-M4I35-0.062GF-QLAND_01.15sec	45	2	9.18184	8.9774	Equal	62	1;1	0.204442	-0.204442	I35
E01_RD14-0003-44_45-1;1-M3I22-0.126GF-Q2.4_05.15sec	45	2	17.0414	16.8276	Equal	126	1;1	0.213745	-0.213745	I22
D01_RD14-0003-44_45-1;1-M3a-0.062GF-Q0.5_04.15sec	45	2	17.1818	16.9663	Equal	62	1;1	0.215575	-0.215575	a
B02_RD14-0003-44_45-1;1-M4I35-0.03GF-QLAND_02.15sec	44	2	8.56348	8.29917	Equal	30	1;1	0.26431	-0.26431	I35
H02_RD14-0003-31_32-1;1-M1e-0.03GF-Q14.4_08.15sec	32	2	4.80072	4.52233	Equal	30	1;1	0.27839	-0.27839	e
B04_RD14-0003-40_41-1;4-M4e-0.075GF-Q0.7_02.15sec	41	2	22.0569	21.7612	Major	75	1;4	0.295677	-0.295677	e
A02_RD14-0003-44_45-1;1-M4d-0.031GF-Q0.9_01.15sec	44	2	6.79727	6.49713	Equal	31	1;1	0.300135	-0.300135	d
B01_RD14-0003-44_45-1;1-M3a-0.25GF-Q0.5_02.15sec	44	2	17.3139	16.9881	Equal	250	1;1	0.325736	-0.325736	a
E04_RD14-0003-42_43-1;9-M2a-0.31GF-Q0.5_05.15sec	42	2	21.8899	21.5579	Minor	310	1;9	0.331948	-0.331948	a
A02_RD14-0003-44_45-1;1-M4I35-0.062GF-QLAND_01.15sec	44	2	10.6981	10.3513	Equal	62	1;1	0.34681	-0.34681	I35
G01_RD14-0003-40_41-1;4-M2S30-0.315GF-Q2.8_07.15sec	41	2	26.6739	26.3252	Major	315	1;4	0.34875	-0.34875	S30
C03_RD14-0003-40_41-1;4-M4I35-0.155GF-QLAND_03.15sec	40	2	20.0682	19.7174	Minor	155	1;4	0.350743	-0.350743	I35
G01_RD14-0003-40_41-1;4-M2S30-0.315GF-Q2.8_07.15sec	40	2	16.6232	16.2714	Minor	315	1;4	0.351854	-0.351854	S30
E04_RD14-0003-42_43-1;9-M2U105-0.15GF-Q10.4_05.15sec	43	2	22.1847	21.8323	Major	150	1;9	0.352381	-0.352381	U105
C01_RD14-0003-44_45-1;1-M2S30-0.126GF-Q3.0_03.15sec	44	2	7.88649	7.53099	Equal	126	1;1	0.355496	-0.355496	S30
B01_RD14-0003-44_45-1;1-M2S30-0.25GF-Q3.0_02.15sec	44	2	10.7767	10.3906	Equal	250	1;1	0.386127	-0.386127	S30
C02_RD14-0003-40_41-1;4-M3I15-0.315GF-Q1.1_03.15sec	40	2	20.0864	19.6968	Minor	315	1;4	0.389592	-0.389592	I15
B05_RD14-0003-42_43-1;9-M2d-0.15GF-Q0.8_02.15sec	42	2	8.64147	8.22302	Minor	150	1;9	0.418455	-0.418455	d
E02_RD14-0003-42_43-1;9-M2S10-0.15GF-Q1.0_05.15sec	42	2	10.9754	10.5538	Minor	150	1;9	0.421661	-0.421661	S10
H07_RD14-0003-35_50-1;9-M2a-0.31GF-Q0.7_08.15sec	35	2	16.5391	16.1041	Minor	310	1;9	0.43498	-0.43498	a
F10_RD14-0003-39_40-1;2-M3c-0.045GF-Q1.0_06.15sec	40	2	19.4814	19.0238	Major	45	1;2	0.457685	-0.457685	c
F02_RD14-0003-40_41-1;4-M3I22-0.315GF-Q1.7_06.15sec	40	2	24.1106	23.6244	Minor	315	1;4	0.486156	-0.486156	I22
C04_RD14-0003-33_34-1;2-M2d-0.189GF-Q1.1_03.15sec	33	2	23.3856	22.8547	Minor	189	1;2	0.530888	-0.530888	d
C01_RD14-0003-31_32-1;1-M2a-0.126GF-Q1.2_03.15sec	31	2	16.9096	16.3753	Equal	126	1;1	0.534218	-0.534218	a
A06_RD14-0003-48_49-1;4-M3c-0.155GF-Q0.8_01.15sec	48	2	21.9238	21.3646	Minor	155	1;4	0.559114	-0.559114	c
C02_RD14-0003-42_43-1;9-M1S10-0.63GF-Q1.2_03.15sec	42	2	18.3444	17.7631	Minor	630	1;9	0.581255	-0.581255	S10
G03_RD14-0003-42_43-1;9-M3I15-0.15GF-Q1.2_07.15sec	42	2	10.2945	9.70306	Minor	150	1;9	0.591407	-0.591407	I15
G01_RD14-0003-44_45-1;1-M3d-0.126GF-Q0.5_07.15sec	44	2	15.4698	14.8412	Equal	126	1;1	0.628576	-0.628576	d
A11_RD14-0003-39_40-1;2-M3d-0.093GF-Q1.5_01.15sec	39	2	7.26007	6.59204	Minor	93	1;2	0.668028	-0.668028	d
B02_RD14-0003-44_45-1;1-M3U105-0.03GF-Q5.5_02.15sec	44	2	5.45788	4.77732	Equal	30	1;1	0.680565	-0.680565	U105
D01_RD14-0003-44_45-1;1-M4I15-0.03GF-Q1.2_04.15sec	45	2	7.1038	6.3875	Equal	30	1;1	0.716305	-0.716305	I15
D04_RD14-0003-42_43-1;9-M1U105-0.31GF-Q0.6_04.15sec	42	2	21.5717	20.8481	Minor	310	1;9	0.723625	-0.723625	U105
C01_RD14-0003-44_45-1;1-M3a-0.126GF-Q0.5_03.15sec	44	2	16.5988	15.8333	Equal	126	1;1	0.765533	-0.765533	a
H02_RD14-0003-40_41-1;4-M3U60-0.075GF-Q10.9_08.15sec	40	2	7.1038	6.32699	Minor	75	1;4	0.776813	-0.776813	U60
D02_RD14-0003-40_41-1;4-M4U15-0.155GF-Q1.8_04.15sec	41	2	27.7716	26.8839	Major	155	1;4	0.887709	-0.887709	U15
D01_RD14-0003-44_45-1;1-M4I15-0.03GF-Q1.2_04.15sec	44	2	9.12385	8.2193	Equal	30	1;1	0.904549	-0.904549	I15
C03_RD14-0003-40_41-1;4-M2U105-0.155GF-Q4.7_03.15sec	41	2	22.7664	21.7327	Major	155	1;4	1.03369	-1.03369	U105
D02_RD14-0003-40_41-1;4-M4U15-0.155GF-Q1.8_04.15sec	40	2	10.3054	9.22727	Minor	155	1;4	1.07808	-1.07808	U15
F01_RD14-0003-40_41-1;4-M1S30-0.625GF-Q3.2_06.15sec	40	2	20.1303	19.0247	Minor	625	1;4	1.10565	-1.10565	S30
D02_RD14-0003-40_41-1;4-M4I15-0.155GF-Q1.0_04.15sec	40	2	21.9845	20.8633	Minor	155	1;4	1.12126	-1.12126	I15
D03_RD14-0003-40_41-1;4-M3U105-0.075GF-Q14.8_04.15sec	41	2	15.5051	14.3494	Major	75	1;4	1.1558	-1.1558	U105
H01_RD14-0003-44_45-1;1-M2U105-0.126GF-Q3.1_08.15sec	44	2	13.5145	12.3472	Equal	126	1;1	1.16735	-1.16735	U105
H02_RD14-0003-40_41-1;4-M3U60-0.075GF-Q10.9_08.15sec	41	2	18.658	17.4706	Major	75	1;4	1.18738	-1.18738	U60
H03_RD14-0003-33_34-1;2-M3c-0.093GF-Q1.0_08.15sec	33	2	13.4378	12.241	Minor	93	1;2	1.19674	-1.19674	c
H03_RD14-0003-42_43-1;9-M2I22-0.63GF-Q1.2_08.15sec	42	2	18.9805	17.7528	Minor	630	1;9	1.22766	-1.22766	I22
C04_RD14-0003-42_43-1;9-M2I35-0.63GF-QLAND_03.15sec	42	2	20.4728	19.1069	Minor	630	1;9	1.36586	-1.36586	I35
D04_RD14-0003-42_43-1;9-M2I35-0.31GF-QLAND_04.15sec	42	2	15.1761	13.7215	Minor	310	1;9	1.45456	-1.45456	I35
F03_RD14-0003-42_43-1;9-M2U15-0.31GF-Q0.9_06.15sec	42	2	16.0374	14.5325	Minor	310	1;9	1.50489	-1.50489	U15
A07_RD14-0003-48_49-1;4-M3e-0.155GF-Q1.0_01.15sec	48	2	14.7185	13.1936	Minor	155	1;4	1.52486	-1.52486	e
F03_RD14-0003-42_43-1;9-M3I15-0.31GF-Q1.2_06.15sec	42	2	17.617	16.0351	Minor	310	1;9	1.5819	-1.5819	I15
C09_RD14-0003-35_50-1;9-M2e-0.63GF-Q0.9_03.15sec	35	2	21.9309	20.1807	Minor	630	1;9	1.75028	-1.75028	e
D02_RD14-0003-42_43-1;9-M1S10-0.31GF-Q1.2_04.15sec	42	2	13.281	11.4317	Minor	310	1;9	1.84932	-1.84932	S10
F02_RD14-0003-40_41-1;4-M2U60-0.315GF-Q3.9_06.15sec	41	2	26.9996	25.1418	Major	315	1;4	1.85781	-1.85781	U60
G02_RD14-0003-40_41-1;4-M3a-0.315GF-Q0.6_07.15sec	40	2	29.3181	27.3552	Minor	315	1;4	1.9629	-1.9629	a
G02_RD14-0003-40_41-1;4-M3U60-0.155GF-Q10.9_07.15sec	40	2	10.1461	8.15114	Minor	155	1;4	1.99498	-1.99498	U60
B04_RD14-0003-33_34-1;2-M2d-0.375GF-Q1.1_02.15sec	33	2	22.1523	20.0926	Minor	375	1;2	2.0597	-2.0597	d
F05_RD14-0003-48_49-1;4-M3a-0.075GF-Q0.6_06.15sec	48	2	16.6042	14.5428	Minor	75	1;4	2.06143	-2.06143	a
E05_RD14-0003-42_43-1;9-M1e-0.63GF-Q1.3_05.15sec	42	2	17.2601	15.1847	Minor	630	1;9	2.07536	-2.07536	e
F04_RD14-0003-33_34-1;2-M2e-0.375GF-Q1.9_06.15sec	34	2	24.5276	22.3421	Major	375	1;2	2.18551	-2.18551	e
B04_RD14-0003-33_34-1;2-M2d-0.375GF-Q1.1_02.15sec	34	2	27.1239	24.8998	Major	375	1;2	2.22402	-2.22402	d
C03_RD14-0003-40_41-1;4-M2U105-0.155GF-Q4.7_03.15sec	40	2	14.1399	11.9076	Minor	155	1;4	2.23224	-2.23224	U105
B04_RD14-0003-42_43-1;9-M2U60-0.15GF-Q4.6_02.15sec	42	2	7.98046	5.70275	Minor	150	1;9	2.2777	-2.2777	U60
D09_RD14-0003-35_50-1;9-M2e-0.31GF-Q0.9_04.15sec	35	2	16.9827	14.4911	Minor	310	1;9	2.49167	-2.49167	e
H05_RD14-0003-48_49-1;4-M2c-0.315GF-Q0.7_08.15sec	48	2	25.2788	22.7786	Minor	315	1;4	2.50015	-2.50015	c
H08_RD14-0003-35_50-1;9-M2d-0.31GF-Q0.9_08.15sec	35	2	16.0043	13.3559	Minor	310	1;9	2.64838	-2.64838	d
F08_RD14-0003-35_50-1;9-M2d-0.75GF-Q0.9_06.15sec	35	2	21.8494	19.1878	Minor	750	1;9	2.66161	-2.66161	d
A03_RD14-0003-40_41-1;4-M2U105-0.315GF-Q4.7_01.15sec	41	2	27.4031	24.7124	Major	315	1;4	2.69068	-2.69068	U105
F04_RD14-0003-33_34-1;2-M2e-0.375GF-Q1.9_06.15sec	33	2	17.9832	15.0704	Minor	375	1;2	2.91279	-2.91279	e
G02_RD14-0003-40_41-1;4-M3U60-0.155GF-Q10.9_07.15sec	41	2	23.6021	20.6472	Major	155	1;4	2.95489	-2.95489	U60
G08_RD14-0003-35_50-1;9-M2d-0.63GF-Q0.9_07.15sec	35	2	21.2201	18.2377	Minor	630	1;9	2.98241	-2.98241	d
A03_RD14-0003-40_41-1;4-M2U105-0.315GF-Q4.7_01.15sec	40	2	18.6522	15.4779	Minor	315	1;4	3.17433	-3.17433	U105
G05_RD14-0003-48_49-1;4-M2c-0.625GF-Q0.7_07.15sec	48	2	25.48	22.219	Minor	625	1;4	3.26097	-3.26097	c
D08_RD14-0003-35_50-1;9-M2c-0.31GF-Q0.7_04.15sec	35	2	20.6053	17.3265	Minor	310	1;9	3.27883	-3.27883	c
E05_RD14-0003-48_49-1;4-M3a-0.155GF-Q0.6_05.15sec	48	2	24.9818	21.6529	Minor	155	1;4	3.3289	-3.3289	a
F04_RD14-0003-42_43-1;9-M3a-0.15GF-Q0.5_06.15sec	42	2	8.9489	5.18687	Minor	150	1;9	3.76203	-3.76203	a
B09_RD14-0003-35_50-1;9-M2e-0.75GF-Q0.9_02.15sec	35	2	23.9315	20.1491	Minor	750	1;9	3.78233	-3.78233	e
F09_RD14-0003-35_50-1;9-M2e-0.15GF-Q0.9_06.15sec	35	2	16.1703	12.3316	Minor	150	1;9	3.83867	-3.83867	e
C06_RD14-0003-48_49-1;4-M2d-0.625GF-Q0.8_03.15sec	48	2	24.939	21.0969	Minor	625	1;4	3.84213	-3.84213	d
A08_RD14-0003-35_50-1;9-M3a-0.15GF-Q0.8_01.15sec	35	2	23.238	19.2431	Minor	150	1;9	3.99493	-3.99493	a
D06_RD14-0003-48_49-1;4-M2d-0.315GF-Q0.8_04.15sec	48	2	23.3522	19.3487	Minor	315	1;4	4.00348	-4.00348	d
G03_RD14-0003-42_43-1;9-M2U15-0.15GF-Q0.9_07.15sec	42	2	10.7356	6.68124	Minor	150	1;9	4.05436	-4.05436	U15
H02_RD14-0003-40_41-1;4-M3a-0.155GF-Q0.6_08.15sec	40	2	21.2304	17.0027	Minor	155	1;4	4.22773	-4.22773	a
C08_RD14-0003-35_50-1;9-M2c-0.63GF-Q0.7_03.15sec	35	2	24.1239	19.5983	Minor	630	1;9	4.52555	-4.52555	c
G06_RD14-0003-48_49-1;4-M2e-0.625GF-Q1.0_07.15sec	48	2	24.6911	19.4093	Minor	625	1;4	5.28181	-5.28181	e
F02_RD14-0003-40_41-1;4-M2U60-0.315GF-Q3.9_06.15sec	40	2	19.3856	13.9596	Minor	315	1;4	5.42602	-5.42602	U60
D05_RD14-0003-48_49-1;4-M3a-0.315GF-Q0.6_04.15sec	48	2	27.4281	21.9929	Minor	315	1;4	5.43527	-5.43527	a
C04_RD14-0003-42_43-1;9-M1U105-0.54GF-Q0.6_03.15sec	42	2	15.934	10.4538	Minor	540	1;9	5.48017	-5.48017	U105
B08_RD14-0003-35_50-1;9-M2c-0.75GF-Q0.7_02.15sec	35	2	24.2122	17.751	Minor	750	1;9	6.46117	-6.46117	c
G07_RD14-0003-35_50-1;9-M2a-0.63GF-Q0.7_07.15sec	35	2	23.5786	14.49	Minor	630	1;9	9.08865	-9.08865	a
E03_RD14-0003-42_43-1;9-M1U15-0.63GF-Q0.5_05.15sec	42	2	23.567	13.8378	Minor	630	1;9	9.72922	-9.72922	U15
B02_RD14-0003-42_43-1;9-M1S10-0.75GF-Q1.2_02.15sec	42	2	21.2989	10.951	Minor	750	1;9	10.3478	-10.3478	S10
B05_RD14-0003-48_49-1;4-M2a-0.625GF-Q0.7_02.15sec	48	2	27.3365	13.5856	Minor	625	1;4	13.7509	-13.7509	a
F07_RD14-0003-35_50-1;9-M2a-0.75GF-Q0.7_06.15sec	35	2	24.1931	7.41599	Minor	750	1;9	16.7771	-16.7771	a
C07_RD14-0003-30_31_32-1;4;4-M4I15-0.135GF-Q1.4_03.15sec	30	3	-1.14267	3.16232	Minor	135	1;4;4	-4.30499	4.30499	I15
F06_RD14-0003-49_50_29-1;4;1-M4I35-0.378GF-QLAND_06.15sec	29	3	11.8627	15.5409	Minor	378	1;4;1	-3.67815	3.67815	I35
G07_RD14-0003-47_48_49-1;9;9-M2a-0.75GF-Q0.7_07.15sec	47	3	9.37107	12.9468	Minor	750	1;9;9	-3.57572	3.57572	a
G07_RD14-0003-30_31_32-1;4;4-M4I22-0.135GF-Q4.7_07.15sec	30	3	-0.681937	2.52173	Minor	135	1;4;4	-3.20367	3.20367	I22
G06_RD14-0003-49_50_29-1;4;1-M4I35-0.186GF-QLAND_07.15sec	50	3	21.4048	24.4007	Major	186	1;4;1	-2.99583	2.99583	I35
F08_RD14-0003-47_48_49-1;9;9-M2c-0.285GF-Q1.1_06.15sec	47	3	1.02938	4.00643	Minor	285	1;9;9	-2.97705	2.97705	c
B06_RD14-0003-49_50_29-1;4;1-M4I15-0.09GF-Q0.9_02.15sec	50	3	21.3711	24.275	Major	90	1;4;1	-2.90398	2.90398	I15
A08_RD14-0003-47_48_49-1;9;9-M2a-0.5GF-Q0.7_01.15sec	47	3	11.3579	14.1318	Minor	500	1;9;9	-2.77384	2.77384	a
B06_RD14-0003-44_45_46-1;2;2-M2c-0.625GF-Q0.8_02.15sec	45	3	15.9304	18.6021	Major	625	1;2;2	-2.67166	2.67166	c
D06_RD14-0003-49_50_29-1;4;1-M4I22-0.186GF-Q2.1_04.15sec	29	3	0.409933	3.02413	Minor	186	1;4;1	-2.6142	2.6142	I22
B04_RD14-0003-41_42_43-1;9;1-M2c-0.165GF-Q1.1_02.15sec	42	3	23.0043	25.4018	Major	165	1;9;1	-2.39751	2.39751	c
G02_RD14-0003-36_37_38-1;2;1-M2e-0.252GF-Q0.9_07.15sec	37	3	12.2833	14.6657	Major	252	1;2;1	-2.38244	2.38244	e
C02_RD14-0003-36_37_38-1;2;1-M2d-0.252GF-Q0.9_03.15sec	37	3	12.4654	14.8478	Major	252	1;2;1	-2.3824	2.3824	d
F03_RD14-0003-49_50_29-1;4;1-M3S30-0.09GF-Q2.9_06.15sec	50	3	10.3617	12.7186	Major	90	1;4;1	-2.35683	2.35683	S30
G06_RD14-0003-49_50_29-1;4;1-M4I35-0.186GF-QLAND_07.15sec	49	3	2.00432	4.34229	Minor	186	1;4;1	-2.33796	2.33796	I35
G02_RD14-0003-36_37_38-1;2;1-M2e-0.252GF-Q0.9_07.15sec	38	3	4.91169	7.18323	Minor	252	1;2;1	-2.27154	2.27154	e
A06_RD14-0003-49_50_29-1;4;1-M3I15-0.186GF-Q0.9_01.15sec	50	3	27.0492	29.309	Major	186	1;4;1	-2.25975	2.25975	I15
H03_RD14-0003-30_31_32-1;4;4-M1S30-0.567GF-Q3.2_08.15sec	32	3	8.99651	11.2338	Major	567	1;4;4	-2.23731	2.23731	S30
A09_RD14-0003-49_50_29-1;4;1-M3e-0.186GF-Q1.6_01.15sec	50	3	13.4742	15.6131	Major	186	1;4;1	-2.13891	2.13891	e
G05_RD14-0003-44_45_46-1;2;2-M2a-0.315GF-Q0.6_07.15sec	44	3	12.0212	14.1579	Minor	315	1;2;2	-2.13674	2.13674	a
B08_RD14-0003-49_50_29-1;4;1-M4a-0.09GF-Q0.5_02.15sec	29	3	0.980003	3.10015	Minor	90	1;4;1	-2.12014	2.12014	a
G09_RD14-0003-47_48_49-1;9;9-M2e-0.285GF-Q1.5_07.15sec	47	3	-1.17653	0.912397	Minor	285	1;9;9	-2.08892	2.08892	e
C10_RD14-0003-30_31_32-1;4;4-M3d-0.135GF-Q0.8_03.15sec	30	3	2.65031	4.73884	Minor	135	1;4;4	-2.08853	2.08853	d
B08_RD14-0003-30_31_32-1;4;4-M3I35-0.135GF-QLAND_02.15sec	30	3	1.97451	4.05071	Minor	135	1;4;4	-2.0762	2.0762	I35
A07_RD14-0003-49_50_29-1;4;1-M1U105-0.186GF-Q0.6_01.15sec	50	3	28.5866	30.6623	Major	186	1;4;1	-2.07567	2.07567	U105
H07_RD14-0003-30_31_32-1;4;4-M1U60-0.279GF-Q0.8_08.15sec	31	3	17.5752	19.5724	Major	279	1;4;4	-1.99725	1.99725	U60
A09_RD14-0003-49_50_29-1;4;1-M3e-0.186GF-Q1.6_01.15sec	29	3	-2.00349	-0.00637338	Minor	186	1;4;1	-1.99711	1.99711	e
G09_RD14-0003-47_48_49-1;9;9-M2e-0.285GF-Q1.5_07.15sec	48	3	14.6117	16.5732	Major	285	1;9;9	-1.96146	1.96146	e
G07_RD14-0003-30_31_32-1;4;4-M4I22-0.135GF-Q4.7_07.15sec	31	3	16.4771	18.4086	Major	135	1;4;4	-1.93152	1.93152	I22
D06_RD14-0003-49_50_29-1;4;1-M3U15-0.09GF-Q1.0_04.15sec	50	3	27.2095	29.0347	Major	90	1;4;1	-1.82517	1.82517	U15
F07_RD14-0003-44_45_46-1;2;2-M2e-0.075GF-Q2.9_06.15sec	46	3	7.44091	9.24967	Major	75	1;2;2	-1.80876	1.80876	e
D06_RD14-0003-46_47_48-1;1;1-M3a-0.093GF-Q0.5_04.15sec	48	3	3.22531	5.01358	Equal	93	1;1;1	-1.78827	1.78827	a
D08_RD14-0003-30_31_32-1;4;4-M2U105-0.135GF-Q5.1_04.15sec	30	3	-2.14874	-0.3652	Minor	135	1;4;4	-1.78354	1.78354	U105
G01_RD14-0003-36_37_38-1;2;1-M2c-0.252GF-Q0.6_07.15sec	37	3	12.5105	14.2919	Major	252	1;2;1	-1.78136	1.78136	c
B09_RD14-0003-49_50_29-1;4;1-M3e-0.09GF-Q1.6_02.15sec	29	3	-1.51713	0.245966	Minor	90	1;4;1	-1.76309	1.76309	e
F03_RD14-0003-49_50_29-1;4;1-M3S30-0.09GF-Q2.9_06.15sec	29	3	-1.73993	-0.0126139	Minor	90	1;4;1	-1.72731	1.72731	S30
H02_RD14-0003-36_37_38-1;2;1-M3e-0.124GF-Q1.6_08.15sec	37	3	7.6981	9.38869	Major	124	1;2;1	-1.69059	1.69059	e
G10_RD14-0003-30_31_32-1;4;4-M2e-0.135GF-Q1.0_07.15sec	30	3	0.843233	2.43117	Minor	135	1;4;4	-1.58794	1.58794	e
B09_RD14-0003-47_48_49-1;9;9-M2d-0.285GF-Q1.4_02.15sec	47	3	1.00432	2.53583	Minor	285	1;9;9	-1.53151	1.53151	d
A05_RD14-0003-41_42_43-1;9;1-M2e-0.341GF-Q1.7_01.15sec	43	3	7.48287	8.95879	Minor	341	1;9;1	-1.47591	1.47591	e
H05_RD14-0003-44_45_46-1;2;2-M3a-0.155GF-Q0.6_08.15sec	44	3	7.09691	8.5641	Minor	155	1;2;2	-1.46719	1.46719	a
F10_RD14-0003-36_37_38-1;2;1-M3c-0.124GF-Q0.9_06.15sec	37	3	13.7143	15.1693	Major	124	1;2;1	-1.45494	1.45494	c
F06_RD14-0003-49_50_29-1;4;1-M4I35-0.378GF-QLAND_06.15sec	50	3	25.7664	27.2093	Major	378	1;4;1	-1.44294	1.44294	I35
H07_RD14-0003-30_31_32-1;4;4-M1U60-0.279GF-Q0.8_08.15sec	32	3	16.2148	17.6211	Major	279	1;4;4	-1.40624	1.40624	U60
H06_RD14-0003-49_50_29-1;4;1-M4I35-0.09GF-QLAND_08.15sec	50	3	17.711	19.1047	Major	90	1;4;1	-1.39374	1.39374	I35
C07_RD14-0003-46_47_48-1;1;1-M2e-0.189GF-Q1.0_03.15sec	46	3	10.2742	11.6655	Equal	189	1;1;1	-1.39133	1.39133	e
H07_RD14-0003-47_48_49-1;9;9-M2a-0.589GF-Q0.7_08.15sec	48	3	16.659	18.0374	Major	589	1;9;9	-1.37847	1.37847	a
H07_RD14-0003-47_48_49-1;9;9-M2a-0.589GF-Q0.7_08.15sec	49	3	15.4048	16.7811	Major	589	1;9;9	-1.37626	1.37626	a
F07_RD14-0003-30_31_32-1;4;4-M4I22-0.279GF-Q4.7_06.15sec	30	3	8.1038	9.45755	Minor	279	1;4;4	-1.35375	1.35375	I22
F04_RD14-0003-46_47_48-1;1;1-M3I15-0.189GF-Q0.8_06.15sec	47	3	5.32838	6.67822	Equal	189	1;1;1	-1.34984	1.34984	I15
F08_RD14-0003-49_50_29-1;4;1-M4d-0.09GF-Q1.3_06.15sec	50	3	10.2068	11.5558	Major	90	1;4;1	-1.34898	1.34898	d
F08_RD14-0003-47_48_49-1;9;9-M2c-0.285GF-Q1.1_06.15sec	48	3	15.9614	17.2886	Major	285	1;9;9	-1.32722	1.32722	c
B08_RD14-0003-47_48_49-1;9;9-M2a-0.285GF-Q0.7_02.15sec	48	3	15.3598	16.6705	Major	285	1;9;9	-1.31067	1.31067	a
G06_RD14-0003-44_45_46-1;2;2-M2d-0.315GF-Q1.8_07.15sec	45	3	15.4579	16.744	Major	315	1;2;2	-1.28616	1.28616	d
B08_RD14-0003-30_31_32-1;4;4-M3I35-0.135GF-QLAND_02.15sec	32	3	14.2967	15.58	Major	135	1;4;4	-1.28336	1.28336	I35
G09_RD14-0003-47_48_49-1;9;9-M2e-0.285GF-Q1.5_07.15sec	49	3	13.7067	14.9747	Major	285	1;9;9	-1.26794	1.26794	e
B07_RD14-0003-30_31_32-1;4;4-M3I15-0.279GF-Q1.1_02.15sec	32	3	15.179	16.4324	Major	279	1;4;4	-1.25343	1.25343	I15
F05_RD14-0003-44_45_46-1;2;2-M2a-0.625GF-Q0.6_06.15sec	46	3	14.7634	16.008	Major	625	1;2;2	-1.24454	1.24454	a
G09_RD14-0003-30_31_32-1;4;4-M3a-0.135GF-Q0.5_07.15sec	32	3	15.3927	16.6272	Major	135	1;4;4	-1.23448	1.23448	a
B09_RD14-0003-49_50_29-1;4;1-M3e-0.09GF-Q1.6_02.15sec	50	3	14.0253	15.2455	Major	90	1;4;1	-1.22021	1.22021	e
A08_RD14-0003-30_31_32-1;4;4-M3I35-0.279GF-QLAND_01.15sec	32	3	15.525	16.7433	Major	279	1;4;4	-1.21823	1.21823	I35
G09_RD14-0003-30_31_32-1;4;4-M3a-0.135GF-Q0.5_07.15sec	30	3	3.32428	4.52589	Minor	135	1;4;4	-1.20161	1.20161	a
B04_RD14-0003-41_42_43-1;9;1-M2c-0.165GF-Q1.1_02.15sec	41	3	6.91908	8.11758	Minor	165	1;9;1	-1.1985	1.1985	c
D06_RD14-0003-49_50_29-1;4;1-M3U15-0.09GF-Q1.0_04.15sec	29	3	6.0607	7.25212	Minor	90	1;4;1	-1.19142	1.19142	U15
C07_RD14-0003-30_31_32-1;4;4-M4I15-0.135GF-Q1.4_03.15sec	31	3	13.2504	14.427	Major	135	1;4;4	-1.17655	1.17655	I15
H03_RD14-0003-41_42_43-1;9;1-M2c-0.5GF-Q1.1_08.15sec	41	3	8.53656	9.68082	Minor	500	1;9;1	-1.14426	1.14426	c
H06_RD14-0003-44_45_46-1;2;2-M2d-0.155GF-Q1.8_08.15sec	45	3	14.6138	15.7578	Major	155	1;2;2	-1.14395	1.14395	d
E03_RD14-0003-49_50_29-1;4;1-M2S30-0.186GF-Q2.7_05.15sec	50	3	11.5024	12.633	Major	186	1;4;1	-1.13056	1.13056	S30
B07_RD14-0003-30_31_32-1;4;4-M3I15-0.279GF-Q1.1_02.15sec	30	3	4.31597	5.44308	Minor	279	1;4;4	-1.12711	1.12711	I15
B04_RD14-0003-30_31_32-1;4;4-M2S30-0.135GF-Q3.8_02.15sec	30	3	-0.0305841	1.07427	Minor	135	1;4;4	-1.10486	1.10486	S30
D06_RD14-0003-44_45_46-1;2;2-M3c-0.155GF-Q0.9_04.15sec	45	3	13.6998	14.7883	Major	155	1;2;2	-1.08845	1.08845	c
B07_RD14-0003-44_45_46-1;2;2-M1e-0.625GF-Q2.0_02.15sec	45	3	19.1106	20.176	Major	625	1;2;2	-1.06538	1.06538	e
A04_RD14-0003-41_42_43-1;9;1-M2c-0.341GF-Q1.1_01.15sec	43	3	8.58092	9.63879	Minor	341	1;9;1	-1.05787	1.05787	c
C10_RD14-0003-30_31_32-1;4;4-M3d-0.135GF-Q0.8_03.15sec	32	3	13.2405	14.2857	Major	135	1;4;4	-1.04519	1.04519	d
B05_RD14-0003-46_47_48-1;1;1-M4U15-0.045GF-Q1.1_02.15sec	48	3	2.32838	3.35602	Equal	45	1;1;1	-1.02764	1.02764	U15
B07_RD14-0003-49_50_29-1;4;1-M3U105-0.09GF-Q6.1_02.15sec	29	3	-0.876148	0.140065	Minor	90	1;4;1	-1.01621	1.01621	U105
G06_RD14-0003-49_50_29-1;4;1-M3U60-0.09GF-Q6.7_07.15sec	50	3	14.5729	15.5885	Major	90	1;4;1	-1.01562	1.01562	U60
E06_RD14-0003-46_47_48-1;1;1-M4a-0.045GF-Q0.3_05.15sec	48	3	3.76193	4.77377	Equal	45	1;1;1	-1.01185	1.01185	a
H04_RD14-0003-46_47_48-1;1;1-M2U15-0.189GF-Q0.8_08.15sec	47	3	8.5966	9.6025	Equal	189	1;1;1	-1.0059	1.0059	U15
F07_RD14-0003-30_31_32-1;4;4-M4I22-0.279GF-Q4.7_06.15sec	31	3	15.3464	16.3472	Major	279	1;4;4	-1.00089	1.00089	I22
H07_RD14-0003-49_50_29-1;4;1-M3a-0.378GF-Q0.5_08.15sec	49	3	12.238	13.2223	Minor	378	1;4;1	-0.984275	0.984275	a
H04_RD14-0003-46_47_48-1;1;1-M2U15-0.189GF-Q0.8_08.15sec	48	3	10.3385	11.3211	Equal	189	1;1;1	-0.982642	0.982642	U15
D06_RD14-0003-46_47_48-1;1;1-M3a-0.093GF-Q0.5_04.15sec	46	3	11.8998	12.882	Equal	93	1;1;1	-0.98222	0.98222	a
E03_RD14-0003-49_50_29-1;4;1-M2S30-0.186GF-Q2.7_05.15sec	49	3	0.597695	1.56688	Minor	186	1;4;1	-0.969182	0.969182	S30
A08_RD14-0003-47_48_49-1;9;9-M2a-0.5GF-Q0.7_01.15sec	48	3	16.9415	17.902	Major	500	1;9;9	-0.96051	0.96051	a
E05_RD14-0003-46_47_48-1;1;1-M3I35-0.189GF-QLAND_05.15sec	46	3	12.3674	13.326	Equal	189	1;1;1	-0.958603	0.958603	I35
B02_RD14-0003-36_37_38-1;2;1-M2d-0.5GF-Q0.9_02.15sec	37	3	13.0334	13.9837	Major	500	1;2;1	-0.950293	0.950293	d
F10_RD14-0003-36_37_38-1;2;1-M3c-0.124GF-Q0.9_06.15sec	36	3	5.08991	6.03651	Minor	124	1;2;1	-0.946606	0.946606	c
C09_RD14-0003-47_48_49-1;9;9-M1e-0.75GF-Q2.2_03.15sec	49	3	15.0792	16.0052	Major	750	1;9;9	-0.926007	0.926007	e
A08_RD14-0003-30_31_32-1;4;4-M3I35-0.279GF-QLAND_01.15sec	31	3	14.8254	15.7447	Major	279	1;4;4	-0.919244	0.919244	I35
A05_RD14-0003-46_47_48-1;1;1-M3U15-0.093GF-Q0.7_01.15sec	47	3	7.76418	8.68163	Equal	93	1;1;1	-0.917453	0.917453	U15
A05_RD14-0003-46_47_48-1;1;1-M3I22-0.189GF-Q0.9_01.15sec	46	3	12.6776	13.5863	Equal	189	1;1;1	-0.908647	0.908647	I22
B05_RD14-0003-41_42_43-1;9;1-M2e-0.165GF-Q1.7_02.15sec	43	3	1.41162	2.31817	Minor	165	1;9;1	-0.906552	0.906552	e
A06_RD14-0003-49_50_29-1;4;1-M3I15-0.186GF-Q0.9_01.15sec	29	3	7.97497	8.87992	Minor	186	1;4;1	-0.904943	0.904943	I15
F08_RD14-0003-47_48_49-1;9;9-M2c-0.285GF-Q1.1_06.15sec	49	3	14.4698	15.3597	Major	285	1;9;9	-0.889918	0.889918	c
B05_RD14-0003-46_47_48-1;1;1-M4I22-0.093GF-Q1.4_02.15sec	48	3	5.64048	6.52762	Equal	93	1;1;1	-0.887136	0.887136	I22
G09_RD14-0003-30_31_32-1;4;4-M3a-0.135GF-Q0.5_07.15sec	31	3	15.0492	15.9352	Major	135	1;4;4	-0.88596	0.88596	a
F06_RD14-0003-49_50_29-1;4;1-M4I35-0.378GF-QLAND_06.15sec	49	3	8.42651	9.31235	Minor	378	1;4;1	-0.885837	0.885837	I35
G06_RD14-0003-49_50_29-1;4;1-M4I35-0.186GF-QLAND_07.15sec	29	3	8.85733	9.73203	Minor	186	1;4;1	-0.874699	0.874699	I35
F06_RD14-0003-49_50_29-1;4;1-M2U60-0.186GF-Q3.8_06.15sec	49	3	3.95809	4.82215	Minor	186	1;4;1	-0.86406	0.86406	U60
D06_RD14-0003-46_47_48-1;1;1-M3a-0.093GF-Q0.5_04.15sec	47	3	10.2227	11.0831	Equal	93	1;1;1	-0.860341	0.860341	a
A04_RD14-0003-30_31_32-1;4;4-M1S30-0.279GF-Q3.2_01.15sec	30	3	7.01703	7.87644	Minor	279	1;4;4	-0.859404	0.859404	S30
H05_RD14-0003-44_45_46-1;2;2-M3a-0.155GF-Q0.6_08.15sec	45	3	17.9854	18.8374	Major	155	1;2;2	-0.851978	0.851978	a
H07_RD14-0003-30_31_32-1;4;4-M3I35-0.567GF-QLAND_08.15sec	32	3	16.6021	17.4211	Major	567	1;4;4	-0.819041	0.819041	I35
H07_RD14-0003-49_50_29-1;4;1-M3a-0.378GF-Q0.5_08.15sec	29	3	11.3711	12.1623	Minor	378	1;4;1	-0.791195	0.791195	a
A07_RD14-0003-44_45_46-1;2;2-M2d-0.075GF-Q1.8_01.15sec	45	3	11.5647	12.3388	Major	75	1;2;2	-0.774178	0.774178	d
D06_RD14-0003-49_50_29-1;4;1-M4I22-0.186GF-Q2.1_04.15sec	50	3	21.5821	22.3535	Major	186	1;4;1	-0.771476	0.771476	I22
C09_RD14-0003-47_48_49-1;9;9-M1e-0.75GF-Q2.2_03.15sec	47	3	5.98677	6.75175	Minor	750	1;9;9	-0.764974	0.764974	e
D02_RD14-0003-36_37_38-1;2;1-M3d-0.124GF-Q0.9_04.15sec	37	3	7.27416	8.03229	Major	124	1;2;1	-0.75813	0.75813	d
A04_RD14-0003-30_31_32-1;4;4-M1S30-0.279GF-Q3.2_01.15sec	31	3	10.2625	11.0195	Major	279	1;4;4	-0.757081	0.757081	S30
H06_RD14-0003-49_50_29-1;4;1-M1U105-0.378GF-Q0.6_08.15sec	50	3	31.4249	32.1809	Major	378	1;4;1	-0.756002	0.756002	U105
H04_RD14-0003-41_42_43-1;9;1-M2e-0.52GF-Q1.7_08.15sec	43	3	4.35984	5.11494	Minor	520	1;9;1	-0.755107	0.755107	e
C02_RD14-0003-36_37_38-1;2;1-M2d-0.252GF-Q0.9_03.15sec	36	3	11.5237	12.2783	Minor	252	1;2;1	-0.754592	0.754592	d
G06_RD14-0003-49_50_29-1;4;1-M3U60-0.09GF-Q6.7_07.15sec	49	3	1.39445	2.14841	Minor	90	1;4;1	-0.753955	0.753955	U60
C03_RD14-0003-41_42_43-1;9;1-M2a-0.693GF-Q0.6_03.15sec	42	3	27.1987	27.9469	Major	693	1;9;1	-0.748214	0.748214	a
F07_RD14-0003-30_31_32-1;4;4-M4I22-0.279GF-Q4.7_06.15sec	32	3	13.7042	14.4459	Major	279	1;4;4	-0.741799	0.741799	I22
E06_RD14-0003-46_47_48-1;1;1-M4a-0.045GF-Q0.3_05.15sec	46	3	12.4166	13.1482	Equal	45	1;1;1	-0.731541	0.731541	a
H07_RD14-0003-30_31_32-1;4;4-M3I35-0.567GF-QLAND_08.15sec	31	3	15.891	16.6189	Major	567	1;4;4	-0.727934	0.727934	I35
B08_RD14-0003-30_31_32-1;4;4-M3I35-0.135GF-QLAND_02.15sec	31	3	12.3222	13.0421	Major	135	1;4;4	-0.719896	0.719896	I35
F01_RD14-0003-36_37_38-1;2;1-M2c-0.5GF-Q0.6_06.15sec	37	3	14.0899	14.8068	Major	500	1;2;1	-0.716905	0.716905	c
F07_RD14-0003-30_31_32-1;4;4-M2U15-0.135GF-Q1.0_06.15sec	32	3	15.9015	16.6163	Major	135	1;4;4	-0.71482	0.71482	U15
F07_RD14-0003-46_47_48-1;1;1-M3e-0.045GF-Q0.8_06.15sec	46	3	4.96802	5.67925	Equal	45	1;1;1	-0.711233	0.711233	e
A08_RD14-0003-47_48_49-1;9;9-M2a-0.5GF-Q0.7_01.15sec	49	3	15.73	16.4387	Major	500	1;9;9	-0.708772	0.708772	a
A03_RD14-0003-46_47_48-1;1;1-M3S10-0.045GF-Q1.4_01.15sec	48	3	-0.583359	0.120313	Equal	45	1;1;1	-0.703673	0.703673	S10
F07_RD14-0003-44_45_46-1;2;2-M2e-0.075GF-Q2.9_06.15sec	45	3	7.84261	8.54279	Major	75	1;2;2	-0.700181	0.700181	e
A02_RD14-0003-36_37_38-1;2;1-M4c-0.06GF-Q1.1_01.15sec	36	3	4.89432	5.59279	Minor	60	1;2;1	-0.69847	0.69847	c
H07_RD14-0003-49_50_29-1;4;1-M3a-0.378GF-Q0.5_08.15sec	50	3	31.5899	32.2832	Major	378	1;4;1	-0.69329	0.69329	a
H07_RD14-0003-47_48_49-1;9;9-M2a-0.589GF-Q0.7_08.15sec	47	3	16.3464	17.0284	Minor	589	1;9;9	-0.682022	0.682022	a
C06_RD14-0003-44_45_46-1;2;2-M2c-0.315GF-Q0.8_03.15sec	45	3	15.917	16.5931	Major	315	1;2;2	-0.676091	0.676091	c
F02_RD14-0003-36_37_38-1;2;1-M2e-0.5GF-Q0.9_06.15sec	37	3	14.4048	15.0749	Major	500	1;2;1	-0.670035	0.670035	e
G04_RD14-0003-46_47_48-1;1;1-M3I15-0.093GF-Q0.8_07.15sec	47	3	10.017	10.6869	Equal	93	1;1;1	-0.669865	0.669865	I15
B08_RD14-0003-47_48_49-1;9;9-M2a-0.285GF-Q0.7_02.15sec	49	3	16.0492	16.7176	Major	285	1;9;9	-0.668343	0.668343	a
C07_RD14-0003-46_47_48-1;1;1-M2e-0.189GF-Q1.0_03.15sec	47	3	6.35218	7.00556	Equal	189	1;1;1	-0.653373	0.653373	e
G02_RD14-0003-36_37_38-1;2;1-M2e-0.252GF-Q0.9_07.15sec	36	3	11.3784	12.029	Minor	252	1;2;1	-0.65061	0.65061	e
H04_RD14-0003-46_47_48-1;1;1-M4I15-0.045GF-Q0.8_08.15sec	47	3	4.08991	4.73982	Equal	45	1;1;1	-0.649916	0.649916	I15
F04_RD14-0003-46_47_48-1;1;1-M3I15-0.189GF-Q0.8_06.15sec	46	3	9.67486	10.3226	Equal	189	1;1;1	-0.647711	0.647711	I15
C08_RD14-0003-47_48_49-1;9;9-M2c-0.75GF-Q1.1_03.15sec	48	3	17.1139	17.7512	Major	750	1;9;9	-0.637246	0.637246	c
D03_RD14-0003-41_42_43-1;9;1-M2a-0.5GF-Q0.6_04.15sec	42	3	27.2122	27.8488	Major	500	1;9;1	-0.636659	0.636659	a
H02_RD14-0003-46_47_48-1;1;1-M3S10-0.093GF-Q1.4_08.15sec	46	3	7.66464	8.3012	Equal	93	1;1;1	-0.636557	0.636557	S10
C10_RD14-0003-30_31_32-1;4;4-M3d-0.135GF-Q0.8_03.15sec	31	3	10.5502	11.1779	Major	135	1;4;4	-0.627669	0.627669	d
G10_RD14-0003-30_31_32-1;4;4-M2e-0.135GF-Q1.0_07.15sec	32	3	11.1461	11.7715	Major	135	1;4;4	-0.625369	0.625369	e
C06_RD14-0003-46_47_48-1;1;1-M3a-0.189GF-Q0.5_03.15sec	47	3	10.301	10.9167	Equal	189	1;1;1	-0.615682	0.615682	a
E06_RD14-0003-44_45_46-1;2;2-M3c-0.075GF-Q0.9_05.15sec	46	3	11.8591	12.4709	Major	75	1;2;2	-0.611778	0.611778	c
G04_RD14-0003-41_42_43-1;9;1-M1e-0.693GF-Q1.4_07.15sec	42	3	27.3032	27.9114	Major	693	1;9;1	-0.608252	0.608252	e
D09_RD14-0003-47_48_49-1;9;9-M1e-0.589GF-Q2.2_04.15sec	47	3	3.99078	4.59118	Minor	589	1;9;9	-0.600396	0.600396	e
A03_RD14-0003-46_47_48-1;1;1-M3S10-0.045GF-Q1.4_01.15sec	46	3	7.36549	7.96298	Equal	45	1;1;1	-0.597492	0.597492	S10
H05_RD14-0003-49_50_29-1;4;1-M3I15-0.378GF-Q0.9_08.15sec	50	3	32.0682	32.665	Major	378	1;4;1	-0.59686	0.59686	I15
A04_RD14-0003-41_42_43-1;9;1-M2c-0.341GF-Q1.1_01.15sec	42	3	27.2718	27.856	Major	341	1;9;1	-0.584151	0.584151	c
B09_RD14-0003-49_50_29-1;4;1-M3e-0.09GF-Q1.6_02.15sec	49	3	-0.360514	0.223556	Minor	90	1;4;1	-0.584069	0.584069	e
C07_RD14-0003-30_31_32-1;4;4-M1U15-0.567GF-Q0.7_03.15sec	31	3	17.6628	18.2439	Major	567	1;4;4	-0.581191	0.581191	U15
A07_RD14-0003-30_31_32-1;4;4-M3I15-0.567GF-Q1.1_01.15sec	32	3	16.1239	16.7045	Major	567	1;4;4	-0.580654	0.580654	I15
H05_RD14-0003-44_45_46-1;2;2-M3a-0.155GF-Q0.6_08.15sec	46	3	14.3222	14.8932	Major	155	1;2;2	-0.570973	0.570973	a
B09_RD14-0003-47_48_49-1;9;9-M2d-0.285GF-Q1.4_02.15sec	49	3	14.3674	14.9348	Major	285	1;9;9	-0.567457	0.567457	d
F04_RD14-0003-41_42_43-1;9;1-M2d-0.165GF-Q1.2_06.15sec	42	3	27.3579	27.9236	Major	165	1;9;1	-0.565702	0.565702	d
D02_RD14-0003-36_37_38-1;2;1-M3d-0.124GF-Q0.9_04.15sec	38	3	4.8293	5.3925	Minor	124	1;2;1	-0.5632	0.5632	d
E08_RD14-0003-47_48_49-1;9;9-M2c-0.5GF-Q1.1_05.15sec	47	3	9.30103	9.86192	Minor	500	1;9;9	-0.560887	0.560887	c
E03_RD14-0003-41_42_43-1;9;1-M2a-0.341GF-Q0.6_05.15sec	42	3	27.2967	27.8529	Major	341	1;9;1	-0.556185	0.556185	a
C04_RD14-0003-41_42_43-1;9;1-M1d-0.693GF-Q1.0_03.15sec	42	3	27.2648	27.8156	Major	693	1;9;1	-0.550789	0.550789	d
F03_RD14-0003-41_42_43-1;9;1-M2a-0.165GF-Q0.6_06.15sec	42	3	27.3404	27.8906	Major	165	1;9;1	-0.550165	0.550165	a
A09_RD14-0003-49_50_29-1;4;1-M3e-0.186GF-Q1.6_01.15sec	49	3	1.50379	2.05157	Minor	186	1;4;1	-0.547783	0.547783	e
D03_RD14-0003-49_50_29-1;4;1-M1S30-0.378GF-Q2.8_04.15sec	29	3	3.7185	4.26189	Minor	378	1;4;1	-0.543389	0.543389	S30
C07_RD14-0003-30_31_32-1;4;4-M4I15-0.135GF-Q1.4_03.15sec	32	3	13.909	14.4476	Major	135	1;4;4	-0.538545	0.538545	I15
C07_RD14-0003-44_45_46-1;2;2-M2e-0.305GF-Q2.9_03.15sec	44	3	2.13988	2.67376	Minor	305	1;2;2	-0.533885	0.533885	e
H03_RD14-0003-41_42_43-1;9;1-M2c-0.5GF-Q1.1_08.15sec	42	3	27.382	27.9145	Major	500	1;9;1	-0.532457	0.532457	c
B07_RD14-0003-44_45_46-1;2;2-M1e-0.625GF-Q2.0_02.15sec	46	3	15.1173	15.6436	Major	625	1;2;2	-0.526306	0.526306	e
G05_RD14-0003-44_45_46-1;2;2-M2a-0.315GF-Q0.6_07.15sec	46	3	15.9581	16.4822	Major	315	1;2;2	-0.524154	0.524154	a
F07_RD14-0003-30_31_32-1;4;4-M2U15-0.135GF-Q1.0_06.15sec	31	3	15.9791	16.4962	Major	135	1;4;4	-0.517132	0.517132	U15
A06_RD14-0003-44_45_46-1;2;2-M3a-0.075GF-Q0.6_01.15sec	45	3	17.4871	17.997	Major	75	1;2;2	-0.509891	0.509891	a
E05_RD14-0003-46_47_48-1;1;1-M3I35-0.189GF-QLAND_05.15sec	47	3	6.58659	7.09017	Equal	189	1;1;1	-0.503586	0.503586	I35
G07_RD14-0003-47_48_49-1;9;9-M2a-0.75GF-Q0.7_07.15sec	49	3	15.9212	16.4216	Major	750	1;9;9	-0.50039	0.50039	a
E02_RD14-0003-36_37_38-1;2;1-M4d-0.06GF-Q1.2_05.15sec	37	3	4.89432	5.38768	Major	60	1;2;1	-0.493369	0.493369	d
B07_RD14-0003-30_31_32-1;4;4-M3I15-0.279GF-Q1.1_02.15sec	31	3	14.0453	14.5365	Major	279	1;4;4	-0.491186	0.491186	I15
B09_RD14-0003-47_48_49-1;9;9-M2d-0.285GF-Q1.4_02.15sec	48	3	13.5403	14.0264	Major	285	1;9;9	-0.486039	0.486039	d
F07_RD14-0003-44_45_46-1;2;2-M2e-0.075GF-Q2.9_06.15sec	44	3	0.741939	1.21336	Minor	75	1;2;2	-0.471419	0.471419	e
E08_RD14-0003-47_48_49-1;9;9-M2c-0.5GF-Q1.1_05.15sec	48	3	17.4502	17.9215	Major	500	1;9;9	-0.471273	0.471273	c
E01_RD14-0003-36_37_38-1;2;1-M3a-0.06GF-Q0.7_05.15sec	38	3	9.33041	9.78366	Minor	60	1;2;1	-0.45325	0.45325	a
F05_RD14-0003-46_47_48-1;1;1-M3U60-0.045GF-Q4.0_06.15sec	48	3	0.30103	0.752213	Equal	45	1;1;1	-0.451183	0.451183	U60
G07_RD14-0003-47_48_49-1;9;9-M2a-0.75GF-Q0.7_07.15sec	48	3	17.2765	17.7233	Major	750	1;9;9	-0.446802	0.446802	a
H04_RD14-0003-46_47_48-1;1;1-M4I15-0.045GF-Q0.8_08.15sec	48	3	6.41996	6.86176	Equal	45	1;1;1	-0.441799	0.441799	I15
E06_RD14-0003-44_45_46-1;2;2-M3c-0.075GF-Q0.9_05.15sec	45	3	7.97909	8.4059	Major	75	1;2;2	-0.426804	0.426804	c
C09_RD14-0003-47_48_49-1;9;9-M1e-0.75GF-Q2.2_03.15sec	48	3	16.3054	16.7296	Major	750	1;9;9	-0.424298	0.424298	e
G01_RD14-0003-36_37_38-1;2;1-M2c-0.252GF-Q0.6_07.15sec	36	3	10.7694	11.1874	Minor	252	1;2;1	-0.417999	0.417999	c
G05_RD14-0003-44_45_46-1;2;2-M2a-0.315GF-Q0.6_07.15sec	45	3	17.3054	17.7208	Major	315	1;2;2	-0.4154	0.4154	a
E06_RD14-0003-49_50_29-1;4;1-M1U60-0.378GF-Q0.6_05.15sec	29	3	8.32222	8.73629	Minor	378	1;4;1	-0.414071	0.414071	U60
E02_RD14-0003-36_37_38-1;2;1-M4d-0.06GF-Q1.2_05.15sec	36	3	2.38382	2.78828	Minor	60	1;2;1	-0.404466	0.404466	d
H05_RD14-0003-49_50_29-1;4;1-M3I15-0.378GF-Q0.9_08.15sec	49	3	7.52634	7.93044	Minor	378	1;4;1	-0.404099	0.404099	I15
H02_RD14-0003-36_37_38-1;2;1-M3e-0.124GF-Q1.6_08.15sec	36	3	7.53403	7.93786	Minor	124	1;2;1	-0.403837	0.403837	e
B04_RD14-0003-30_31_32-1;4;4-M2S30-0.135GF-Q3.8_02.15sec	32	3	7.52375	7.9152	Major	135	1;4;4	-0.391449	0.391449	S30
F09_RD14-0003-30_31_32-1;4;4-M2a-0.279GF-Q0.6_06.15sec	32	3	17.2878	17.6773	Major	279	1;4;4	-0.389487	0.389487	a
B05_RD14-0003-41_42_43-1;9;1-M2e-0.165GF-Q1.7_02.15sec	41	3	5.82217	6.20347	Minor	165	1;9;1	-0.381297	0.381297	e
F05_RD14-0003-46_47_48-1;1;1-M3U60-0.045GF-Q4.0_06.15sec	46	3	4.27184	4.65039	Equal	45	1;1;1	-0.378553	0.378553	U60
A07_RD14-0003-46_47_48-1;1;1-M4d-0.045GF-Q0.6_01.15sec	48	3	0.986324	1.36156	Equal	45	1;1;1	-0.375239	0.375239	d
C06_RD14-0003-49_50_29-1;4;1-M4I22-0.378GF-Q2.1_03.15sec	50	3	23.5658	23.9372	Major	378	1;4;1	-0.37131	0.37131	I22
H02_RD14-0003-46_47_48-1;1;1-M3S10-0.093GF-Q1.4_08.15sec	47	3	7.03743	7.40566	Equal	93	1;1;1	-0.368236	0.368236	S10
C06_RD14-0003-46_47_48-1;1;1-M3a-0.189GF-Q0.5_03.15sec	46	3	13.5855	13.9481	Equal	189	1;1;1	-0.362688	0.362688	a
D06_RD14-0003-44_45_46-1;2;2-M3c-0.155GF-Q0.9_04.15sec	44	3	4.5092	4.86726	Minor	155	1;2;2	-0.358053	0.358053	c
G04_RD14-0003-41_42_43-1;9;1-M1e-0.693GF-Q1.4_07.15sec	43	3	11.1399	11.4951	Minor	693	1;9;1	-0.355239	0.355239	e
E06_RD14-0003-44_45_46-1;2;2-M3c-0.075GF-Q0.9_05.15sec	44	3	1.26245	1.61617	Minor	75	1;2;2	-0.353716	0.353716	c
F10_RD14-0003-30_31_32-1;4;4-M2e-0.279GF-Q1.0_06.15sec	31	3	12.3692	12.7175	Major	279	1;4;4	-0.348324	0.348324	e
F02_RD14-0003-46_47_48-1;1;1-M2S10-0.375GF-Q1.2_06.15sec	46	3	13.0253	13.3668	Equal	375	1;1;1	-0.341468	0.341468	S10
H05_RD14-0003-46_47_48-1;1;1-M2U105-0.093GF-Q4.6_08.15sec	46	3	4.24797	4.58588	Equal	93	1;1;1	-0.337903	0.337903	U105
A07_RD14-0003-44_45_46-1;2;2-M2d-0.075GF-Q1.8_01.15sec	44	3	4.17609	4.51223	Minor	75	1;2;2	-0.336143	0.336143	d
E04_RD14-0003-41_42_43-1;9;1-M2d-0.341GF-Q1.2_05.15sec	43	3	7.52892	7.86415	Minor	341	1;9;1	-0.335236	0.335236	d
E04_RD14-0003-41_42_43-1;9;1-M2d-0.341GF-Q1.2_05.15sec	41	3	7.45332	7.77961	Minor	341	1;9;1	-0.326288	0.326288	d
D01_RD14-0003-36_37_38-1;2;1-M3a-0.124GF-Q0.7_04.15sec	37	3	12.9741	13.2994	Major	124	1;2;1	-0.32533	0.32533	a
F03_RD14-0003-49_50_29-1;4;1-M3S30-0.09GF-Q2.9_06.15sec	49	3	1.04532	1.36528	Minor	90	1;4;1	-0.319953	0.319953	S30
E06_RD14-0003-46_47_48-1;1;1-M4a-0.045GF-Q0.3_05.15sec	47	3	11.1644	11.4816	Equal	45	1;1;1	-0.317246	0.317246	a
A06_RD14-0003-49_50_29-1;4;1-M3I15-0.186GF-Q0.9_01.15sec	49	3	8.92531	9.24252	Minor	186	1;4;1	-0.317203	0.317203	I15
F04_RD14-0003-41_42_43-1;9;1-M2d-0.165GF-Q1.2_06.15sec	43	3	4.66276	4.97002	Minor	165	1;9;1	-0.307265	0.307265	d
A07_RD14-0003-46_47_48-1;1;1-M4d-0.045GF-Q0.6_01.15sec	47	3	8.0569	8.35557	Equal	45	1;1;1	-0.298669	0.298669	d
F05_RD14-0003-46_47_48-1;1;1-M4I35-0.093GF-QLAND_06.15sec	48	3	8.71933	9.0166	Equal	93	1;1;1	-0.297272	0.297272	I35
G02_RD14-0003-46_47_48-1;1;1-M2S10-0.189GF-Q1.2_07.15sec	46	3	11.2201	11.5111	Equal	189	1;1;1	-0.291033	0.291033	S10
A06_RD14-0003-44_45_46-1;2;2-M3a-0.075GF-Q0.6_01.15sec	44	3	3.64738	3.93765	Minor	75	1;2;2	-0.290267	0.290267	a
E07_RD14-0003-44_45_46-1;2;2-M2e-0.155GF-Q2.9_05.15sec	45	3	11.3345	11.6211	Major	155	1;2;2	-0.286643	0.286643	e
D09_RD14-0003-30_31_32-1;4;4-M2a-0.567GF-Q0.6_04.15sec	31	3	17.5119	17.7876	Major	567	1;4;4	-0.27573	0.27573	a
H05_RD14-0003-49_50_29-1;4;1-M3I15-0.378GF-Q0.9_08.15sec	29	3	10.7459	11.0151	Minor	378	1;4;1	-0.269227	0.269227	I15
F03_RD14-0003-41_42_43-1;9;1-M2a-0.165GF-Q0.6_06.15sec	43	3	9.25768	9.52367	Minor	165	1;9;1	-0.265987	0.265987	a
A07_RD14-0003-46_47_48-1;1;1-M4d-0.045GF-Q0.6_01.15sec	46	3	3.67025	3.93347	Equal	45	1;1;1	-0.263219	0.263219	d
B05_RD14-0003-46_47_48-1;1;1-M4U15-0.045GF-Q1.1_02.15sec	47	3	7.69197	7.95243	Equal	45	1;1;1	-0.260464	0.260464	U15
D04_RD14-0003-41_42_43-1;9;1-M2d-0.5GF-Q1.2_04.15sec	43	3	8.58995	8.84943	Minor	500	1;9;1	-0.259483	0.259483	d
G01_RD14-0003-36_37_38-1;2;1-M2c-0.252GF-Q0.6_07.15sec	38	3	7.71012	7.96527	Minor	252	1;2;1	-0.255155	0.255155	c
E03_RD14-0003-41_42_43-1;9;1-M2a-0.341GF-Q0.6_05.15sec	43	3	10.6201	10.8696	Minor	341	1;9;1	-0.24948	0.24948	a
F03_RD14-0003-41_42_43-1;9;1-M2a-0.165GF-Q0.6_06.15sec	41	3	8.29226	8.53398	Minor	165	1;9;1	-0.24172	0.24172	a
G06_RD14-0003-49_50_29-1;4;1-M3U60-0.09GF-Q6.7_07.15sec	29	3	1.70672	1.9478	Minor	90	1;4;1	-0.241082	0.241082	U60
G05_RD14-0003-46_47_48-1;1;1-M4I35-0.045GF-QLAND_07.15sec	47	3	2.90849	3.14628	Equal	45	1;1;1	-0.237792	0.237792	I35
F05_RD14-0003-46_47_48-1;1;1-M3U60-0.045GF-Q4.0_06.15sec	47	3	6.00432	6.23717	Equal	45	1;1;1	-0.232845	0.232845	U60
E07_RD14-0003-46_47_48-1;1;1-M3e-0.093GF-Q0.8_05.15sec	48	3	1.29447	1.52026	Equal	93	1;1;1	-0.225794	0.225794	e
A09_RD14-0003-47_48_49-1;9;9-M2d-0.5GF-Q1.4_01.15sec	49	3	15.8235	16.0453	Major	500	1;9;9	-0.221845	0.221845	d
G06_RD14-0003-44_45_46-1;2;2-M2d-0.315GF-Q1.8_07.15sec	44	3	5.68305	5.89346	Minor	315	1;2;2	-0.210412	0.210412	d
E08_RD14-0003-47_48_49-1;9;9-M2c-0.5GF-Q1.1_05.15sec	49	3	15.943	16.1495	Major	500	1;9;9	-0.206507	0.206507	c
F02_RD14-0003-46_47_48-1;1;1-M2S10-0.375GF-Q1.2_06.15sec	47	3	9.61066	9.81224	Equal	375	1;1;1	-0.201583	0.201583	S10
E01_RD14-0003-36_37_38-1;2;1-M3a-0.06GF-Q0.7_05.15sec	37	3	11.7332	11.934	Major	60	1;2;1	-0.200818	0.200818	a
A09_RD14-0003-47_48_49-1;9;9-M2d-0.5GF-Q1.4_01.15sec	47	3	6.15229	6.35235	Minor	500	1;9;9	-0.200065	0.200065	d
F09_RD14-0003-30_31_32-1;4;4-M2a-0.279GF-Q0.6_06.15sec	31	3	17.692	17.8878	Major	279	1;4;4	-0.195786	0.195786	a
D06_RD14-0003-49_50_29-1;4;1-M3U15-0.09GF-Q1.0_04.15sec	49	3	4.30535	4.50082	Minor	90	1;4;1	-0.195472	0.195472	U15
F04_RD14-0003-41_42_43-1;9;1-M2d-0.165GF-Q1.2_06.15sec	41	3	10.1367	10.3318	Minor	165	1;9;1	-0.195071	0.195071	d
D09_RD14-0003-30_31_32-1;4;4-M2a-0.567GF-Q0.6_04.15sec	32	3	17.3424	17.5347	Major	567	1;4;4	-0.192313	0.192313	a
F08_RD14-0003-49_50_29-1;4;1-M4d-0.09GF-Q1.3_06.15sec	49	3	0.30963	0.482147	Minor	90	1;4;1	-0.172517	0.172517	d
E02_RD14-0003-36_37_38-1;2;1-M4d-0.06GF-Q1.2_05.15sec	38	3	0.653213	0.823959	Minor	60	1;2;1	-0.170747	0.170747	d
C07_RD14-0003-30_31_32-1;4;4-M1U15-0.567GF-Q0.7_03.15sec	32	3	17.6646	17.8346	Major	567	1;4;4	-0.169916	0.169916	U15
C07_RD14-0003-46_47_48-1;1;1-M2e-0.189GF-Q1.0_03.15sec	48	3	7.73239	7.89559	Equal	189	1;1;1	-0.163193	0.163193	e
B04_RD14-0003-30_31_32-1;4;4-M2S30-0.135GF-Q3.8_02.15sec	31	3	6.44716	6.60727	Major	135	1;4;4	-0.160113	0.160113	S30
D08_RD14-0003-30_31_32-1;4;4-M2U105-0.135GF-Q5.1_04.15sec	32	3	12.6665	12.8236	Major	135	1;4;4	-0.157044	0.157044	U105
E07_RD14-0003-46_47_48-1;1;1-M3e-0.093GF-Q0.8_05.15sec	46	3	8.30963	8.46253	Equal	93	1;1;1	-0.152898	0.152898	e
A09_RD14-0003-47_48_49-1;9;9-M2d-0.5GF-Q1.4_01.15sec	48	3	17.3139	17.4599	Major	500	1;9;9	-0.146068	0.146068	d
E07_RD14-0003-46_47_48-1;1;1-M3e-0.093GF-Q0.8_05.15sec	47	3	5.95328	6.09673	Equal	93	1;1;1	-0.14345	0.14345	e
F08_RD14-0003-49_50_29-1;4;1-M4d-0.09GF-Q1.3_06.15sec	29	3	-0.101275	0.037291	Minor	90	1;4;1	-0.138566	0.138566	d
H08_RD14-0003-49_50_29-1;4;1-M2e-0.378GF-Q1.4_08.15sec	50	3	24.4814	24.6197	Major	378	1;4;1	-0.138294	0.138294	e
C07_RD14-0003-44_45_46-1;2;2-M2e-0.305GF-Q2.9_03.15sec	45	3	11.1367	11.2716	Major	305	1;2;2	-0.134928	0.134928	e
H05_RD14-0003-46_47_48-1;1;1-M2U105-0.093GF-Q4.6_08.15sec	48	3	5.16732	5.28787	Equal	93	1;1;1	-0.120549	0.120549	U105
B06_RD14-0003-49_50_29-1;4;1-M2U15-0.378GF-Q0.9_02.15sec	29	3	12.6128	12.7331	Minor	378	1;4;1	-0.120271	0.120271	U15
F02_RD14-0003-46_47_48-1;1;1-M2S10-0.375GF-Q1.2_06.15sec	48	3	9.47857	9.59267	Equal	375	1;1;1	-0.1141	0.1141	S10
A04_RD14-0003-30_31_32-1;4;4-M1S30-0.279GF-Q3.2_01.15sec	32	3	10.6149	10.7191	Major	279	1;4;4	-0.10423	0.10423	S30
D03_RD14-0003-49_50_29-1;4;1-M1S30-0.378GF-Q2.8_04.15sec	50	3	24.3139	24.4145	Major	378	1;4;1	-0.100662	0.100662	S30
G02_RD14-0003-46_47_48-1;1;1-M2S10-0.189GF-Q1.2_07.15sec	47	3	8.03342	8.13038	Equal	189	1;1;1	-0.0969591	0.0969591	S10
A07_RD14-0003-44_45_46-1;2;2-M2d-0.075GF-Q1.8_01.15sec	46	3	7.13988	7.22985	Major	75	1;2;2	-0.0899706	0.0899706	d
E03_RD14-0003-49_50_29-1;4;1-M2S30-0.186GF-Q2.7_05.15sec	29	3	1.9952	2.08198	Minor	186	1;4;1	-0.086786	0.086786	S30
A02_RD14-0003-36_37_38-1;2;1-M4c-0.06GF-Q1.1_01.15sec	38	3	4.85914	4.93383	Minor	60	1;2;1	-0.0746891	0.0746891	c
B05_RD14-0003-46_47_48-1;1;1-M4I22-0.093GF-Q1.4_02.15sec	47	3	10.5105	10.582	Equal	93	1;1;1	-0.0714735	0.0714735	I22
F05_RD14-0003-46_47_48-1;1;1-M4I35-0.093GF-QLAND_06.15sec	47	3	7.14922	7.21214	Equal	93	1;1;1	-0.0629252	0.0629252	I35
F10_RD14-0003-30_31_32-1;4;4-M2e-0.279GF-Q1.0_06.15sec	32	3	13.5694	13.6314	Major	279	1;4;4	-0.0619948	0.0619948	e
G10_RD14-0003-30_31_32-1;4;4-M2e-0.135GF-Q1.0_07.15sec	31	3	10.8162	10.8769	Major	135	1;4;4	-0.0606693	0.0606693	e
G03_RD14-0003-30_31_32-1;4;4-M1S30-0.75GF-Q3.2_07.15sec	32	3	12.0755	12.1358	Major	750	1;4;4	-0.0602834	0.0602834	S30
B01_RD14-0003-36_37_38-1;2;1-M2a-0.5GF-Q0.6_02.15sec	37	3	14.1038	14.159	Major	500	1;2;1	-0.0552153	0.0552153	a
H03_RD14-0003-30_31_32-1;4;4-M1S30-0.567GF-Q3.2_08.15sec	31	3	17.4669	17.5188	Major	567	1;4;4	-0.0519754	0.0519754	S30
G07_RD14-0003-30_31_32-1;4;4-M4I22-0.135GF-Q4.7_07.15sec	32	3	10.0531	10.0998	Major	135	1;4;4	-0.046736	0.046736	I22
A03_RD14-0003-36_37_38-1;2;1-M3e-0.06GF-Q1.6_01.15sec	37	3	3.9345	3.98123	Major	60	1;2;1	-0.0467344	0.0467344	e
A05_RD14-0003-46_47_48-1;1;1-M3U15-0.093GF-Q0.7_01.15sec	48	3	10.143	10.186	Equal	93	1;1;1	-0.0429844	0.0429844	U15
D09_RD14-0003-47_48_49-1;9;9-M1e-0.589GF-Q2.2_04.15sec	49	3	15.5478	15.59	Major	589	1;9;9	-0.0422519	0.0422519	e
D01_RD14-0003-36_37_38-1;2;1-M3a-0.124GF-Q0.7_04.15sec	38	3	10.143	10.1842	Minor	124	1;2;1	-0.0412105	0.0412105	a
F10_RD14-0003-36_37_38-1;2;1-M3c-0.124GF-Q0.9_06.15sec	38	3	4.26951	4.30645	Minor	124	1;2;1	-0.0369326	0.0369326	c
G05_RD14-0003-46_47_48-1;1;1-M2U105-0.189GF-Q4.6_07.15sec	48	3	6.44716	6.48291	Equal	189	1;1;1	-0.0357501	0.0357501	U105
B05_RD14-0003-41_42_43-1;9;1-M2e-0.165GF-Q1.7_02.15sec	42	3	24.5145	24.5476	Major	165	1;9;1	-0.0330714	0.0330714	e
A06_RD14-0003-44_45_46-1;2;2-M3a-0.075GF-Q0.6_01.15sec	46	3	15.2765	15.3002	Major	75	1;2;2	-0.0237709	0.0237709	a
E07_RD14-0003-30_31_32-1;4;4-M2I22-0.567GF-Q1.7_05.15sec	32	3	16.968	16.9755	Major	567	1;4;4	-0.00748339	0.00748339	I22
D05_RD14-0003-46_47_48-1;1;1-M4I22-0.045GF-Q1.4_04.15sec	48	3	2.10037	2.1034	Equal	45	1;1;1	-0.00302782	0.00302782	I22
C06_RD14-0003-49_50_29-1;4;1-M4I22-0.378GF-Q2.1_03.15sec	49	3	10.4594	10.4602	Minor	378	1;4;1	-0.000785984	0.000785984	I22
A08_RD14-0003-49_50_29-1;4;1-M3a-0.186GF-Q0.5_01.15sec	50	3	28.9154	28.9131	Major	186	1;4;1	0.00225209	-0.00225209	a
E01_RD14-0003-36_37_38-1;2;1-M3a-0.06GF-Q0.7_05.15sec	36	3	3.45179	3.44036	Minor	60	1;2;1	0.0114232	-0.0114232	a
G02_RD14-0003-46_47_48-1;1;1-M2S10-0.189GF-Q1.2_07.15sec	48	3	9.38739	9.37407	Equal	189	1;1;1	0.0133168	-0.0133168	S10
E05_RD14-0003-46_47_48-1;1;1-M3I35-0.189GF-QLAND_05.15sec	48	3	11.4456	11.4322	Equal	189	1;1;1	0.0134055	-0.0134055	I35
D03_RD14-0003-41_42_43-1;9;1-M2a-0.5GF-Q0.6_04.15sec	43	3	17.3579	17.3344	Minor	500	1;9;1	0.0235792	-0.0235792	a
H06_RD14-0003-44_45_46-1;2;2-M2d-0.155GF-Q1.8_08.15sec	44	3	6.58659	6.56266	Minor	155	1;2;2	0.0239238	-0.0239238	d
E06_RD14-0003-49_50_29-1;4;1-M4I22-0.09GF-Q2.1_05.15sec	29	3	2.30535	2.27566	Minor	90	1;4;1	0.0296934	-0.0296934	I22
E07_RD14-0003-44_45_46-1;2;2-M2e-0.155GF-Q2.9_05.15sec	44	3	1.4609	1.42702	Minor	155	1;2;2	0.0338779	-0.0338779	e
G05_RD14-0003-46_47_48-1;1;1-M2U105-0.189GF-Q4.6_07.15sec	47	3	7.39445	7.34959	Equal	189	1;1;1	0.0448585	-0.0448585	U105
H02_RD14-0003-36_37_38-1;2;1-M3e-0.124GF-Q1.6_08.15sec	38	3	0.389166	0.343419	Minor	124	1;2;1	0.0457475	-0.0457475	e
B06_RD14-0003-44_45_46-1;2;2-M2c-0.625GF-Q0.8_02.15sec	44	3	10.2967	10.2486	Minor	625	1;2;2	0.0480958	-0.0480958	c
F07_RD14-0003-46_47_48-1;1;1-M3e-0.045GF-Q0.8_06.15sec	48	3	2.4609	2.41101	Equal	45	1;1;1	0.0498893	-0.0498893	e
B01_RD14-0003-36_37_38-1;2;1-M2a-0.5GF-Q0.6_02.15sec	36	3	11.3692	11.3128	Minor	500	1;2;1	0.0563984	-0.0563984	a
A03_RD14-0003-46_47_48-1;1;1-M3S10-0.045GF-Q1.4_01.15sec	47	3	3.11727	3.05244	Equal	45	1;1;1	0.0648309	-0.0648309	S10
C08_RD14-0003-47_48_49-1;9;9-M2c-0.75GF-Q1.1_03.15sec	47	3	9.72509	9.65731	Minor	750	1;9;9	0.0677835	-0.0677835	c
H05_RD14-0003-46_47_48-1;1;1-M2U105-0.093GF-Q4.6_08.15sec	47	3	7.5172	7.44545	Equal	93	1;1;1	0.0717431	-0.0717431	U105
A02_RD14-0003-36_37_38-1;2;1-M4c-0.06GF-Q1.1_01.15sec	37	3	5.82347	5.74583	Major	60	1;2;1	0.0776485	-0.0776485	c
C06_RD14-0003-44_45_46-1;2;2-M2c-0.315GF-Q0.8_03.15sec	46	3	13.3304	13.248	Major	315	1;2;2	0.0824246	-0.0824246	c
G04_RD14-0003-46_47_48-1;1;1-M3I15-0.093GF-Q0.8_07.15sec	46	3	10.0043	9.91869	Equal	93	1;1;1	0.0856329	-0.0856329	I15
G05_RD14-0003-46_47_48-1;1;1-M4I35-0.045GF-QLAND_07.15sec	46	3	4.61278	4.52529	Equal	45	1;1;1	0.087491	-0.087491	I35
B07_RD14-0003-49_50_29-1;4;1-M3U105-0.09GF-Q6.1_02.15sec	50	3	9.24551	9.15673	Major	90	1;4;1	0.0887786	-0.0887786	U105
D05_RD14-0003-46_47_48-1;1;1-M2U60-0.189GF-Q2.5_04.15sec	48	3	8.60423	8.51194	Equal	189	1;1;1	0.0922816	-0.0922816	U60
A07_RD14-0003-30_31_32-1;4;4-M3I15-0.567GF-Q1.1_01.15sec	31	3	15.891	15.7912	Major	567	1;4;4	0.099762	-0.099762	I15
H08_RD14-0003-49_50_29-1;4;1-M2e-0.378GF-Q1.4_08.15sec	29	3	2.21748	2.11466	Minor	378	1;4;1	0.102822	-0.102822	e
E07_RD14-0003-30_31_32-1;4;4-M2I22-0.567GF-Q1.7_05.15sec	31	3	17.2788	17.1593	Major	567	1;4;4	0.119449	-0.119449	I22
B06_RD14-0003-49_50_29-1;4;1-M4I15-0.09GF-Q0.9_02.15sec	49	3	3.90849	3.78625	Minor	90	1;4;1	0.122234	-0.122234	I15
B07_RD14-0003-49_50_29-1;4;1-M3U105-0.09GF-Q6.1_02.15sec	49	3	1.00432	0.880412	Minor	90	1;4;1	0.123909	-0.123909	U105
H08_RD14-0003-49_50_29-1;4;1-M2e-0.378GF-Q1.4_08.15sec	49	3	6.43933	6.29831	Minor	378	1;4;1	0.141027	-0.141027	e
D08_RD14-0003-47_48_49-1;9;9-M2c-0.589GF-Q1.1_04.15sec	49	3	16.1335	15.9892	Major	589	1;9;9	0.14435	-0.14435	c
A05_RD14-0003-46_47_48-1;1;1-M3U15-0.093GF-Q0.7_01.15sec	46	3	7.76118	7.61448	Equal	93	1;1;1	0.146691	-0.146691	U15
A08_RD14-0003-30_31_32-1;4;4-M2U60-0.135GF-Q2.7_01.15sec	32	3	14.6675	14.516	Major	135	1;4;4	0.151477	-0.151477	U60
B05_RD14-0003-46_47_48-1;1;1-M4U15-0.045GF-Q1.1_02.15sec	46	3	11.4116	11.2456	Equal	45	1;1;1	0.166032	-0.166032	U15
D08_RD14-0003-30_31_32-1;4;4-M2U105-0.135GF-Q5.1_04.15sec	31	3	8.34439	8.15948	Major	135	1;4;4	0.184917	-0.184917	U105
D05_RD14-0003-46_47_48-1;1;1-M2U60-0.189GF-Q2.5_04.15sec	47	3	8.26245	8.06515	Equal	189	1;1;1	0.197299	-0.197299	U60
B06_RD14-0003-49_50_29-1;4;1-M4I15-0.09GF-Q0.9_02.15sec	29	3	2.5955	2.39772	Minor	90	1;4;1	0.197773	-0.197773	I15
F05_RD14-0003-46_47_48-1;1;1-M4I35-0.093GF-QLAND_06.15sec	46	3	8.943	8.74264	Equal	93	1;1;1	0.200356	-0.200356	I35
F09_RD14-0003-47_48_49-1;9;9-M2e-0.5GF-Q1.5_06.15sec	49	3	13.7202	13.5168	Major	500	1;9;9	0.203378	-0.203378	e
F07_RD14-0003-46_47_48-1;1;1-M3e-0.045GF-Q0.8_06.15sec	47	3	4.45637	4.23343	Equal	45	1;1;1	0.22294	-0.22294	e
E07_RD14-0003-30_31_32-1;4;4-M2U15-0.279GF-Q1.0_05.15sec	31	3	18.1492	17.9257	Major	279	1;4;4	0.223539	-0.223539	U15
E06_RD14-0003-49_50_29-1;4;1-M1U60-0.378GF-Q0.6_05.15sec	49	3	9.52634	9.29077	Minor	378	1;4;1	0.235566	-0.235566	U60
F09_RD14-0003-47_48_49-1;9;9-M2e-0.5GF-Q1.5_06.15sec	48	3	15.4116	15.1707	Major	500	1;9;9	0.240908	-0.240908	e
F06_RD14-0003-44_45_46-1;2;2-M2d-0.625GF-Q1.8_06.15sec	45	3	13.0043	12.7592	Major	625	1;2;2	0.245163	-0.245163	d
D09_RD14-0003-47_48_49-1;9;9-M1e-0.589GF-Q2.2_04.15sec	48	3	17.4314	17.1704	Major	589	1;9;9	0.260925	-0.260925	e
G03_RD14-0003-41_42_43-1;9;1-M2c-0.693GF-Q1.1_07.15sec	42	3	26.8531	26.5822	Major	693	1;9;1	0.270904	-0.270904	c
C01_RD14-0003-36_37_38-1;2;1-M2a-0.252GF-Q0.6_03.15sec	36	3	11.7574	11.4854	Minor	252	1;2;1	0.272015	-0.272015	a
D06_RD14-0003-44_45_46-1;2;2-M3c-0.155GF-Q0.9_04.15sec	46	3	11.7226	11.4425	Major	155	1;2;2	0.28011	-0.28011	c
H08_RD14-0003-47_48_49-1;9;9-M2d-0.589GF-Q1.4_08.15sec	49	3	15.3729	15.0885	Major	589	1;9;9	0.284431	-0.284431	d
H04_RD14-0003-46_47_48-1;1;1-M4I15-0.045GF-Q0.8_08.15sec	46	3	4.11394	3.82722	Equal	45	1;1;1	0.286727	-0.286727	I15
A05_RD14-0003-46_47_48-1;1;1-M3I22-0.189GF-Q0.9_01.15sec	47	3	10.1492	9.85251	Equal	189	1;1;1	0.296711	-0.296711	I22
G08_RD14-0003-47_48_49-1;9;9-M2d-0.75GF-Q1.4_07.15sec	49	3	15.2718	14.9722	Major	750	1;9;9	0.299602	-0.299602	d
B06_RD14-0003-49_50_29-1;4;1-M2U15-0.378GF-Q0.9_02.15sec	50	3	32.5502	32.2504	Major	378	1;4;1	0.29987	-0.29987	U15
F09_RD14-0003-47_48_49-1;9;9-M2e-0.5GF-Q1.5_06.15sec	47	3	2.88252	2.5766	Minor	500	1;9;9	0.305923	-0.305923	e
B04_RD14-0003-41_42_43-1;9;1-M2c-0.165GF-Q1.1_02.15sec	43	3	5.52114	5.20777	Minor	165	1;9;1	0.313372	-0.313372	c
C08_RD14-0003-47_48_49-1;9;9-M2c-0.75GF-Q1.1_03.15sec	49	3	15.7818	15.4639	Major	750	1;9;9	0.317817	-0.317817	c
F01_RD14-0003-36_37_38-1;2;1-M2c-0.5GF-Q0.6_06.15sec	36	3	11.7694	11.4428	Minor	500	1;2;1	0.326536	-0.326536	c
E07_RD14-0003-44_45_46-1;2;2-M2e-0.155GF-Q2.9_05.15sec	46	3	10.4829	10.1507	Major	155	1;2;2	0.332204	-0.332204	e
H06_RD14-0003-44_45_46-1;2;2-M2d-0.155GF-Q1.8_08.15sec	46	3	8.60638	8.26886	Major	155	1;2;2	0.337524	-0.337524	d
C02_RD14-0003-36_37_38-1;2;1-M2d-0.252GF-Q0.9_03.15sec	38	3	9.12385	8.77	Minor	252	1;2;1	0.353851	-0.353851	d
D05_RD14-0003-46_47_48-1;1;1-M4I22-0.045GF-Q1.4_04.15sec	46	3	4.59988	4.21327	Equal	45	1;1;1	0.386609	-0.386609	I22
E07_RD14-0003-30_31_32-1;4;4-M2U15-0.279GF-Q1.0_05.15sec	32	3	17.9465	17.5592	Major	279	1;4;4	0.387246	-0.387246	U15
F02_RD14-0003-36_37_38-1;2;1-M2e-0.5GF-Q0.9_06.15sec	36	3	10.7528	10.3635	Minor	500	1;2;1	0.389333	-0.389333	e
D01_RD14-0003-36_37_38-1;2;1-M3a-0.124GF-Q0.7_04.15sec	36	3	10.3054	9.91199	Minor	124	1;2;1	0.393366	-0.393366	a
B08_RD14-0003-49_50_29-1;4;1-M4a-0.09GF-Q0.5_02.15sec	49	3	10.1553	9.75965	Minor	90	1;4;1	0.39569	-0.39569	a
D04_RD14-0003-41_42_43-1;9;1-M2d-0.5GF-Q1.2_04.15sec	42	3	27.3424	26.9432	Major	500	1;9;1	0.399202	-0.399202	d
E04_RD14-0003-41_42_43-1;9;1-M2d-0.341GF-Q1.2_05.15sec	42	3	27.1335	26.7281	Major	341	1;9;1	0.405467	-0.405467	d
H02_RD14-0003-46_47_48-1;1;1-M3S10-0.093GF-Q1.4_08.15sec	48	3	3.63448	3.21368	Equal	93	1;1;1	0.420799	-0.420799	S10
D08_RD14-0003-47_48_49-1;9;9-M2c-0.589GF-Q1.1_04.15sec	48	3	17.7731	17.3491	Major	589	1;9;9	0.423935	-0.423935	c
G05_RD14-0003-46_47_48-1;1;1-M4I35-0.045GF-QLAND_07.15sec	48	3	9.38202	8.94962	Equal	45	1;1;1	0.4324	-0.4324	I35
F06_RD14-0003-49_50_29-1;4;1-M2U60-0.186GF-Q3.8_06.15sec	50	3	21.5441	21.1107	Major	186	1;4;1	0.43341	-0.43341	U60
G08_RD14-0003-47_48_49-1;9;9-M2d-0.75GF-Q1.4_07.15sec	48	3	17.1644	16.7276	Major	750	1;9;9	0.436769	-0.436769	d
G03_RD14-0003-30_31_32-1;4;4-M1S30-0.75GF-Q3.2_07.15sec	31	3	15.243	14.8001	Major	750	1;4;4	0.442929	-0.442929	S30
B05_RD14-0003-46_47_48-1;1;1-M4I22-0.093GF-Q1.4_02.15sec	46	3	8.12385	7.67109	Equal	93	1;1;1	0.452758	-0.452758	I22
D02_RD14-0003-36_37_38-1;2;1-M3d-0.124GF-Q0.9_04.15sec	36	3	8.25042	7.79704	Minor	124	1;2;1	0.453379	-0.453379	d
A05_RD14-0003-41_42_43-1;9;1-M2e-0.341GF-Q1.7_01.15sec	41	3	3.88649	3.42199	Minor	341	1;9;1	0.464502	-0.464502	e
A05_RD14-0003-46_47_48-1;1;1-M3I22-0.189GF-Q0.9_01.15sec	48	3	11.5011	11.0361	Equal	189	1;1;1	0.464975	-0.464975	I22
H06_RD14-0003-49_50_29-1;4;1-M4I35-0.09GF-QLAND_08.15sec	49	3	1.21484	0.749415	Minor	90	1;4;1	0.465429	-0.465429	I35
H03_RD14-0003-41_42_43-1;9;1-M2c-0.5GF-Q1.1_08.15sec	43	3	10.1614	9.69221	Minor	500	1;9;1	0.469156	-0.469156	c
C03_RD14-0003-49_50_29-1;4;1-M1S30-0.75GF-Q2.8_03.15sec	50	3	29.3598	28.8797	Major	750	1;4;1	0.480091	-0.480091	S30
A03_RD14-0003-36_37_38-1;2;1-M3e-0.06GF-Q1.6_01.15sec	38	3	2.3075	1.82033	Minor	60	1;2;1	0.487164	-0.487164	e
G07_RD14-0003-30_31_32-1;4;4-M1U60-0.567GF-Q0.8_07.15sec	32	3	20.5775	20.0794	Major	567	1;4;4	0.49806	-0.49806	U60
F04_RD14-0003-46_47_48-1;1;1-M3I15-0.189GF-Q0.8_06.15sec	48	3	12.4857	11.9822	Equal	189	1;1;1	0.503497	-0.503497	I15
H08_RD14-0003-47_48_49-1;9;9-M2d-0.589GF-Q1.4_08.15sec	48	3	17.0128	16.496	Major	589	1;9;9	0.516885	-0.516885	d
C01_RD14-0003-36_37_38-1;2;1-M2a-0.252GF-Q0.6_03.15sec	37	3	14.5011	13.9668	Major	252	1;2;1	0.534244	-0.534244	a
F07_RD14-0003-30_31_32-1;4;4-M2U15-0.135GF-Q1.0_06.15sec	30	3	0.649335	0.0928739	Minor	135	1;4;4	0.556461	-0.556461	U15
H07_RD14-0003-30_31_32-1;4;4-M1U60-0.279GF-Q0.8_08.15sec	30	3	14.0414	13.4791	Minor	279	1;4;4	0.562341	-0.562341	U60
G06_RD14-0003-44_45_46-1;2;2-M2d-0.315GF-Q1.8_07.15sec	46	3	11.8681	11.2972	Major	315	1;2;2	0.570858	-0.570858	d
H06_RD14-0003-49_50_29-1;4;1-M1U105-0.378GF-Q0.6_08.15sec	49	3	12.8519	12.274	Minor	378	1;4;1	0.577894	-0.577894	U105
C06_RD14-0003-44_45_46-1;2;2-M2c-0.315GF-Q0.8_03.15sec	44	3	10.4393	9.85715	Minor	315	1;2;2	0.58218	-0.58218	c
A04_RD14-0003-41_42_43-1;9;1-M2c-0.341GF-Q1.1_01.15sec	41	3	9.17609	8.58652	Minor	341	1;9;1	0.589573	-0.589573	c
F10_RD14-0003-30_31_32-1;4;4-M2e-0.279GF-Q1.0_06.15sec	30	3	6.17026	5.57709	Minor	279	1;4;4	0.593173	-0.593173	e
B06_RD14-0003-44_45_46-1;2;2-M2c-0.625GF-Q0.8_02.15sec	46	3	13.5775	12.9799	Major	625	1;2;2	0.597632	-0.597632	c
G07_RD14-0003-30_31_32-1;4;4-M1U60-0.567GF-Q0.8_07.15sec	31	3	21.5211	20.9104	Major	567	1;4;4	0.610732	-0.610732	U60
B02_RD14-0003-36_37_38-1;2;1-M2d-0.5GF-Q0.9_02.15sec	38	3	10.4048	9.76571	Minor	500	1;2;1	0.639122	-0.639122	d
B02_RD14-0003-36_37_38-1;2;1-M2d-0.5GF-Q0.9_02.15sec	36	3	12.2672	11.6262	Minor	500	1;2;1	0.640988	-0.640988	d
A05_RD14-0003-41_42_43-1;9;1-M2e-0.341GF-Q1.7_01.15sec	42	3	26.0453	25.3902	Major	341	1;9;1	0.655141	-0.655141	e
D08_RD14-0003-47_48_49-1;9;9-M2c-0.589GF-Q1.1_04.15sec	47	3	8.34242	7.67153	Minor	589	1;9;9	0.670893	-0.670893	c
C03_RD14-0003-41_42_43-1;9;1-M2a-0.693GF-Q0.6_03.15sec	41	3	8.83059	8.1547	Minor	693	1;9;1	0.675893	-0.675893	a
E06_RD14-0003-49_50_29-1;4;1-M4I22-0.09GF-Q2.1_05.15sec	50	3	14.238	13.5552	Major	90	1;4;1	0.682856	-0.682856	I22
F01_RD14-0003-36_37_38-1;2;1-M2c-0.5GF-Q0.6_06.15sec	38	3	10.5575	9.87454	Minor	500	1;2;1	0.682966	-0.682966	c
H06_RD14-0003-49_50_29-1;4;1-M1U105-0.378GF-Q0.6_08.15sec	29	3	11.871	11.1111	Minor	378	1;4;1	0.759887	-0.759887	U105
C06_RD14-0003-49_50_29-1;4;1-M4I22-0.378GF-Q2.1_03.15sec	29	3	9.8537	9.09263	Minor	378	1;4;1	0.761063	-0.761063	I22
D06_RD14-0003-49_50_29-1;4;1-M4I22-0.186GF-Q2.1_04.15sec	49	3	10.143	9.35822	Minor	186	1;4;1	0.784796	-0.784796	I22
A07_RD14-0003-49_50_29-1;4;1-M1U105-0.186GF-Q0.6_01.15sec	49	3	8.10037	7.31056	Minor	186	1;4;1	0.789809	-0.789809	U105
D05_RD14-0003-46_47_48-1;1;1-M2U60-0.189GF-Q2.5_04.15sec	46	3	10.8982	10.1078	Equal	189	1;1;1	0.790402	-0.790402	U60
G08_RD14-0003-47_48_49-1;9;9-M2d-0.75GF-Q1.4_07.15sec	47	3	4.54158	3.71745	Minor	750	1;9;9	0.824126	-0.824126	d
A07_RD14-0003-49_50_29-1;4;1-M1U105-0.186GF-Q0.6_01.15sec	29	3	9.6721	8.84641	Minor	186	1;4;1	0.825685	-0.825685	U105
C01_RD14-0003-36_37_38-1;2;1-M2a-0.252GF-Q0.6_03.15sec	38	3	10.871	10.0312	Minor	252	1;2;1	0.839741	-0.839741	a
B08_RD14-0003-49_50_29-1;4;1-M4a-0.09GF-Q0.5_02.15sec	50	3	17.9978	17.1421	Major	90	1;4;1	0.855707	-0.855707	a
G05_RD14-0003-46_47_48-1;1;1-M2U105-0.189GF-Q4.6_07.15sec	46	3	10.5599	9.69326	Equal	189	1;1;1	0.866642	-0.866642	U105
B07_RD14-0003-44_45_46-1;2;2-M1e-0.625GF-Q2.0_02.15sec	44	3	10.1644	9.28079	Minor	625	1;2;2	0.883558	-0.883558	e
B08_RD14-0003-30_31_32-1;4;4-M1U105-0.567GF-Q0.8_02.15sec	32	3	19.8779	18.9855	Major	567	1;4;4	0.892429	-0.892429	U105
H06_RD14-0003-49_50_29-1;4;1-M4I35-0.09GF-QLAND_08.15sec	29	3	2.233	1.28863	Minor	90	1;4;1	0.94437	-0.94437	I35
F06_RD14-0003-44_45_46-1;2;2-M2d-0.625GF-Q1.8_06.15sec	44	3	8.30535	7.3534	Minor	625	1;2;2	0.951956	-0.951956	d
E06_RD14-0003-49_50_29-1;4;1-M1U60-0.378GF-Q0.6_05.15sec	50	3	31.3674	30.3877	Major	378	1;4;1	0.979621	-0.979621	U60
A03_RD14-0003-36_37_38-1;2;1-M3e-0.06GF-Q1.6_01.15sec	36	3	1.85187	0.849304	Minor	60	1;2;1	1.00257	-1.00257	e
A08_RD14-0003-30_31_32-1;4;4-M2U60-0.135GF-Q2.7_01.15sec	30	3	5.07918	4.07447	Minor	135	1;4;4	1.00471	-1.00471	U60
A08_RD14-0003-30_31_32-1;4;4-M2U60-0.135GF-Q2.7_01.15sec	31	3	14.2718	13.2572	Major	135	1;4;4	1.01467	-1.01467	U60
E03_RD14-0003-41_42_43-1;9;1-M2a-0.341GF-Q0.6_05.15sec	41	3	12.8609	11.8342	Minor	341	1;9;1	1.0267	-1.0267	a
C07_RD14-0003-44_45_46-1;2;2-M2e-0.305GF-Q2.9_03.15sec	46	3	10.4955	9.45494	Major	305	1;2;2	1.0406	-1.0406	e
H07_RD14-0003-30_31_32-1;4;4-M3I35-0.567GF-QLAND_08.15sec	30	3	18.316	17.2226	Minor	567	1;4;4	1.09337	-1.09337	I35
C06_RD14-0003-46_47_48-1;1;1-M3a-0.189GF-Q0.5_03.15sec	48	3	12.3404	11.225	Equal	189	1;1;1	1.11542	-1.11542	a
E06_RD14-0003-49_50_29-1;4;1-M4I22-0.09GF-Q2.1_05.15sec	49	3	7.15836	6.02533	Minor	90	1;4;1	1.13303	-1.13303	I22
G04_RD14-0003-46_47_48-1;1;1-M3I15-0.093GF-Q0.8_07.15sec	48	3	8.68215	7.54864	Equal	93	1;1;1	1.1335	-1.1335	I15
B08_RD14-0003-30_31_32-1;4;4-M1U105-0.567GF-Q0.8_02.15sec	31	3	20.2201	19.0784	Major	567	1;4;4	1.14176	-1.14176	U105
C03_RD14-0003-49_50_29-1;4;1-M1S30-0.75GF-Q2.8_03.15sec	29	3	7.43297	6.23534	Minor	750	1;4;1	1.19763	-1.19763	S30
A08_RD14-0003-30_31_32-1;4;4-M3I35-0.279GF-QLAND_01.15sec	30	3	7.21219	6.01328	Minor	279	1;4;4	1.19891	-1.19891	I35
A08_RD14-0003-49_50_29-1;4;1-M3a-0.186GF-Q0.5_01.15sec	29	3	7.99123	6.76698	Minor	186	1;4;1	1.22425	-1.22425	a
D05_RD14-0003-46_47_48-1;1;1-M4I22-0.045GF-Q1.4_04.15sec	47	3	4.15836	2.92442	Equal	45	1;1;1	1.23394	-1.23394	I22
B01_RD14-0003-36_37_38-1;2;1-M2a-0.5GF-Q0.6_02.15sec	38	3	11.179	9.90279	Minor	500	1;2;1	1.27619	-1.27619	a
G03_RD14-0003-41_42_43-1;9;1-M2c-0.693GF-Q1.1_07.15sec	41	3	7.4183	6.12065	Minor	693	1;9;1	1.29765	-1.29765	c
F05_RD14-0003-44_45_46-1;2;2-M2a-0.625GF-Q0.6_06.15sec	45	3	20.3909	19.0921	Major	625	1;2;2	1.29882	-1.29882	a
H04_RD14-0003-41_42_43-1;9;1-M2e-0.52GF-Q1.7_08.15sec	41	3	6.1959	4.87783	Minor	520	1;9;1	1.31807	-1.31807	e
D03_RD14-0003-41_42_43-1;9;1-M2a-0.5GF-Q0.6_04.15sec	41	3	7.35411	6.03196	Minor	500	1;9;1	1.32214	-1.32214	a
A08_RD14-0003-49_50_29-1;4;1-M3a-0.186GF-Q0.5_01.15sec	49	3	8.02938	6.70384	Minor	186	1;4;1	1.32555	-1.32555	a
G07_RD14-0003-30_31_32-1;4;4-M1U60-0.567GF-Q0.8_07.15sec	30	3	19.616	18.2624	Minor	567	1;4;4	1.35354	-1.35354	U60
F02_RD14-0003-36_37_38-1;2;1-M2e-0.5GF-Q0.9_06.15sec	38	3	9.91487	8.53769	Minor	500	1;2;1	1.37719	-1.37719	e
H08_RD14-0003-47_48_49-1;9;9-M2d-0.589GF-Q1.4_08.15sec	47	3	4.58659	3.13971	Minor	589	1;9;9	1.44688	-1.44688	d
C04_RD14-0003-41_42_43-1;9;1-M1d-0.693GF-Q1.0_03.15sec	43	3	17.0569	15.4821	Minor	693	1;9;1	1.57484	-1.57484	d
F06_RD14-0003-44_45_46-1;2;2-M2d-0.625GF-Q1.8_06.15sec	46	3	10.9795	9.38568	Major	625	1;2;2	1.59387	-1.59387	d
D03_RD14-0003-49_50_29-1;4;1-M1S30-0.378GF-Q2.8_04.15sec	49	3	4.57403	2.9789	Minor	378	1;4;1	1.59514	-1.59514	S30
H04_RD14-0003-46_47_48-1;1;1-M2U15-0.189GF-Q0.8_08.15sec	46	3	14.5378	12.9223	Equal	189	1;1;1	1.61551	-1.61551	U15
E10_RD14-0003-30_31_32-1;4;4-M2e-0.567GF-Q1.0_05.15sec	32	3	15.7126	14.0642	Major	567	1;4;4	1.64846	-1.64846	e
H04_RD14-0003-41_42_43-1;9;1-M2e-0.52GF-Q1.7_08.15sec	42	3	26.3139	24.6583	Major	520	1;9;1	1.65552	-1.65552	e
H03_RD14-0003-30_31_32-1;4;4-M1S30-0.567GF-Q3.2_08.15sec	30	3	11.7543	10.0583	Minor	567	1;4;4	1.69605	-1.69605	S30
G03_RD14-0003-41_42_43-1;9;1-M2c-0.693GF-Q1.1_07.15sec	43	3	12.3541	10.6419	Minor	693	1;9;1	1.71216	-1.71216	c
C03_RD14-0003-49_50_29-1;4;1-M1S30-0.75GF-Q2.8_03.15sec	49	3	6.12057	4.32638	Minor	750	1;4;1	1.7942	-1.7942	S30
F06_RD14-0003-49_50_29-1;4;1-M2U60-0.186GF-Q3.8_06.15sec	29	3	4.76268	2.95083	Minor	186	1;4;1	1.81184	-1.81184	U60
D04_RD14-0003-41_42_43-1;9;1-M2d-0.5GF-Q1.2_04.15sec	41	3	10.5539	8.72441	Minor	500	1;9;1	1.82947	-1.82947	d
E10_RD14-0003-30_31_32-1;4;4-M2e-0.567GF-Q1.0_05.15sec	31	3	15.0934	13.0535	Major	567	1;4;4	2.03992	-2.03992	e
C04_RD14-0003-41_42_43-1;9;1-M1d-0.693GF-Q1.0_03.15sec	41	3	11.2529	9.1191	Minor	693	1;9;1	2.13375	-2.13375	d
G03_RD14-0003-30_31_32-1;4;4-M1S30-0.75GF-Q3.2_07.15sec	30	3	8.36922	6.14243	Minor	750	1;4;4	2.22679	-2.22679	S30
E10_RD14-0003-30_31_32-1;4;4-M2e-0.567GF-Q1.0_05.15sec	30	3	7.84448	5.49935	Minor	567	1;4;4	2.34513	-2.34513	e
C03_RD14-0003-41_42_43-1;9;1-M2a-0.693GF-Q0.6_03.15sec	43	3	16.9149	14.4789	Minor	693	1;9;1	2.43601	-2.43601	a
B06_RD14-0003-49_50_29-1;4;1-M2U15-0.378GF-Q0.9_02.15sec	49	3	13.3139	10.8385	Minor	378	1;4;1	2.47535	-2.47535	U15
G04_RD14-0003-41_42_43-1;9;1-M1e-0.693GF-Q1.4_07.15sec	41	3	11.29	8.7851	Minor	693	1;9;1	2.50493	-2.50493	e
B08_RD14-0003-47_48_49-1;9;9-M2a-0.285GF-Q0.7_02.15sec	47	3	7.50786	4.57879	Minor	285	1;9;9	2.92907	-2.92907	a
E07_RD14-0003-30_31_32-1;4;4-M2U15-0.279GF-Q1.0_05.15sec	30	3	10.3711	7.15211	Minor	279	1;4;4	3.21896	-3.21896	U15
A07_RD14-0003-30_31_32-1;4;4-M3I15-0.567GF-Q1.1_01.15sec	30	3	18.9689	15.4559	Minor	567	1;4;4	3.51307	-3.51307	I15
E07_RD14-0003-30_31_32-1;4;4-M2I22-0.567GF-Q1.7_05.15sec	30	3	20.0128	15.9896	Minor	567	1;4;4	4.02322	-4.02322	I22
F05_RD14-0003-44_45_46-1;2;2-M2a-0.625GF-Q0.6_06.15sec	44	3	14.7566	10.6562	Minor	625	1;2;2	4.10039	-4.10039	a
B08_RD14-0003-30_31_32-1;4;4-M1U105-0.567GF-Q0.8_02.15sec	30	3	15.3962	11.2853	Minor	567	1;4;4	4.1109	-4.1109	U105
D09_RD14-0003-30_31_32-1;4;4-M2a-0.567GF-Q0.6_04.15sec	30	3	17.9777	13.6934	Minor	567	1;4;4	4.28436	-4.28436	a
F09_RD14-0003-30_31_32-1;4;4-M2a-0.279GF-Q0.6_06.15sec	30	3	19.9069	14.349	Minor	279	1;4;4	5.55783	-5.55783	a
C07_RD14-0003-30_31_32-1;4;4-M1U15-0.567GF-Q0.7_03.15sec	30	3	20.1106	12.6199	Minor	567	1;4;4	7.49069	-7.49069	U15
C10_RD14-0003-48_49_50_29-1;4;4;4-M3a-0.195GF-Q0.4_03.15sec	48	4	0.968483	5.02793	Minor	195	1;4;4;4	-4.05945	4.05945	a
H03_RD14-0003-48_49_50_29-1;4;4;4-M1U60-0.75GF-Q1.0_08.15sec	49	4	11.2856	14.8462	Major	750	1;4;4;4	-3.5606	3.5606	U60
A08_RD14-0003-37_38_39_40-1;9;9;1-M2a-0.5GF-Q0.4_01.15sec	40	4	6.01284	9.03897	Minor	500	1;9;9;1	-3.02613	3.02613	a
B04_RD14-0003-48_49_50_29-1;4;4;4-M2U60-0.195GF-Q4.9_02.15sec	48	4	-1.35164	1.55367	Minor	195	1;4;4;4	-2.90531	2.90531	U60
F03_RD14-0003-44_45_46_47-1;1;4;1-M3d-0.105GF-Q0.8_06.15sec	46	4	14.9917	17.8435	Major	105	1;1;4;1	-2.8518	2.8518	d
G03_RD14-0003-48_49_50_29-1;4;4;4-M3U15-0.195GF-Q1.5_07.15sec	49	4	11.7945	14.5834	Major	195	1;4;4;4	-2.7889	2.7889	U15
E05_RD14-0003-33_34_35_36-1;4;4;1-M2a-0.63GF-Q0.5_05.15sec	33	4	6.51055	9.13205	Minor	630	1;4;4;1	-2.6215	2.6215	a
G05_RD14-0003-44_45_46_47-1;1;4;1-M2S30-0.105GF-Q3.3_07.15sec	46	4	10.2672	12.785	Major	105	1;1;4;1	-2.5178	2.5178	S30
F05_RD14-0003-44_45_46_47-1;1;4;1-M2S30-0.217GF-Q3.3_06.15sec	46	4	17.7672	20.0683	Major	217	1;1;4;1	-2.30117	2.30117	S30
F09_RD14-0003-37_38_39_40-1;9;9;1-M2e-0.5GF-Q0.8_06.15sec	37	4	-0.0851282	2.2155	Minor	500	1;9;9;1	-2.30063	2.30063	e
B01_RD14-0003-40_41_42_43-1;1;1;1-M3I15-0.252GF-Q1.6_02.15sec	42	4	10.6075	12.8215	Equal	252	1;1;1;1	-2.21404	2.21404	I15
C03_RD14-0003-44_45_46_47-1;1;4;1-M3I35-0.217GF-QLAND_03.15sec	46	4	17.0792	19.2502	Major	217	1;1;4;1	-2.17105	2.17105	I35
A04_RD14-0003-48_49_50_29-1;4;4;4-M3I22-0.403GF-Q1.7_01.15sec	49	4	10.8344	13.0033	Major	403	1;4;4;4	-2.16886	2.16886	I22
H03_RD14-0003-48_49_50_29-1;4;4;4-M1U60-0.75GF-Q1.0_08.15sec	50	4	14.3054	16.4574	Major	750	1;4;4;4	-2.15207	2.15207	U60
G03_RD14-0003-48_49_50_29-1;4;4;4-M3I15-0.195GF-Q1.1_07.15sec	49	4	11.3838	13.4734	Major	195	1;4;4;4	-2.08961	2.08961	I15
C04_RD14-0003-36_37_38_39-1;2;2;1-M1S30-0.75GF-Q2.6_03.15sec	39	4	2.37291	4.37437	Minor	750	1;2;2;1	-2.00146	2.00146	S30
E04_RD14-0003-36_37_38_39-1;2;2;1-M2S30-0.186GF-Q2.9_05.15sec	39	4	2.04139	4.04239	Minor	186	1;2;2;1	-2.001	2.001	S30
C07_RD14-0003-33_34_35_36-1;4;4;1-M2e-0.15GF-Q0.9_03.15sec	35	4	16.0492	18.0298	Major	150	1;4;4;1	-1.98056	1.98056	e
F08_RD14-0003-37_38_39_40-1;9;9;1-M2c-0.3GF-Q0.6_06.15sec	37	4	0.876795	2.79534	Minor	300	1;9;9;1	-1.91855	1.91855	c
D02_RD14-0003-50_29_30_31-1;1;2;1-M2d-0.155GF-Q0.8_04.15sec	30	4	11.3096	13.2065	Major	155	1;1;2;1	-1.89691	1.89691	d
E02_RD14-0003-44_45_46_47-1;1;4;1-M4U15-0.105GF-Q4.4_05.15sec	46	4	13.0453	14.9314	Major	105	1;1;4;1	-1.88613	1.88613	U15
C07_RD14-0003-33_34_35_36-1;4;4;1-M2e-0.15GF-Q0.9_03.15sec	34	4	12.3579	14.2402	Major	150	1;4;4;1	-1.88228	1.88228	e
G11_RD14-0003-48_49_50_29-1;4;4;4-M2e-0.403GF-Q1.3_07.15sec	48	4	5.0607	6.93662	Minor	403	1;4;4;4	-1.87592	1.87592	e
G03_RD14-0003-48_49_50_29-1;4;4;4-M3I15-0.195GF-Q1.1_07.15sec	48	4	-0.278189	1.55837	Minor	195	1;4;4;4	-1.83656	1.83656	I15
C01_RD14-0003-40_41_42_43-1;1;1;1-M3a-0.252GF-Q0.9_03.15sec	42	4	7.96379	9.79849	Equal	252	1;1;1;1	-1.8347	1.8347	a
F02_RD14-0003-44_45_46_47-1;1;4;1-M3I22-0.441GF-Q1.9_06.15sec	46	4	21.9814	23.8097	Major	441	1;1;4;1	-1.82829	1.82829	I22
G03_RD14-0003-48_49_50_29-1;4;4;4-M3U15-0.195GF-Q1.5_07.15sec	48	4	1.96567	3.7542	Minor	195	1;4;4;4	-1.78853	1.78853	U15
B04_RD14-0003-44_45_46_47-1;1;4;1-M2e-0.105GF-Q1.5_02.15sec	46	4	16.4857	18.2685	Major	105	1;1;4;1	-1.78279	1.78279	e
D04_RD14-0003-36_37_38_39-1;2;2;1-M2a-0.378GF-Q0.7_04.15sec	39	4	7.76343	9.5345	Minor	378	1;2;2;1	-1.77107	1.77107	a
C06_RD14-0003-33_34_35_36-1;4;4;1-M2c-0.15GF-Q0.8_03.15sec	36	4	3.23553	4.97437	Minor	150	1;4;4;1	-1.73884	1.73884	c
G04_RD14-0003-40_41_42_43-1;1;1;1-M1S10-0.5GF-Q1.3_07.15sec	43	4	14.3222	15.9869	Equal	500	1;1;1;1	-1.66469	1.66469	S10
D02_RD14-0003-50_29_30_31-1;1;2;1-M2d-0.155GF-Q0.8_04.15sec	29	4	1.38739	3.02193	Minor	155	1;1;2;1	-1.63454	1.63454	d
A04_RD14-0003-44_45_46_47-1;1;4;1-M2e-0.217GF-Q1.5_01.15sec	46	4	21.7443	23.3463	Major	217	1;1;4;1	-1.60199	1.60199	e
C07_RD14-0003-33_34_35_36-1;4;4;1-M2e-0.15GF-Q0.9_03.15sec	36	4	0.1959	1.75781	Minor	150	1;4;4;1	-1.56191	1.56191	e
H01_RD14-0003-40_41_42_43-1;1;1;1-M4I35-0.252GF-QLAND_08.15sec	43	4	13.7356	15.2923	Equal	252	1;1;1;1	-1.55667	1.55667	I35
D01_RD14-0003-50_29_30_31-1;1;2;1-M2a-0.155GF-Q0.5_04.15sec	30	4	13.8069	15.3598	Major	155	1;1;2;1	-1.55298	1.55298	a
H01_RD14-0003-50_29_30_31-1;1;2;1-M2c-0.155GF-Q0.6_08.15sec	30	4	13.8555	15.401	Major	155	1;1;2;1	-1.54548	1.54548	c
G10_RD14-0003-48_49_50_29-1;4;4;4-M3c-0.195GF-Q1.1_07.15sec	49	4	11.1303	12.6724	Major	195	1;4;4;4	-1.54207	1.54207	c
C02_RD14-0003-40_41_42_43-1;1;1;1-M2e-0.252GF-Q3.2_03.15sec	42	4	4.70329	6.23601	Equal	252	1;1;1;1	-1.53272	1.53272	e
G02_RD14-0003-50_29_30_31-1;1;2;1-M2e-0.315GF-Q1.0_07.15sec	30	4	13.4346	14.9601	Major	315	1;1;2;1	-1.52556	1.52556	e
B05_RD14-0003-36_37_38_39-1;2;2;1-M3d-0.09GF-Q1.2_02.15sec	36	4	0.382017	1.90058	Minor	90	1;2;2;1	-1.51856	1.51856	d
D02_RD14-0003-40_41_42_43-1;1;1;1-M2e-0.124GF-Q3.2_04.15sec	42	4	5.67761	7.1663	Equal	124	1;1;1;1	-1.48869	1.48869	e
D02_RD14-0003-44_45_46_47-1;1;4;1-M3I15-0.217GF-Q1.1_04.15sec	44	4	5.56703	7.00382	Minor	217	1;1;4;1	-1.43679	1.43679	I15
C01_RD14-0003-40_41_42_43-1;1;1;1-M3a-0.252GF-Q0.9_03.15sec	40	4	11.7774	13.1919	Equal	252	1;1;1;1	-1.41444	1.41444	a
D04_RD14-0003-48_49_50_29-1;4;4;4-M1U105-0.403GF-Q1.0_04.15sec	29	4	10.8035	12.2121	Major	403	1;4;4;4	-1.40862	1.40862	U105
B05_RD14-0003-32_33_34_35-1;1;9;1-M2e-0.18GF-Q0.6_02.15sec	35	4	2.52504	3.92558	Minor	180	1;1;9;1	-1.40054	1.40054	e
C10_RD14-0003-48_49_50_29-1;4;4;4-M3a-0.195GF-Q0.4_03.15sec	49	4	11.6972	13.0945	Major	195	1;4;4;4	-1.39723	1.39723	a
C04_RD14-0003-48_49_50_29-1;4;4;4-M2I35-0.75GF-Q58.3_03.15sec	49	4	10.0492	11.4301	Major	750	1;4;4;4	-1.38086	1.38086	I35
B08_RD14-0003-37_38_39_40-1;9;9;1-M2a-0.3GF-Q0.4_02.15sec	37	4	2.15836	3.51584	Minor	300	1;9;9;1	-1.35748	1.35748	a
H03_RD14-0003-48_49_50_29-1;4;4;4-M3I22-0.75GF-Q1.7_08.15sec	49	4	10.8831	12.2202	Major	750	1;4;4;4	-1.33713	1.33713	I22
F05_RD14-0003-44_45_46_47-1;1;4;1-M2S30-0.217GF-Q3.3_06.15sec	44	4	-1.44855	-0.132082	Minor	217	1;1;4;1	-1.31647	1.31647	S30
D04_RD14-0003-48_49_50_29-1;4;4;4-M1U105-0.403GF-Q1.0_04.15sec	50	4	13.6684	14.9635	Major	403	1;4;4;4	-1.29514	1.29514	U105
F01_RD14-0003-40_41_42_43-1;1;1;1-M2U60-0.124GF-Q4.7_06.15sec	43	4	9.62325	10.9148	Equal	124	1;1;1;1	-1.29156	1.29156	U60
D04_RD14-0003-36_37_38_39-1;2;2;1-M2a-0.378GF-Q0.7_04.15sec	37	4	11.8657	13.1449	Major	378	1;2;2;1	-1.27925	1.27925	a
B04_RD14-0003-48_49_50_29-1;4;4;4-M3I22-0.195GF-Q1.7_02.15sec	49	4	9.12057	10.3989	Major	195	1;4;4;4	-1.27829	1.27829	I22
H03_RD14-0003-48_49_50_29-1;4;4;4-M1U60-0.75GF-Q1.0_08.15sec	29	4	8.83251	10.1014	Major	750	1;4;4;4	-1.26886	1.26886	U60
H02_RD14-0003-50_29_30_31-1;1;2;1-M2e-0.155GF-Q1.0_08.15sec	31	4	3.69461	4.94796	Minor	155	1;1;2;1	-1.25336	1.25336	e
A02_RD14-0003-40_41_42_43-1;1;1;1-M4I35-0.124GF-QLAND_01.15sec	41	4	7.9248	9.16018	Equal	124	1;1;1;1	-1.23538	1.23538	I35
F05_RD14-0003-36_37_38_39-1;2;2;1-M2e-0.186GF-Q1.2_06.15sec	38	4	7.51455	8.74767	Major	186	1;2;2;1	-1.23312	1.23312	e
G02_RD14-0003-44_45_46_47-1;1;4;1-M3I22-0.217GF-Q1.9_07.15sec	46	4	18.4639	19.6927	Major	217	1;1;4;1	-1.2288	1.2288	I22
H02_RD14-0003-50_29_30_31-1;1;2;1-M2e-0.155GF-Q1.0_08.15sec	30	4	12.7582	13.9837	Major	155	1;1;2;1	-1.22556	1.22556	e
D02_RD14-0003-44_45_46_47-1;1;4;1-M3I15-0.217GF-Q1.1_04.15sec	46	4	18.2504	19.4624	Major	217	1;1;4;1	-1.21198	1.21198	I15
E02_RD14-0003-44_45_46_47-1;1;4;1-M3I15-0.105GF-Q1.1_05.15sec	46	4	11.4886	12.6866	Major	105	1;1;4;1	-1.19806	1.19806	I15
C02_RD14-0003-44_45_46_47-1;1;4;1-M3I15-0.441GF-Q1.1_03.15sec	46	4	21.8075	22.9921	Major	441	1;1;4;1	-1.18461	1.18461	I15
G11_RD14-0003-48_49_50_29-1;4;4;4-M2e-0.403GF-Q1.3_07.15sec	49	4	8.15229	9.32242	Major	403	1;4;4;4	-1.17013	1.17013	e
F03_RD14-0003-48_49_50_29-1;4;4;4-M2I15-0.403GF-Q1.1_06.15sec	49	4	7.71265	8.87261	Major	403	1;4;4;4	-1.15996	1.15996	I15
G05_RD14-0003-44_45_46_47-1;1;4;1-M2S30-0.105GF-Q3.3_07.15sec	45	4	2.86332	4.01212	Minor	105	1;1;4;1	-1.1488	1.1488	S30
G09_RD14-0003-37_38_39_40-1;9;9;1-M2e-0.3GF-Q0.8_07.15sec	39	4	15.3118	16.4566	Major	300	1;9;9;1	-1.14488	1.14488	e
A05_RD14-0003-40_41_42_43-1;1;1;1-M2S10-0.124GF-Q1.3_01.15sec	42	4	7.93197	9.07233	Equal	124	1;1;1;1	-1.14036	1.14036	S10
D04_RD14-0003-48_49_50_29-1;4;4;4-M1U105-0.403GF-Q1.0_04.15sec	49	4	9.42975	10.5687	Major	403	1;4;4;4	-1.13894	1.13894	U105
E05_RD14-0003-36_37_38_39-1;2;2;1-M2e-0.378GF-Q1.2_05.15sec	37	4	8.16732	9.28772	Major	378	1;2;2;1	-1.12041	1.12041	e
H01_RD14-0003-40_41_42_43-1;1;1;1-M2U105-0.252GF-Q12_08.15sec	42	4	4.49969	5.61735	Equal	252	1;1;1;1	-1.11766	1.11766	U105
B07_RD14-0003-33_34_35_36-1;4;4;1-M1e-0.31GF-Q1.2_02.15sec	35	4	15.7679	16.8841	Major	310	1;4;4;1	-1.11622	1.11622	e
A04_RD14-0003-48_49_50_29-1;4;4;4-M2U60-0.403GF-Q4.9_01.15sec	48	4	1.37658	2.46751	Minor	403	1;4;4;4	-1.09094	1.09094	U60
H11_RD14-0003-48_49_50_29-1;4;4;4-M2e-0.195GF-Q1.3_08.15sec	48	4	2.49554	3.58157	Minor	195	1;4;4;4	-1.08602	1.08602	e
F01_RD14-0003-40_41_42_43-1;1;1;1-M2U60-0.124GF-Q4.7_06.15sec	40	4	3.85187	4.90689	Equal	124	1;1;1;1	-1.05502	1.05502	U60
B04_RD14-0003-44_45_46_47-1;1;4;1-M2e-0.105GF-Q1.5_02.15sec	47	4	2.38561	3.43714	Minor	105	1;1;4;1	-1.05153	1.05153	e
B04_RD14-0003-48_49_50_29-1;4;4;4-M2U60-0.195GF-Q4.9_02.15sec	49	4	8.94743	9.99326	Major	195	1;4;4;4	-1.04582	1.04582	U60
C06_RD14-0003-33_34_35_36-1;4;4;1-M2c-0.15GF-Q0.8_03.15sec	35	4	13.6542	14.683	Major	150	1;4;4;1	-1.02879	1.02879	c
G10_RD14-0003-48_49_50_29-1;4;4;4-M3c-0.195GF-Q1.1_07.15sec	50	4	8.49136	9.51396	Major	195	1;4;4;4	-1.0226	1.0226	c
H04_RD14-0003-40_41_42_43-1;1;1;1-M2S10-0.252GF-Q1.3_08.15sec	42	4	9.45179	10.4742	Equal	252	1;1;1;1	-1.02237	1.02237	S10
G10_RD14-0003-48_49_50_29-1;4;4;4-M3c-0.195GF-Q1.1_07.15sec	48	4	0.133539	1.14821	Minor	195	1;4;4;4	-1.01467	1.01467	c
D04_RD14-0003-36_37_38_39-1;2;2;1-M1S30-0.378GF-Q2.6_04.15sec	36	4	4.29003	5.304	Minor	378	1;2;2;1	-1.01396	1.01396	S30
F05_RD14-0003-36_37_38_39-1;2;2;1-M2e-0.186GF-Q1.2_06.15sec	37	4	7.45484	8.44023	Major	186	1;2;2;1	-0.98539	0.98539	e
G06_RD14-0003-33_34_35_36-1;4;4;1-M2d-0.15GF-Q0.9_07.15sec	35	4	15.5539	16.5384	Major	150	1;4;4;1	-0.984471	0.984471	d
F08_RD14-0003-37_38_39_40-1;9;9;1-M2c-0.3GF-Q0.6_06.15sec	39	4	19.8543	20.8248	Major	300	1;9;9;1	-0.970467	0.970467	c
B04_RD14-0003-44_45_46_47-1;1;4;1-M2e-0.105GF-Q1.5_02.15sec	44	4	-0.137869	0.824992	Minor	105	1;1;4;1	-0.96286	0.96286	e
E04_RD14-0003-36_37_38_39-1;2;2;1-M3a-0.186GF-Q0.7_05.15sec	39	4	6.66839	7.62173	Minor	186	1;2;2;1	-0.953343	0.953343	a
A04_RD14-0003-44_45_46_47-1;1;4;1-M2e-0.217GF-Q1.5_01.15sec	47	4	0.536558	1.48512	Minor	217	1;1;4;1	-0.948558	0.948558	e
D03_RD14-0003-44_45_46_47-1;1;4;1-M3I35-0.105GF-QLAND_04.15sec	44	4	1.70672	2.65203	Minor	105	1;1;4;1	-0.945315	0.945315	I35
E01_RD14-0003-40_41_42_43-1;1;1;1-M4I22-0.252GF-Q3.5_05.15sec	41	4	10.0043	10.9336	Equal	252	1;1;1;1	-0.929328	0.929328	I22
A02_RD14-0003-50_29_30_31-1;1;2;1-M3c-0.075GF-Q0.5_01.15sec	31	4	1.61909	2.54606	Minor	75	1;1;2;1	-0.926963	0.926963	c
G02_RD14-0003-50_29_30_31-1;1;2;1-M2e-0.315GF-Q1.0_07.15sec	31	4	5.45788	6.38362	Minor	315	1;1;2;1	-0.925735	0.925735	e
C02_RD14-0003-44_45_46_47-1;1;4;1-M3I15-0.441GF-Q1.1_03.15sec	44	4	7.92891	8.85454	Minor	441	1;1;4;1	-0.925633	0.925633	I15
G02_RD14-0003-44_45_46_47-1;1;4;1-M2U60-0.217GF-Q4.3_07.15sec	45	4	4.43297	5.35766	Minor	217	1;1;4;1	-0.924691	0.924691	U60
H07_RD14-0003-37_38_39_40-1;9;9;1-M2a-0.62GF-Q0.4_08.15sec	39	4	16.9484	17.8703	Major	620	1;9;9;1	-0.921915	0.921915	a
D11_RD14-0003-48_49_50_29-1;4;4;4-M1e-0.75GF-Q1.1_04.15sec	49	4	9.54158	10.45	Major	750	1;4;4;4	-0.908394	0.908394	e
F02_RD14-0003-44_45_46_47-1;1;4;1-M2U60-0.441GF-Q4.3_06.15sec	44	4	2.3962	3.30045	Minor	441	1;1;4;1	-0.904246	0.904246	U60
F05_RD14-0003-44_45_46_47-1;1;4;1-M2S30-0.217GF-Q3.3_06.15sec	47	4	2.23553	3.13863	Minor	217	1;1;4;1	-0.903102	0.903102	S30
B08_RD14-0003-37_38_39_40-1;9;9;1-M2a-0.3GF-Q0.4_02.15sec	39	4	17.3444	18.2393	Major	300	1;9;9;1	-0.894953	0.894953	a
D04_RD14-0003-48_49_50_29-1;4;4;4-M2I35-0.403GF-Q58.3_04.15sec	50	4	14.4857	15.3774	Major	403	1;4;4;4	-0.891713	0.891713	I35
F08_RD14-0003-37_38_39_40-1;9;9;1-M2c-0.3GF-Q0.6_06.15sec	38	4	18.3032	19.1906	Major	300	1;9;9;1	-0.887377	0.887377	c
D01_RD14-0003-40_41_42_43-1;1;1;1-M4I15-0.06GF-Q1.6_04.15sec	43	4	11.415	12.2951	Equal	60	1;1;1;1	-0.880143	0.880143	I15
A02_RD14-0003-40_41_42_43-1;1;1;1-M4d-0.06GF-Q1.7_01.15sec	40	4	4.02938	4.90887	Equal	60	1;1;1;1	-0.87949	0.87949	d
B05_RD14-0003-32_33_34_35-1;1;9;1-M2e-0.18GF-Q0.6_02.15sec	32	4	4.5966	5.45844	Minor	180	1;1;9;1	-0.861841	0.861841	e
F03_RD14-0003-48_49_50_29-1;4;4;4-M2U15-0.403GF-Q1.3_06.15sec	49	4	9.59879	10.445	Major	403	1;4;4;4	-0.846218	0.846218	U15
D02_RD14-0003-50_29_30_31-1;1;2;1-M2d-0.155GF-Q0.8_04.15sec	50	4	10.5038	11.3493	Minor	155	1;1;2;1	-0.845468	0.845468	d
D04_RD14-0003-48_49_50_29-1;4;4;4-M2I35-0.403GF-Q58.3_04.15sec	49	4	8.91275	9.75803	Major	403	1;4;4;4	-0.845279	0.845279	I35
A02_RD14-0003-50_29_30_31-1;1;2;1-M3c-0.075GF-Q0.5_01.15sec	50	4	6.62014	7.46404	Minor	75	1;1;2;1	-0.843902	0.843902	c
B04_RD14-0003-32_33_34_35-1;1;9;1-M2c-0.18GF-Q0.4_02.15sec	35	4	3.10721	3.94635	Minor	180	1;1;9;1	-0.83914	0.83914	c
F09_RD14-0003-37_38_39_40-1;9;9;1-M2e-0.5GF-Q0.8_06.15sec	38	4	15.1038	15.932	Major	500	1;9;9;1	-0.828151	0.828151	e
F04_RD14-0003-36_37_38_39-1;2;2;1-M2S30-0.09GF-Q2.9_06.15sec	38	4	2.82347	3.63788	Major	90	1;2;2;1	-0.814404	0.814404	S30
F05_RD14-0003-33_34_35_36-1;4;4;1-M2a-0.31GF-Q0.5_06.15sec	36	4	5.00432	5.81706	Minor	310	1;4;4;1	-0.812739	0.812739	a
A03_RD14-0003-44_45_46_47-1;1;4;1-M3a-0.105GF-Q0.8_01.15sec	46	4	17.0334	17.8431	Major	105	1;1;4;1	-0.809642	0.809642	a
G03_RD14-0003-48_49_50_29-1;4;4;4-M3U15-0.195GF-Q1.5_07.15sec	50	4	6.34635	7.15166	Major	195	1;4;4;4	-0.80531	0.80531	U15
D01_RD14-0003-40_41_42_43-1;1;1;1-M3a-0.124GF-Q0.9_04.15sec	42	4	6.67578	7.47593	Equal	124	1;1;1;1	-0.80015	0.80015	a
H01_RD14-0003-40_41_42_43-1;1;1;1-M2U105-0.252GF-Q12_08.15sec	40	4	2.37475	3.1668	Equal	252	1;1;1;1	-0.792049	0.792049	U105
B05_RD14-0003-36_37_38_39-1;2;2;1-M3d-0.09GF-Q1.2_02.15sec	37	4	1.89209	2.68385	Major	90	1;2;2;1	-0.791758	0.791758	d
A02_RD14-0003-50_29_30_31-1;1;2;1-M3c-0.075GF-Q0.5_01.15sec	30	4	11.4871	12.2746	Major	75	1;1;2;1	-0.787419	0.787419	c
C04_RD14-0003-36_37_38_39-1;2;2;1-M1S30-0.75GF-Q2.6_03.15sec	37	4	8.67117	9.4581	Major	750	1;2;2;1	-0.786928	0.786928	S30
A03_RD14-0003-50_29_30_31-1;1;2;1-M3e-0.075GF-Q1.1_01.15sec	31	4	-0.716699	0.0618655	Minor	75	1;1;2;1	-0.778564	0.778564	e
H03_RD14-0003-44_45_46_47-1;1;4;1-M2e-0.441GF-Q1.5_08.15sec	45	4	6.70157	7.4799	Minor	441	1;1;4;1	-0.778333	0.778333	e
B05_RD14-0003-40_41_42_43-1;1;1;1-M3S10-0.06GF-Q1.5_02.15sec	41	4	4.16137	4.92993	Equal	60	1;1;1;1	-0.768561	0.768561	S10
H01_RD14-0003-40_41_42_43-1;1;1;1-M4d-0.124GF-Q1.7_08.15sec	43	4	6	6.76853	Equal	124	1;1;1;1	-0.768532	0.768532	d
E01_RD14-0003-40_41_42_43-1;1;1;1-M4a-0.06GF-Q0.7_05.15sec	43	4	9.69548	10.4498	Equal	60	1;1;1;1	-0.754273	0.754273	a
G07_RD14-0003-37_38_39_40-1;9;9;1-M2a-0.75GF-Q0.4_07.15sec	40	4	5.59988	6.35025	Minor	750	1;9;9;1	-0.750366	0.750366	a
D09_RD14-0003-37_38_39_40-1;9;9;1-M2e-0.62GF-Q0.8_04.15sec	39	4	17.3096	18.057	Major	620	1;9;9;1	-0.747405	0.747405	e
E04_RD14-0003-36_37_38_39-1;2;2;1-M2S30-0.186GF-Q2.9_05.15sec	36	4	2.28556	3.02867	Minor	186	1;2;2;1	-0.74311	0.74311	S30
E04_RD14-0003-48_49_50_29-1;4;4;4-M4I35-0.195GF-Q78.7_05.15sec	49	4	7.98588	8.72771	Major	195	1;4;4;4	-0.741831	0.741831	I35
C06_RD14-0003-33_34_35_36-1;4;4;1-M2c-0.15GF-Q0.8_03.15sec	34	4	13.7152	14.4525	Major	150	1;4;4;1	-0.737295	0.737295	c
H02_RD14-0003-44_45_46_47-1;1;4;1-M3a-0.217GF-Q0.8_08.15sec	46	4	22.2279	22.9615	Major	217	1;1;4;1	-0.733601	0.733601	a
C11_RD14-0003-48_49_50_29-1;4;4;4-M3d-0.195GF-Q0.9_03.15sec	29	4	4.89209	5.61459	Major	195	1;4;4;4	-0.722494	0.722494	d
A03_RD14-0003-44_45_46_47-1;1;4;1-M3a-0.105GF-Q0.8_01.15sec	47	4	5.09342	5.81453	Minor	105	1;1;4;1	-0.72111	0.72111	a
C04_RD14-0003-36_37_38_39-1;2;2;1-M1S30-0.75GF-Q2.6_03.15sec	36	4	4.62839	5.34855	Minor	750	1;2;2;1	-0.720164	0.720164	S30
A05_RD14-0003-32_33_34_35-1;1;9;1-M2e-0.372GF-Q0.6_01.15sec	33	4	8.27875	8.9955	Minor	372	1;1;9;1	-0.716749	0.716749	e
F04_RD14-0003-36_37_38_39-1;2;2;1-M3a-0.09GF-Q0.7_06.15sec	39	4	3.09342	3.80927	Minor	90	1;2;2;1	-0.715847	0.715847	a
E03_RD14-0003-48_49_50_29-1;4;4;4-M2U15-0.75GF-Q1.3_05.15sec	49	4	9.56937	10.2828	Major	750	1;4;4;4	-0.713384	0.713384	U15
F01_RD14-0003-40_41_42_43-1;1;1;1-M2U60-0.124GF-Q4.7_06.15sec	42	4	5.13033	5.83879	Equal	124	1;1;1;1	-0.708455	0.708455	U60
C01_RD14-0003-50_29_30_31-1;1;2;1-M2a-0.315GF-Q0.5_03.15sec	31	4	6.26482	6.96032	Minor	315	1;1;2;1	-0.695507	0.695507	a
B07_RD14-0003-33_34_35_36-1;4;4;1-M1e-0.31GF-Q1.2_02.15sec	33	4	3.0607	3.74897	Minor	310	1;4;4;1	-0.688275	0.688275	e
D03_RD14-0003-44_45_46_47-1;1;4;1-M3I35-0.105GF-QLAND_04.15sec	46	4	12.5623	13.2441	Major	105	1;1;4;1	-0.681837	0.681837	I35
B04_RD14-0003-44_45_46_47-1;1;4;1-M2e-0.105GF-Q1.5_02.15sec	45	4	4.60314	5.28484	Minor	105	1;1;4;1	-0.681699	0.681699	e
G05_RD14-0003-33_34_35_36-1;4;4;1-M2a-0.15GF-Q0.5_07.15sec	36	4	1.28103	1.96129	Minor	150	1;4;4;1	-0.680256	0.680256	a
F09_RD14-0003-37_38_39_40-1;9;9;1-M2e-0.5GF-Q0.8_06.15sec	39	4	17.3892	18.0641	Major	500	1;9;9;1	-0.674951	0.674951	e
B02_RD14-0003-40_41_42_43-1;1;1;1-M4I35-0.06GF-QLAND_02.15sec	41	4	1.59988	2.26008	Equal	60	1;1;1;1	-0.660198	0.660198	I35
E02_RD14-0003-40_41_42_43-1;1;1;1-M4e-0.06GF-Q5.6_05.15sec	40	4	2.2014	2.85934	Equal	60	1;1;1;1	-0.657942	0.657942	e
A05_RD14-0003-36_37_38_39-1;2;2;1-M3d-0.186GF-Q1.2_01.15sec	36	4	2.31597	2.9724	Minor	186	1;2;2;1	-0.656425	0.656425	d
B01_RD14-0003-40_41_42_43-1;1;1;1-M3I15-0.252GF-Q1.6_02.15sec	40	4	12.8189	13.4725	Equal	252	1;1;1;1	-0.653623	0.653623	I15
B02_RD14-0003-40_41_42_43-1;1;1;1-M3U105-0.06GF-QLAND_02.15sec	42	4	1.30963	1.96222	Equal	60	1;1;1;1	-0.652585	0.652585	U105
B07_RD14-0003-33_34_35_36-1;4;4;1-M1e-0.31GF-Q1.2_02.15sec	34	4	12.0492	12.7017	Major	310	1;4;4;1	-0.652471	0.652471	e
A05_RD14-0003-32_33_34_35-1;1;9;1-M2e-0.372GF-Q0.6_01.15sec	34	4	30.1004	30.7504	Major	372	1;1;9;1	-0.64998	0.64998	e
E05_RD14-0003-36_37_38_39-1;2;2;1-M2e-0.378GF-Q1.2_05.15sec	39	4	3.37658	4.01888	Minor	378	1;2;2;1	-0.642305	0.642305	e
H04_RD14-0003-40_41_42_43-1;1;1;1-M2S10-0.252GF-Q1.3_08.15sec	43	4	11.1959	11.828	Equal	252	1;1;1;1	-0.63214	0.63214	S10
B04_RD14-0003-32_33_34_35-1;1;9;1-M2c-0.18GF-Q0.4_02.15sec	34	4	30.0334	30.6535	Major	180	1;1;9;1	-0.620068	0.620068	c
G06_RD14-0003-33_34_35_36-1;4;4;1-M2d-0.15GF-Q0.9_07.15sec	34	4	10.7404	11.3547	Major	150	1;4;4;1	-0.614363	0.614363	d
E02_RD14-0003-40_41_42_43-1;1;1;1-M4e-0.06GF-Q5.6_05.15sec	43	4	2.0569	2.66982	Equal	60	1;1;1;1	-0.612917	0.612917	e
E01_RD14-0003-50_29_30_31-1;1;2;1-M3a-0.075GF-Q0.5_05.15sec	31	4	1.3075	1.91874	Minor	75	1;1;2;1	-0.61124	0.61124	a
D02_RD14-0003-44_45_46_47-1;1;4;1-M2U15-0.217GF-Q1.1_04.15sec	45	4	7.33646	7.94734	Minor	217	1;1;4;1	-0.610883	0.610883	U15
A05_RD14-0003-36_37_38_39-1;2;2;1-M3d-0.186GF-Q1.2_01.15sec	39	4	7.22531	7.83305	Minor	186	1;2;2;1	-0.607742	0.607742	d
E04_RD14-0003-48_49_50_29-1;4;4;4-M2U105-0.195GF-Q12.1_05.15sec	48	4	-0.333482	0.273452	Minor	195	1;4;4;4	-0.606934	0.606934	U105
A05_RD14-0003-36_37_38_39-1;2;2;1-M3d-0.186GF-Q1.2_01.15sec	38	4	8.49554	9.09966	Major	186	1;2;2;1	-0.604117	0.604117	d
G01_RD14-0003-40_41_42_43-1;1;1;1-M3U60-0.06GF-Q38.8_07.15sec	41	4	3.02938	3.63206	Equal	60	1;1;1;1	-0.602672	0.602672	U60
F03_RD14-0003-32_33_34_35-1;1;9;1-M2a-0.18GF-Q0.5_06.15sec	33	4	2.36173	2.9631	Minor	180	1;1;9;1	-0.601376	0.601376	a
A03_RD14-0003-44_45_46_47-1;1;4;1-M3a-0.105GF-Q0.8_01.15sec	45	4	3.28556	3.88535	Minor	105	1;1;4;1	-0.59979	0.59979	a
D04_RD14-0003-48_49_50_29-1;4;4;4-M1U105-0.403GF-Q1.0_04.15sec	48	4	9.2014	9.80117	Minor	403	1;4;4;4	-0.599771	0.599771	U105
F04_RD14-0003-32_33_34_35-1;1;9;1-M2d-0.18GF-Q0.5_06.15sec	33	4	3.35218	3.95028	Minor	180	1;1;9;1	-0.598097	0.598097	d
F04_RD14-0003-32_33_34_35-1;1;9;1-M2d-0.18GF-Q0.5_06.15sec	34	4	30.0569	30.653	Major	180	1;1;9;1	-0.59608	0.59608	d
C11_RD14-0003-48_49_50_29-1;4;4;4-M3d-0.195GF-Q0.9_03.15sec	48	4	0.856729	1.44826	Minor	195	1;4;4;4	-0.591527	0.591527	d
B09_RD14-0003-37_38_39_40-1;9;9;1-M2d-0.3GF-Q0.7_02.15sec	39	4	16.7868	17.3742	Major	300	1;9;9;1	-0.587404	0.587404	d
H04_RD14-0003-40_41_42_43-1;1;1;1-M2S10-0.252GF-Q1.3_08.15sec	41	4	7.70415	8.29108	Equal	252	1;1;1;1	-0.586933	0.586933	S10
E04_RD14-0003-36_37_38_39-1;2;2;1-M3a-0.186GF-Q0.7_05.15sec	38	4	5.48572	6.0698	Major	186	1;2;2;1	-0.584077	0.584077	a
F08_RD14-0003-37_38_39_40-1;9;9;1-M2c-0.3GF-Q0.6_06.15sec	40	4	4.21219	4.79251	Minor	300	1;9;9;1	-0.580318	0.580318	c
H07_RD14-0003-37_38_39_40-1;9;9;1-M2a-0.62GF-Q0.4_08.15sec	38	4	16.673	17.2533	Major	620	1;9;9;1	-0.580272	0.580272	a
F02_RD14-0003-44_45_46_47-1;1;4;1-M3I22-0.441GF-Q1.9_06.15sec	45	4	7.70927	8.28649	Minor	441	1;1;4;1	-0.577224	0.577224	I22
F01_RD14-0003-40_41_42_43-1;1;1;1-M2U60-0.124GF-Q4.7_06.15sec	41	4	7.43297	8.00757	Equal	124	1;1;1;1	-0.574606	0.574606	U60
F03_RD14-0003-32_33_34_35-1;1;9;1-M2a-0.18GF-Q0.5_06.15sec	35	4	9.8848	10.4566	Minor	180	1;1;9;1	-0.571848	0.571848	a
G05_RD14-0003-44_45_46_47-1;1;4;1-M2S30-0.105GF-Q3.3_07.15sec	44	4	0.243038	0.812363	Minor	105	1;1;4;1	-0.569325	0.569325	S30
C04_RD14-0003-48_49_50_29-1;4;4;4-M1U105-0.75GF-Q1.0_03.15sec	49	4	11.1206	11.6896	Major	750	1;4;4;4	-0.569062	0.569062	U105
G05_RD14-0003-36_37_38_39-1;2;2;1-M3e-0.09GF-Q1.2_07.15sec	37	4	2.77452	3.33809	Major	90	1;2;2;1	-0.563569	0.563569	e
H01_RD14-0003-40_41_42_43-1;1;1;1-M4d-0.124GF-Q1.7_08.15sec	41	4	5.58995	6.15292	Equal	124	1;1;1;1	-0.562973	0.562973	d
F03_RD14-0003-32_33_34_35-1;1;9;1-M2a-0.18GF-Q0.5_06.15sec	34	4	28.5428	29.1038	Major	180	1;1;9;1	-0.560968	0.560968	a
E05_RD14-0003-44_45_46_47-1;1;4;1-M1S30-0.441GF-Q2.9_05.15sec	46	4	22.8543	23.4098	Major	441	1;1;4;1	-0.555454	0.555454	S30
C01_RD14-0003-40_41_42_43-1;1;1;1-M4I15-0.124GF-Q1.6_03.15sec	41	4	8.14613	8.70127	Equal	124	1;1;1;1	-0.555144	0.555144	I15
E11_RD14-0003-48_49_50_29-1;4;4;4-M2e-0.5GF-Q1.3_05.15sec	48	4	3.30963	3.85929	Minor	500	1;4;4;4	-0.549664	0.549664	e
H03_RD14-0003-44_45_46_47-1;1;4;1-M2e-0.441GF-Q1.5_08.15sec	46	4	23.6646	24.2115	Major	441	1;1;4;1	-0.546874	0.546874	e
A04_RD14-0003-48_49_50_29-1;4;4;4-M3I22-0.403GF-Q1.7_01.15sec	50	4	15.4624	16.0029	Major	403	1;4;4;4	-0.540511	0.540511	I22
A03_RD14-0003-44_45_46_47-1;1;4;1-M3I35-0.441GF-QLAND_01.15sec	47	4	6.22789	6.76256	Minor	441	1;1;4;1	-0.534673	0.534673	I35
E01_RD14-0003-40_41_42_43-1;1;1;1-M4I22-0.252GF-Q3.5_05.15sec	40	4	10.316	10.8506	Equal	252	1;1;1;1	-0.534619	0.534619	I22
G02_RD14-0003-50_29_30_31-1;1;2;1-M2e-0.315GF-Q1.0_07.15sec	29	4	4.02531	4.55793	Minor	315	1;1;2;1	-0.532626	0.532626	e
C02_RD14-0003-40_41_42_43-1;1;1;1-M2e-0.252GF-Q3.2_03.15sec	43	4	10.5611	11.0901	Equal	252	1;1;1;1	-0.528985	0.528985	e
E01_RD14-0003-50_29_30_31-1;1;2;1-M3a-0.075GF-Q0.5_05.15sec	30	4	7.38382	7.91234	Major	75	1;1;2;1	-0.528522	0.528522	a
B05_RD14-0003-32_33_34_35-1;1;9;1-M2e-0.18GF-Q0.6_02.15sec	34	4	29.5391	30.0648	Major	180	1;1;9;1	-0.5257	0.5257	e
D02_RD14-0003-50_29_30_31-1;1;2;1-M2d-0.155GF-Q0.8_04.15sec	31	4	5.19866	5.72292	Minor	155	1;1;2;1	-0.524259	0.524259	d
C06_RD14-0003-33_34_35_36-1;4;4;1-M2c-0.15GF-Q0.8_03.15sec	33	4	2.93702	3.45853	Minor	150	1;4;4;1	-0.52151	0.52151	c
F04_RD14-0003-32_33_34_35-1;1;9;1-M2d-0.18GF-Q0.5_06.15sec	32	4	6.97267	7.4819	Minor	180	1;1;9;1	-0.509238	0.509238	d
A04_RD14-0003-48_49_50_29-1;4;4;4-M3I22-0.403GF-Q1.7_01.15sec	48	4	5.82413	6.32604	Minor	403	1;4;4;4	-0.501911	0.501911	I22
D04_RD14-0003-36_37_38_39-1;2;2;1-M2a-0.378GF-Q0.7_04.15sec	38	4	11.8982	12.3999	Major	378	1;2;2;1	-0.50171	0.50171	a
G02_RD14-0003-44_45_46_47-1;1;4;1-M3I22-0.217GF-Q1.9_07.15sec	45	4	5.88874	6.38985	Minor	217	1;1;4;1	-0.501107	0.501107	I22
B04_RD14-0003-32_33_34_35-1;1;9;1-M2c-0.18GF-Q0.4_02.15sec	33	4	5.71181	6.20294	Minor	180	1;1;9;1	-0.491134	0.491134	c
H04_RD14-0003-32_33_34_35-1;1;9;1-M1e-0.5GF-Q0.7_08.15sec	34	4	29.8254	30.3152	Major	500	1;1;9;1	-0.489812	0.489812	e
F04_RD14-0003-36_37_38_39-1;2;2;1-M2S30-0.09GF-Q2.9_06.15sec	39	4	-0.262013	0.227483	Minor	90	1;2;2;1	-0.489496	0.489496	S30
D01_RD14-0003-40_41_42_43-1;1;1;1-M3a-0.124GF-Q0.9_04.15sec	41	4	8.75051	9.23991	Equal	124	1;1;1;1	-0.489404	0.489404	a
D01_RD14-0003-40_41_42_43-1;1;1;1-M4U15-0.06GF-Q3.7_04.15sec	41	4	3.08991	3.57291	Equal	60	1;1;1;1	-0.483008	0.483008	U15
C07_RD14-0003-33_34_35_36-1;4;4;1-M2e-0.15GF-Q0.9_03.15sec	33	4	0.209515	0.688039	Minor	150	1;4;4;1	-0.478524	0.478524	e
F04_RD14-0003-36_37_38_39-1;2;2;1-M3a-0.09GF-Q0.7_06.15sec	37	4	5.10037	5.57835	Major	90	1;2;2;1	-0.477981	0.477981	a
F04_RD14-0003-36_37_38_39-1;2;2;1-M2S30-0.09GF-Q2.9_06.15sec	36	4	3.21219	3.68954	Minor	90	1;2;2;1	-0.477348	0.477348	S30
D01_RD14-0003-40_41_42_43-1;1;1;1-M4U15-0.06GF-Q3.7_04.15sec	43	4	2.87332	3.34671	Equal	60	1;1;1;1	-0.473387	0.473387	U15
A05_RD14-0003-32_33_34_35-1;1;9;1-M2e-0.372GF-Q0.6_01.15sec	35	4	8.19312	8.66336	Minor	372	1;1;9;1	-0.470234	0.470234	e
E02_RD14-0003-44_45_46_47-1;1;4;1-M3I15-0.105GF-Q1.1_05.15sec	45	4	1.5172	1.98558	Minor	105	1;1;4;1	-0.468387	0.468387	I15
A04_RD14-0003-48_49_50_29-1;4;4;4-M2U60-0.403GF-Q4.9_01.15sec	49	4	9.7356	10.2016	Major	403	1;4;4;4	-0.466007	0.466007	U60
C04_RD14-0003-48_49_50_29-1;4;4;4-M1U105-0.75GF-Q1.0_03.15sec	29	4	10.2068	10.6727	Major	750	1;4;4;4	-0.465835	0.465835	U105
D05_RD14-0003-44_45_46_47-1;1;4;1-M1S30-0.75GF-Q2.9_04.15sec	45	4	9.27646	9.74185	Minor	750	1;1;4;1	-0.465385	0.465385	S30
C04_RD14-0003-36_37_38_39-1;2;2;1-M1S30-0.75GF-Q2.6_03.15sec	38	4	6.22531	6.69004	Major	750	1;2;2;1	-0.464733	0.464733	S30
H11_RD14-0003-48_49_50_29-1;4;4;4-M2e-0.195GF-Q1.3_08.15sec	49	4	7.4609	7.92552	Major	195	1;4;4;4	-0.464625	0.464625	e
A04_RD14-0003-44_45_46_47-1;1;4;1-M2e-0.217GF-Q1.5_01.15sec	44	4	0.642465	1.10615	Minor	217	1;1;4;1	-0.463686	0.463686	e
E02_RD14-0003-44_45_46_47-1;1;4;1-M3I15-0.105GF-Q1.1_05.15sec	44	4	3.23045	3.69407	Minor	105	1;1;4;1	-0.463622	0.463622	I15
A07_RD14-0003-33_34_35_36-1;4;4;1-M1e-0.63GF-Q1.2_01.15sec	36	4	3.77159	4.22559	Minor	630	1;4;4;1	-0.454006	0.454006	e
G11_RD14-0003-48_49_50_29-1;4;4;4-M2e-0.403GF-Q1.3_07.15sec	50	4	13.0253	13.4777	Major	403	1;4;4;4	-0.452405	0.452405	e
B02_RD14-0003-40_41_42_43-1;1;1;1-M3U105-0.06GF-QLAND_02.15sec	43	4	4.34044	4.79175	Equal	60	1;1;1;1	-0.451307	0.451307	U105
F05_RD14-0003-33_34_35_36-1;4;4;1-M2a-0.31GF-Q0.5_06.15sec	35	4	18.8149	19.2646	Major	310	1;4;4;1	-0.449642	0.449642	a
D01_RD14-0003-50_29_30_31-1;1;2;1-M2a-0.155GF-Q0.5_04.15sec	31	4	4.48287	4.93109	Minor	155	1;1;2;1	-0.448216	0.448216	a
A03_RD14-0003-50_29_30_31-1;1;2;1-M3e-0.075GF-Q1.1_01.15sec	30	4	8.98182	9.42997	Major	75	1;1;2;1	-0.448153	0.448153	e
F01_RD14-0003-40_41_42_43-1;1;1;1-M4I22-0.124GF-Q3.5_06.15sec	42	4	4.86451	5.31113	Equal	124	1;1;1;1	-0.446621	0.446621	I22
D02_RD14-0003-40_41_42_43-1;1;1;1-M2e-0.124GF-Q3.2_04.15sec	41	4	5.1271	5.56666	Equal	124	1;1;1;1	-0.439557	0.439557	e
H02_RD14-0003-44_45_46_47-1;1;4;1-M3a-0.217GF-Q0.8_08.15sec	45	4	6.47422	6.91014	Minor	217	1;1;4;1	-0.435924	0.435924	a
A05_RD14-0003-36_37_38_39-1;2;2;1-M3d-0.186GF-Q1.2_01.15sec	37	4	3.90037	4.33133	Major	186	1;2;2;1	-0.430964	0.430964	d
A02_RD14-0003-40_41_42_43-1;1;1;1-M4d-0.06GF-Q1.7_01.15sec	43	4	4.87157	5.30231	Equal	60	1;1;1;1	-0.430738	0.430738	d
A03_RD14-0003-50_29_30_31-1;1;2;1-M3e-0.075GF-Q1.1_01.15sec	50	4	2.16732	2.59797	Minor	75	1;1;2;1	-0.430657	0.430657	e
F02_RD14-0003-44_45_46_47-1;1;4;1-M3I22-0.441GF-Q1.9_06.15sec	44	4	7.10721	7.53121	Minor	441	1;1;4;1	-0.423996	0.423996	I22
H01_RD14-0003-40_41_42_43-1;1;1;1-M4d-0.124GF-Q1.7_08.15sec	42	4	2.17319	2.59525	Equal	124	1;1;1;1	-0.42206	0.42206	d
D03_RD14-0003-44_45_46_47-1;1;4;1-M2U105-0.105GF-Q6.3_04.15sec	44	4	3.20952	3.62658	Minor	105	1;1;4;1	-0.417068	0.417068	U105
E04_RD14-0003-36_37_38_39-1;2;2;1-M3a-0.186GF-Q0.7_05.15sec	36	4	9.19866	9.61535	Minor	186	1;2;2;1	-0.416696	0.416696	a
G06_RD14-0003-33_34_35_36-1;4;4;1-M2d-0.15GF-Q0.9_07.15sec	36	4	2.88874	3.30335	Minor	150	1;4;4;1	-0.414606	0.414606	d
C03_RD14-0003-44_45_46_47-1;1;4;1-M3I35-0.217GF-QLAND_03.15sec	47	4	4.88536	5.29824	Minor	217	1;1;4;1	-0.412881	0.412881	I35
H01_RD14-0003-50_29_30_31-1;1;2;1-M2c-0.155GF-Q0.6_08.15sec	50	4	9.24551	9.65721	Minor	155	1;1;2;1	-0.411696	0.411696	c
E05_RD14-0003-33_34_35_36-1;4;4;1-M2a-0.63GF-Q0.5_05.15sec	35	4	19.1399	19.5484	Major	630	1;4;4;1	-0.408568	0.408568	a
G02_RD14-0003-44_45_46_47-1;1;4;1-M3I22-0.217GF-Q1.9_07.15sec	44	4	2.6464	3.05265	Minor	217	1;1;4;1	-0.406247	0.406247	I22
A03_RD14-0003-44_45_46_47-1;1;4;1-M3I35-0.441GF-QLAND_01.15sec	44	4	7.13033	7.52982	Minor	441	1;1;4;1	-0.399488	0.399488	I35
F05_RD14-0003-36_37_38_39-1;2;2;1-M2e-0.186GF-Q1.2_06.15sec	39	4	2.38202	2.78095	Minor	186	1;2;2;1	-0.398931	0.398931	e
B09_RD14-0003-37_38_39_40-1;9;9;1-M2d-0.3GF-Q0.7_02.15sec	38	4	15.7308	16.128	Major	300	1;9;9;1	-0.397198	0.397198	d
G03_RD14-0003-48_49_50_29-1;4;4;4-M3I15-0.195GF-Q1.1_07.15sec	29	4	8.38382	8.78039	Major	195	1;4;4;4	-0.396573	0.396573	I15
F03_RD14-0003-48_49_50_29-1;4;4;4-M2I15-0.403GF-Q1.1_06.15sec	50	4	15.0043	15.3961	Major	403	1;4;4;4	-0.391752	0.391752	I15
G05_RD14-0003-33_34_35_36-1;4;4;1-M2a-0.15GF-Q0.5_07.15sec	35	4	16.1004	16.4898	Major	150	1;4;4;1	-0.38947	0.38947	a
G01_RD14-0003-40_41_42_43-1;1;1;1-M3U60-0.06GF-Q38.8_07.15sec	42	4	2.06819	2.45627	Equal	60	1;1;1;1	-0.388084	0.388084	U60
F05_RD14-0003-36_37_38_39-1;2;2;1-M2e-0.186GF-Q1.2_06.15sec	36	4	3.13988	3.52728	Minor	186	1;2;2;1	-0.387401	0.387401	e
A04_RD14-0003-44_45_46_47-1;1;4;1-M2e-0.217GF-Q1.5_01.15sec	45	4	7.48001	7.85522	Minor	217	1;1;4;1	-0.375217	0.375217	e
A05_RD14-0003-40_41_42_43-1;1;1;1-M2S10-0.124GF-Q1.3_01.15sec	41	4	6.4843	6.8575	Equal	124	1;1;1;1	-0.373201	0.373201	S10
A03_RD14-0003-50_29_30_31-1;1;2;1-M3e-0.075GF-Q1.1_01.15sec	29	4	1.14301	1.51618	Minor	75	1;1;2;1	-0.373165	0.373165	e
H02_RD14-0003-44_45_46_47-1;1;4;1-M3I22-0.105GF-Q1.9_08.15sec	45	4	8.26007	8.6323	Minor	105	1;1;4;1	-0.372233	0.372233	I22
B05_RD14-0003-36_37_38_39-1;2;2;1-M3d-0.09GF-Q1.2_02.15sec	39	4	8.5092	8.87679	Minor	90	1;2;2;1	-0.367588	0.367588	d
H02_RD14-0003-44_45_46_47-1;1;4;1-M3a-0.217GF-Q0.8_08.15sec	44	4	5.84073	6.19894	Minor	217	1;1;4;1	-0.358204	0.358204	a
H03_RD14-0003-48_49_50_29-1;4;4;4-M3I22-0.75GF-Q1.7_08.15sec	50	4	15.1673	15.5212	Major	750	1;4;4;4	-0.353888	0.353888	I22
H02_RD14-0003-44_45_46_47-1;1;4;1-M3U60-0.105GF-Q28.7_08.15sec	46	4	10.8621	11.2139	Major	105	1;1;4;1	-0.351803	0.351803	U60
E04_RD14-0003-48_49_50_29-1;4;4;4-M2U105-0.195GF-Q12.1_05.15sec	49	4	6.05308	6.40029	Major	195	1;4;4;4	-0.347212	0.347212	U105
A10_RD14-0003-48_49_50_29-1;4;4;4-M2a-0.5GF-Q0.4_01.15sec	29	4	10.3945	10.7414	Major	500	1;4;4;4	-0.34695	0.34695	a
A03_RD14-0003-44_45_46_47-1;1;4;1-M3I35-0.441GF-QLAND_01.15sec	46	4	20.7882	21.1301	Major	441	1;1;4;1	-0.341957	0.341957	I35
C10_RD14-0003-48_49_50_29-1;4;4;4-M3a-0.195GF-Q0.4_03.15sec	50	4	13.9159	14.2576	Major	195	1;4;4;4	-0.341646	0.341646	a
E04_RD14-0003-48_49_50_29-1;4;4;4-M4I35-0.195GF-Q78.7_05.15sec	48	4	0.243038	0.580661	Minor	195	1;4;4;4	-0.337623	0.337623	I35
H01_RD14-0003-40_41_42_43-1;1;1;1-M4d-0.124GF-Q1.7_08.15sec	40	4	4.55388	4.89104	Equal	124	1;1;1;1	-0.337159	0.337159	d
D02_RD14-0003-40_41_42_43-1;1;1;1-M2e-0.124GF-Q3.2_04.15sec	40	4	3.08991	3.42493	Equal	124	1;1;1;1	-0.335023	0.335023	e
H02_RD14-0003-44_45_46_47-1;1;4;1-M3I22-0.105GF-Q1.9_08.15sec	47	4	1.02938	1.36329	Minor	105	1;1;4;1	-0.333902	0.333902	I22
F03_RD14-0003-48_49_50_29-1;4;4;4-M2I15-0.403GF-Q1.1_06.15sec	48	4	6.8202	7.15308	Minor	403	1;4;4;4	-0.332883	0.332883	I15
F01_RD14-0003-40_41_42_43-1;1;1;1-M4I22-0.124GF-Q3.5_06.15sec	43	4	9.76118	10.086	Equal	124	1;1;1;1	-0.324854	0.324854	I22
E02_RD14-0003-50_29_30_31-1;1;2;1-M4d-0.075GF-Q1.2_05.15sec	31	4	2.07918	2.40282	Minor	75	1;1;2;1	-0.323642	0.323642	d
G05_RD14-0003-44_45_46_47-1;1;4;1-M2S30-0.105GF-Q3.3_07.15sec	47	4	0.139879	0.461121	Minor	105	1;1;4;1	-0.321242	0.321242	S30
C03_RD14-0003-44_45_46_47-1;1;4;1-M3I35-0.217GF-QLAND_03.15sec	45	4	6.97909	7.29998	Minor	217	1;1;4;1	-0.320887	0.320887	I35
E02_RD14-0003-50_29_30_31-1;1;2;1-M4d-0.075GF-Q1.2_05.15sec	29	4	3.26245	3.57081	Minor	75	1;1;2;1	-0.308362	0.308362	d
F03_RD14-0003-44_45_46_47-1;1;4;1-M3d-0.105GF-Q0.8_06.15sec	45	4	3.52375	3.82746	Minor	105	1;1;4;1	-0.303715	0.303715	d
F03_RD14-0003-44_45_46_47-1;1;4;1-M3d-0.105GF-Q0.8_06.15sec	47	4	1.60853	1.91194	Minor	105	1;1;4;1	-0.303417	0.303417	d
G04_RD14-0003-40_41_42_43-1;1;1;1-M1S10-0.5GF-Q1.3_07.15sec	42	4	7.44248	7.74536	Equal	500	1;1;1;1	-0.30288	0.30288	S10
D04_RD14-0003-36_37_38_39-1;2;2;1-M2a-0.378GF-Q0.7_04.15sec	36	4	8.11727	8.41528	Minor	378	1;2;2;1	-0.298014	0.298014	a
G05_RD14-0003-36_37_38_39-1;2;2;1-M3e-0.09GF-Q1.2_07.15sec	39	4	0.569374	0.864131	Minor	90	1;2;2;1	-0.294757	0.294757	e
D01_RD14-0003-40_41_42_43-1;1;1;1-M4U15-0.06GF-Q3.7_04.15sec	42	4	4.80956	5.10104	Equal	60	1;1;1;1	-0.291485	0.291485	U15
D02_RD14-0003-40_41_42_43-1;1;1;1-M2e-0.124GF-Q3.2_04.15sec	43	4	5.17026	5.46081	Equal	124	1;1;1;1	-0.290552	0.290552	e
C03_RD14-0003-44_45_46_47-1;1;4;1-M3I35-0.217GF-QLAND_03.15sec	44	4	4.95617	5.24625	Minor	217	1;1;4;1	-0.29008	0.29008	I35
A05_RD14-0003-40_41_42_43-1;1;1;1-M2S10-0.124GF-Q1.3_01.15sec	43	4	10.1004	10.3897	Equal	124	1;1;1;1	-0.289322	0.289322	S10
C02_RD14-0003-40_41_42_43-1;1;1;1-M2e-0.252GF-Q3.2_03.15sec	41	4	6.17319	6.45492	Equal	252	1;1;1;1	-0.281736	0.281736	e
B02_RD14-0003-40_41_42_43-1;1;1;1-M3U105-0.06GF-QLAND_02.15sec	40	4	0.921166	1.19941	Equal	60	1;1;1;1	-0.278242	0.278242	U105
E05_RD14-0003-44_45_46_47-1;1;4;1-M1S30-0.441GF-Q2.9_05.15sec	45	4	7.25768	7.53262	Minor	441	1;1;4;1	-0.274941	0.274941	S30
A02_RD14-0003-40_41_42_43-1;1;1;1-M4d-0.06GF-Q1.7_01.15sec	42	4	0.557507	0.828824	Equal	60	1;1;1;1	-0.271317	0.271317	d
F04_RD14-0003-36_37_38_39-1;2;2;1-M3a-0.09GF-Q0.7_06.15sec	38	4	9.02119	9.28942	Major	90	1;2;2;1	-0.268236	0.268236	a
E02_RD14-0003-40_41_42_43-1;1;1;1-M4e-0.06GF-Q5.6_05.15sec	42	4	0.0530784	0.319121	Equal	60	1;1;1;1	-0.266043	0.266043	e
E02_RD14-0003-50_29_30_31-1;1;2;1-M4d-0.075GF-Q1.2_05.15sec	30	4	5.96284	6.22865	Major	75	1;1;2;1	-0.26581	0.26581	d
D03_RD14-0003-44_45_46_47-1;1;4;1-M2U105-0.105GF-Q6.3_04.15sec	47	4	1.49969	1.75167	Minor	105	1;1;4;1	-0.251984	0.251984	U105
B04_RD14-0003-48_49_50_29-1;4;4;4-M3I22-0.195GF-Q1.7_02.15sec	48	4	1.32428	1.57363	Minor	195	1;4;4;4	-0.249347	0.249347	I22
H02_RD14-0003-50_29_30_31-1;1;2;1-M2e-0.155GF-Q1.0_08.15sec	50	4	8.01284	8.25851	Minor	155	1;1;2;1	-0.245672	0.245672	e
E02_RD14-0003-44_45_46_47-1;1;4;1-M4U15-0.105GF-Q4.4_05.15sec	45	4	2.00432	2.24428	Minor	105	1;1;4;1	-0.239963	0.239963	U15
B05_RD14-0003-40_41_42_43-1;1;1;1-M3S10-0.06GF-Q1.5_02.15sec	43	4	4.84323	5.08147	Equal	60	1;1;1;1	-0.238235	0.238235	S10
E02_RD14-0003-44_45_46_47-1;1;4;1-M4U15-0.105GF-Q4.4_05.15sec	44	4	0.623249	0.857976	Minor	105	1;1;4;1	-0.234727	0.234727	U15
G07_RD14-0003-37_38_39_40-1;9;9;1-M2a-0.75GF-Q0.4_07.15sec	39	4	17.5832	17.8134	Major	750	1;9;9;1	-0.230156	0.230156	a
A05_RD14-0003-40_41_42_43-1;1;1;1-M2S10-0.124GF-Q1.3_01.15sec	40	4	4.2878	4.51793	Equal	124	1;1;1;1	-0.230131	0.230131	S10
E04_RD14-0003-48_49_50_29-1;4;4;4-M4I35-0.195GF-Q78.7_05.15sec	29	4	13.3464	13.5658	Major	195	1;4;4;4	-0.219481	0.219481	I35
F03_RD14-0003-44_45_46_47-1;1;4;1-M3d-0.105GF-Q0.8_06.15sec	44	4	-0.0555173	0.163103	Minor	105	1;1;4;1	-0.218621	0.218621	d
E05_RD14-0003-44_45_46_47-1;1;4;1-M1S30-0.441GF-Q2.9_05.15sec	44	4	4.3483	4.5665	Minor	441	1;1;4;1	-0.218192	0.218192	S30
G09_RD14-0003-37_38_39_40-1;9;9;1-M2e-0.3GF-Q0.8_07.15sec	40	4	4.2014	4.419	Minor	300	1;9;9;1	-0.217599	0.217599	e
F09_RD14-0003-37_38_39_40-1;9;9;1-M2e-0.5GF-Q0.8_06.15sec	40	4	3.89321	4.11072	Minor	500	1;9;9;1	-0.217516	0.217516	e
H02_RD14-0003-44_45_46_47-1;1;4;1-M3U60-0.105GF-Q28.7_08.15sec	47	4	0.359835	0.570868	Minor	105	1;1;4;1	-0.211033	0.211033	U60
E02_RD14-0003-44_45_46_47-1;1;4;1-M4U15-0.105GF-Q4.4_05.15sec	47	4	1.13988	1.34606	Minor	105	1;1;4;1	-0.206176	0.206176	U15
D04_RD14-0003-36_37_38_39-1;2;2;1-M1S30-0.378GF-Q2.6_04.15sec	38	4	4.35793	4.56278	Major	378	1;2;2;1	-0.204849	0.204849	S30
F04_RD14-0003-36_37_38_39-1;2;2;1-M3a-0.09GF-Q0.7_06.15sec	36	4	8.17319	8.3766	Minor	90	1;2;2;1	-0.203411	0.203411	a
H09_RD14-0003-48_49_50_29-1;4;4;4-M2a-0.75GF-Q0.4_08.15sec	29	4	10.4609	10.662	Major	750	1;4;4;4	-0.201054	0.201054	a
E02_RD14-0003-40_41_42_43-1;1;1;1-M4e-0.06GF-Q5.6_05.15sec	41	4	1.16732	1.36249	Equal	60	1;1;1;1	-0.195173	0.195173	e
G02_RD14-0003-44_45_46_47-1;1;4;1-M2U60-0.217GF-Q4.3_07.15sec	44	4	2.58659	2.77857	Minor	217	1;1;4;1	-0.191979	0.191979	U60
E02_RD14-0003-50_29_30_31-1;1;2;1-M4d-0.075GF-Q1.2_05.15sec	50	4	2.07188	2.26323	Minor	75	1;1;2;1	-0.191349	0.191349	d
B04_RD14-0003-48_49_50_29-1;4;4;4-M2U60-0.195GF-Q4.9_02.15sec	50	4	11.1038	11.29	Major	195	1;4;4;4	-0.186229	0.186229	U60
C02_RD14-0003-44_45_46_47-1;1;4;1-M3I15-0.441GF-Q1.1_03.15sec	47	4	6.41996	6.6059	Minor	441	1;1;4;1	-0.185942	0.185942	I15
H04_RD14-0003-32_33_34_35-1;1;9;1-M1e-0.5GF-Q0.7_08.15sec	32	4	10.1553	10.3407	Minor	500	1;1;9;1	-0.185322	0.185322	e
H03_RD14-0003-48_49_50_29-1;4;4;4-M3I22-0.75GF-Q1.7_08.15sec	29	4	9.10721	9.28935	Major	750	1;4;4;4	-0.182142	0.182142	I22
B05_RD14-0003-32_33_34_35-1;1;9;1-M2e-0.18GF-Q0.6_02.15sec	33	4	6.51983	6.69911	Minor	180	1;1;9;1	-0.179285	0.179285	e
C11_RD14-0003-48_49_50_29-1;4;4;4-M3d-0.195GF-Q0.9_03.15sec	50	4	8.97818	9.15325	Major	195	1;4;4;4	-0.175066	0.175066	d
H04_RD14-0003-32_33_34_35-1;1;9;1-M1e-0.5GF-Q0.7_08.15sec	35	4	7.65418	7.8189	Minor	500	1;1;9;1	-0.164719	0.164719	e
G01_RD14-0003-40_41_42_43-1;1;1;1-M4I22-0.06GF-Q3.5_07.15sec	42	4	3.61805	3.77646	Equal	60	1;1;1;1	-0.158414	0.158414	I22
B09_RD14-0003-37_38_39_40-1;9;9;1-M2d-0.3GF-Q0.7_02.15sec	37	4	5.44248	5.59821	Minor	300	1;9;9;1	-0.155729	0.155729	d
G09_RD14-0003-37_38_39_40-1;9;9;1-M2e-0.3GF-Q0.8_07.15sec	38	4	14.7672	14.9219	Major	300	1;9;9;1	-0.154751	0.154751	e
G01_RD14-0003-40_41_42_43-1;1;1;1-M3U60-0.06GF-Q38.8_07.15sec	43	4	8.18752	8.32966	Equal	60	1;1;1;1	-0.142142	0.142142	U60
G01_RD14-0003-40_41_42_43-1;1;1;1-M4I22-0.06GF-Q3.5_07.15sec	40	4	7.81954	7.94196	Equal	60	1;1;1;1	-0.12242	0.12242	I22
F05_RD14-0003-44_45_46_47-1;1;4;1-M2S30-0.217GF-Q3.3_06.15sec	45	4	6.22531	6.3465	Minor	217	1;1;4;1	-0.121186	0.121186	S30
H04_RD14-0003-32_33_34_35-1;1;9;1-M1e-0.5GF-Q0.7_08.15sec	33	4	5.23805	5.35618	Minor	500	1;1;9;1	-0.118139	0.118139	e
E04_RD14-0003-36_37_38_39-1;2;2;1-M2S30-0.186GF-Q2.9_05.15sec	38	4	5.716	5.82891	Major	186	1;2;2;1	-0.112907	0.112907	S30
E11_RD14-0003-48_49_50_29-1;4;4;4-M2e-0.5GF-Q1.3_05.15sec	29	4	6.33244	6.44203	Major	500	1;4;4;4	-0.109595	0.109595	e
G05_RD14-0003-36_37_38_39-1;2;2;1-M3e-0.09GF-Q1.2_07.15sec	36	4	1.91009	2.01821	Minor	90	1;2;2;1	-0.108118	0.108118	e
D02_RD14-0003-44_45_46_47-1;1;4;1-M2U15-0.217GF-Q1.1_04.15sec	44	4	2.88138	2.98705	Minor	217	1;1;4;1	-0.105665	0.105665	U15
A07_RD14-0003-33_34_35_36-1;4;4;1-M1e-0.63GF-Q1.2_01.15sec	34	4	14.5366	14.6392	Major	630	1;4;4;1	-0.102647	0.102647	e
C03_RD14-0003-44_45_46_47-1;1;4;1-M2U105-0.217GF-Q6.3_03.15sec	45	4	7.98945	8.08649	Minor	217	1;1;4;1	-0.0970443	0.0970443	U105
E01_RD14-0003-50_29_30_31-1;1;2;1-M3a-0.075GF-Q0.5_05.15sec	29	4	4.233	4.32802	Minor	75	1;1;2;1	-0.095019	0.095019	a
G01_RD14-0003-40_41_42_43-1;1;1;1-M3U60-0.06GF-Q38.8_07.15sec	40	4	1.42975	1.5207	Equal	60	1;1;1;1	-0.090943	0.090943	U60
D09_RD14-0003-37_38_39_40-1;9;9;1-M2e-0.62GF-Q0.8_04.15sec	37	4	-0.438899	-0.348399	Minor	620	1;9;9;1	-0.0905	0.0905	e
F04_RD14-0003-32_33_34_35-1;1;9;1-M2d-0.18GF-Q0.5_06.15sec	35	4	6.84448	6.93173	Minor	180	1;1;9;1	-0.0872497	0.0872497	d
E01_RD14-0003-40_41_42_43-1;1;1;1-M4a-0.06GF-Q0.7_05.15sec	41	4	10.8976	10.9846	Equal	60	1;1;1;1	-0.0870148	0.0870148	a
C04_RD14-0003-48_49_50_29-1;4;4;4-M2I35-0.75GF-Q58.3_03.15sec	29	4	8.82413	8.90909	Major	750	1;4;4;4	-0.0849675	0.0849675	I35
E01_RD14-0003-40_41_42_43-1;1;1;1-M4I22-0.252GF-Q3.5_05.15sec	42	4	6.64048	6.72037	Equal	252	1;1;1;1	-0.0798917	0.0798917	I22
H02_RD14-0003-44_45_46_47-1;1;4;1-M3U60-0.105GF-Q28.7_08.15sec	45	4	2.26007	2.33915	Minor	105	1;1;4;1	-0.0790811	0.0790811	U60
H02_RD14-0003-44_45_46_47-1;1;4;1-M3I22-0.105GF-Q1.9_08.15sec	44	4	2.5563	2.63283	Minor	105	1;1;4;1	-0.076532	0.076532	I22
E01_RD14-0003-50_29_30_31-1;1;2;1-M3a-0.075GF-Q0.5_05.15sec	50	4	12.6107	12.6836	Minor	75	1;1;2;1	-0.0729584	0.0729584	a
G05_RD14-0003-33_34_35_36-1;4;4;1-M2a-0.15GF-Q0.5_07.15sec	34	4	15.7152	15.788	Major	150	1;4;4;1	-0.0728193	0.0728193	a
C11_RD14-0003-48_49_50_29-1;4;4;4-M3d-0.195GF-Q0.9_03.15sec	49	4	7.84634	7.91849	Major	195	1;4;4;4	-0.072148	0.072148	d
H11_RD14-0003-48_49_50_29-1;4;4;4-M2e-0.195GF-Q1.3_08.15sec	29	4	4.86451	4.93172	Major	195	1;4;4;4	-0.067207	0.067207	e
F04_RD14-0003-36_37_38_39-1;2;2;1-M2S30-0.09GF-Q2.9_06.15sec	37	4	2.95134	3.01639	Major	90	1;2;2;1	-0.0650491	0.0650491	S30
A03_RD14-0003-44_45_46_47-1;1;4;1-M3a-0.105GF-Q0.8_01.15sec	44	4	1.60746	1.66985	Minor	105	1;1;4;1	-0.062392	0.062392	a
D03_RD14-0003-44_45_46_47-1;1;4;1-M3I35-0.105GF-QLAND_04.15sec	47	4	3.34635	3.40496	Minor	105	1;1;4;1	-0.0586112	0.0586112	I35
G05_RD14-0003-36_37_38_39-1;2;2;1-M3e-0.09GF-Q1.2_07.15sec	38	4	1.6149	1.66876	Major	90	1;2;2;1	-0.053863	0.053863	e
B02_RD14-0003-40_41_42_43-1;1;1;1-M3U105-0.06GF-QLAND_02.15sec	41	4	1.8055	1.85723	Equal	60	1;1;1;1	-0.051734	0.051734	U105
B04_RD14-0003-48_49_50_29-1;4;4;4-M3I22-0.195GF-Q1.7_02.15sec	50	4	13.5855	13.6249	Major	195	1;4;4;4	-0.0394443	0.0394443	I22
H01_RD14-0003-50_29_30_31-1;1;2;1-M2c-0.155GF-Q0.6_08.15sec	31	4	4.63043	4.66935	Minor	155	1;1;2;1	-0.0389179	0.0389179	c
G02_RD14-0003-44_45_46_47-1;1;4;1-M2a-0.441GF-Q0.7_07.15sec	47	4	6.56937	6.60598	Minor	441	1;1;4;1	-0.0366098	0.0366098	a
E05_RD14-0003-36_37_38_39-1;2;2;1-M2e-0.378GF-Q1.2_05.15sec	36	4	8.22272	8.25782	Minor	378	1;2;2;1	-0.0351082	0.0351082	e
F05_RD14-0003-33_34_35_36-1;4;4;1-M2a-0.31GF-Q0.5_06.15sec	34	4	16.8692	16.9041	Major	310	1;4;4;1	-0.0348214	0.0348214	a
G02_RD14-0003-44_45_46_47-1;1;4;1-M3I22-0.217GF-Q1.9_07.15sec	47	4	5.71265	5.74715	Minor	217	1;1;4;1	-0.0344971	0.0344971	I22
C01_RD14-0003-40_41_42_43-1;1;1;1-M3a-0.252GF-Q0.9_03.15sec	43	4	14.6425	14.6761	Equal	252	1;1;1;1	-0.0336285	0.0336285	a
E04_RD14-0003-36_37_38_39-1;2;2;1-M3a-0.186GF-Q0.7_05.15sec	37	4	7.79239	7.81123	Major	186	1;2;2;1	-0.0188339	0.0188339	a
H02_RD14-0003-44_45_46_47-1;1;4;1-M3U60-0.105GF-Q28.7_08.15sec	44	4	1.617	1.63451	Minor	105	1;1;4;1	-0.017508	0.017508	U60
H03_RD14-0003-44_45_46_47-1;1;4;1-M2e-0.441GF-Q1.5_08.15sec	47	4	4.27416	4.28653	Minor	441	1;1;4;1	-0.012376	0.012376	e
G10_RD14-0003-48_49_50_29-1;4;4;4-M3c-0.195GF-Q1.1_07.15sec	29	4	3.5966	3.60879	Major	195	1;4;4;4	-0.0121901	0.0121901	c
C03_RD14-0003-44_45_46_47-1;1;4;1-M2U105-0.217GF-Q6.3_03.15sec	47	4	2.49276	2.50197	Minor	217	1;1;4;1	-0.00921414	0.00921414	U105
D04_RD14-0003-48_49_50_29-1;4;4;4-M2I35-0.403GF-Q58.3_04.15sec	29	4	7.79588	7.80095	Major	403	1;4;4;4	-0.00506965	0.00506965	I35
B05_RD14-0003-36_37_38_39-1;2;2;1-M3d-0.09GF-Q1.2_02.15sec	38	4	5.02938	5.02764	Major	90	1;2;2;1	0.0017448	-0.0017448	d
C01_RD14-0003-40_41_42_43-1;1;1;1-M4I15-0.124GF-Q1.6_03.15sec	40	4	6.96755	6.96383	Equal	124	1;1;1;1	0.00371602	-0.00371602	I15
F03_RD14-0003-48_49_50_29-1;4;4;4-M2U15-0.403GF-Q1.3_06.15sec	29	4	9.48144	9.47241	Major	403	1;4;4;4	0.00902889	-0.00902889	U15
G02_RD14-0003-44_45_46_47-1;1;4;1-M2U60-0.217GF-Q4.3_07.15sec	46	4	19.4378	19.4265	Major	217	1;1;4;1	0.0112639	-0.0112639	U60
A02_RD14-0003-50_29_30_31-1;1;2;1-M3c-0.075GF-Q0.5_01.15sec	29	4	4.56467	4.55307	Minor	75	1;1;2;1	0.0115984	-0.0115984	c
A02_RD14-0003-40_41_42_43-1;1;1;1-M4d-0.06GF-Q1.7_01.15sec	41	4	4.86153	4.8487	Equal	60	1;1;1;1	0.0128346	-0.0128346	d
D03_RD14-0003-44_45_46_47-1;1;4;1-M2U105-0.105GF-Q6.3_04.15sec	45	4	4.33244	4.31697	Minor	105	1;1;4;1	0.0154704	-0.0154704	U105
H03_RD14-0003-44_45_46_47-1;1;4;1-M2e-0.441GF-Q1.5_08.15sec	44	4	3.16137	3.13999	Minor	441	1;1;4;1	0.0213782	-0.0213782	e
A07_RD14-0003-33_34_35_36-1;4;4;1-M1e-0.63GF-Q1.2_01.15sec	35	4	18.4456	18.422	Major	630	1;4;4;1	0.0236319	-0.0236319	e
D05_RD14-0003-44_45_46_47-1;1;4;1-M1S30-0.75GF-Q2.9_04.15sec	47	4	3.84448	3.82057	Minor	750	1;1;4;1	0.0239058	-0.0239058	S30
D01_RD14-0003-40_41_42_43-1;1;1;1-M4U15-0.06GF-Q3.7_04.15sec	40	4	0.481443	0.455336	Equal	60	1;1;1;1	0.0261067	-0.0261067	U15
B02_RD14-0003-40_41_42_43-1;1;1;1-M4I35-0.06GF-QLAND_02.15sec	43	4	9.3483	9.32104	Equal	60	1;1;1;1	0.0272684	-0.0272684	I35
G05_RD14-0003-33_34_35_36-1;4;4;1-M2a-0.15GF-Q0.5_07.15sec	33	4	6.04922	6.00284	Minor	150	1;4;4;1	0.0463808	-0.0463808	a
F01_RD14-0003-40_41_42_43-1;1;1;1-M4I22-0.124GF-Q3.5_06.15sec	40	4	4.53403	4.4857	Equal	124	1;1;1;1	0.048323	-0.048323	I22
A05_RD14-0003-32_33_34_35-1;1;9;1-M2e-0.372GF-Q0.6_01.15sec	32	4	3.58883	3.53919	Minor	372	1;1;9;1	0.0496375	-0.0496375	e
C01_RD14-0003-40_41_42_43-1;1;1;1-M3a-0.252GF-Q0.9_03.15sec	41	4	10.1335	10.0825	Equal	252	1;1;1;1	0.0510347	-0.0510347	a
E01_RD14-0003-40_41_42_43-1;1;1;1-M4I22-0.252GF-Q3.5_05.15sec	43	4	13.0374	12.9847	Equal	252	1;1;1;1	0.0527251	-0.0527251	I22
D03_RD14-0003-44_45_46_47-1;1;4;1-M3I35-0.105GF-QLAND_04.15sec	45	4	3.97772	3.92122	Minor	105	1;1;4;1	0.0565076	-0.0565076	I35
C01_RD14-0003-40_41_42_43-1;1;1;1-M4I15-0.124GF-Q1.6_03.15sec	43	4	10.5539	10.4955	Equal	124	1;1;1;1	0.0584111	-0.0584111	I15
G09_RD14-0003-37_38_39_40-1;9;9;1-M2e-0.3GF-Q0.8_07.15sec	37	4	3.01284	2.95093	Minor	300	1;9;9;1	0.0619075	-0.0619075	e
B05_RD14-0003-40_41_42_43-1;1;1;1-M3S10-0.06GF-Q1.5_02.15sec	40	4	4.48287	4.41681	Equal	60	1;1;1;1	0.0660593	-0.0660593	S10
G06_RD14-0003-33_34_35_36-1;4;4;1-M2d-0.15GF-Q0.9_07.15sec	33	4	0.332438	0.263374	Minor	150	1;4;4;1	0.0690644	-0.0690644	d
D09_RD14-0003-37_38_39_40-1;9;9;1-M2e-0.62GF-Q0.8_04.15sec	38	4	16.3927	16.3091	Major	620	1;9;9;1	0.0835694	-0.0835694	e
G04_RD14-0003-40_41_42_43-1;1;1;1-M1S10-0.5GF-Q1.3_07.15sec	41	4	6.23045	6.13424	Equal	500	1;1;1;1	0.0962077	-0.0962077	S10
D01_RD14-0003-40_41_42_43-1;1;1;1-M4I15-0.06GF-Q1.6_04.15sec	41	4	4.01284	3.91569	Equal	60	1;1;1;1	0.0971442	-0.0971442	I15
G03_RD14-0003-48_49_50_29-1;4;4;4-M3I15-0.195GF-Q1.1_07.15sec	50	4	8.58883	8.49104	Major	195	1;4;4;4	0.0977883	-0.0977883	I15
C02_RD14-0003-44_45_46_47-1;1;4;1-M2U15-0.441GF-Q1.1_03.15sec	45	4	8.92634	8.82038	Minor	441	1;1;4;1	0.105965	-0.105965	U15
C04_RD14-0003-48_49_50_29-1;4;4;4-M2I35-0.75GF-Q58.3_03.15sec	50	4	15.0043	14.898	Major	750	1;4;4;4	0.106324	-0.106324	I35
E04_RD14-0003-48_49_50_29-1;4;4;4-M4I35-0.195GF-Q78.7_05.15sec	50	4	7.12057	7.00974	Major	195	1;4;4;4	0.110831	-0.110831	I35
F02_RD14-0003-44_45_46_47-1;1;4;1-M2U60-0.441GF-Q4.3_06.15sec	45	4	9.68215	9.56945	Minor	441	1;1;4;1	0.11269	-0.11269	U60
D01_RD14-0003-40_41_42_43-1;1;1;1-M4I15-0.06GF-Q1.6_04.15sec	42	4	4.81158	4.69132	Equal	60	1;1;1;1	0.120252	-0.120252	I15
A02_RD14-0003-40_41_42_43-1;1;1;1-M4I35-0.124GF-QLAND_01.15sec	42	4	3.60423	3.47726	Equal	124	1;1;1;1	0.126969	-0.126969	I35
B02_RD14-0003-40_41_42_43-1;1;1;1-M4I35-0.06GF-QLAND_02.15sec	42	4	2.55991	2.4328	Equal	60	1;1;1;1	0.127105	-0.127105	I35
G07_RD14-0003-37_38_39_40-1;9;9;1-M2a-0.75GF-Q0.4_07.15sec	38	4	17.1987	17.0714	Major	750	1;9;9;1	0.127281	-0.127281	a
E02_RD14-0003-44_45_46_47-1;1;4;1-M3I15-0.105GF-Q1.1_05.15sec	47	4	3.82543	3.69213	Minor	105	1;1;4;1	0.1333	-0.1333	I15
H01_RD14-0003-40_41_42_43-1;1;1;1-M2U105-0.252GF-Q12_08.15sec	41	4	9.86747	9.72341	Equal	252	1;1;1;1	0.144057	-0.144057	U105
A04_RD14-0003-48_49_50_29-1;4;4;4-M3I22-0.403GF-Q1.7_01.15sec	29	4	8.13354	7.98939	Major	403	1;4;4;4	0.144146	-0.144146	I22
B07_RD14-0003-33_34_35_36-1;4;4;1-M1e-0.31GF-Q1.2_02.15sec	36	4	4.79657	4.64652	Minor	310	1;4;4;1	0.150055	-0.150055	e
A08_RD14-0003-37_38_39_40-1;9;9;1-M2a-0.5GF-Q0.4_01.15sec	39	4	17.7093	17.5579	Major	500	1;9;9;1	0.151372	-0.151372	a
F01_RD14-0003-40_41_42_43-1;1;1;1-M4I22-0.124GF-Q3.5_06.15sec	41	4	7.82151	7.66955	Equal	124	1;1;1;1	0.151962	-0.151962	I22
B04_RD14-0003-32_33_34_35-1;1;9;1-M2c-0.18GF-Q0.4_02.15sec	32	4	8.24304	8.09065	Minor	180	1;1;9;1	0.152385	-0.152385	c
E05_RD14-0003-33_34_35_36-1;4;4;1-M2a-0.63GF-Q0.5_05.15sec	36	4	5.5832	5.42904	Minor	630	1;4;4;1	0.154158	-0.154158	a
D03_RD14-0003-44_45_46_47-1;1;4;1-M2U105-0.105GF-Q6.3_04.15sec	46	4	15.1732	15.0181	Major	105	1;1;4;1	0.155111	-0.155111	U105
E11_RD14-0003-48_49_50_29-1;4;4;4-M2e-0.5GF-Q1.3_05.15sec	50	4	14.4362	14.2809	Major	500	1;4;4;4	0.155225	-0.155225	e
B04_RD14-0003-48_49_50_29-1;4;4;4-M2U60-0.195GF-Q4.9_02.15sec	29	4	7.61066	7.45262	Major	195	1;4;4;4	0.158036	-0.158036	U60
G11_RD14-0003-48_49_50_29-1;4;4;4-M2e-0.403GF-Q1.3_07.15sec	29	4	7.08636	6.92376	Major	403	1;4;4;4	0.162601	-0.162601	e
F03_RD14-0003-48_49_50_29-1;4;4;4-M2U15-0.403GF-Q1.3_06.15sec	50	4	13.9425	13.7686	Major	403	1;4;4;4	0.173873	-0.173873	U15
E04_RD14-0003-36_37_38_39-1;2;2;1-M2S30-0.186GF-Q2.9_05.15sec	37	4	3.71181	3.51183	Major	186	1;2;2;1	0.199977	-0.199977	S30
E11_RD14-0003-48_49_50_29-1;4;4;4-M2e-0.5GF-Q1.3_05.15sec	49	4	7.11727	6.91514	Major	500	1;4;4;4	0.202131	-0.202131	e
H07_RD14-0003-37_38_39_40-1;9;9;1-M2a-0.62GF-Q0.4_08.15sec	40	4	5.06446	4.83612	Minor	620	1;9;9;1	0.228341	-0.228341	a
F03_RD14-0003-48_49_50_29-1;4;4;4-M2I15-0.403GF-Q1.1_06.15sec	29	4	9.75435	9.50004	Major	403	1;4;4;4	0.254304	-0.254304	I15
B02_RD14-0003-40_41_42_43-1;1;1;1-M4I35-0.06GF-QLAND_02.15sec	40	4	8.82086	8.55946	Equal	60	1;1;1;1	0.261402	-0.261402	I35
D05_RD14-0003-44_45_46_47-1;1;4;1-M1S30-0.75GF-Q2.9_04.15sec	46	4	22.7419	22.4621	Major	750	1;1;4;1	0.279827	-0.279827	S30
E03_RD14-0003-48_49_50_29-1;4;4;4-M2I15-0.75GF-Q1.1_05.15sec	49	4	10.0682	9.78776	Major	750	1;4;4;4	0.280429	-0.280429	I15
H01_RD14-0003-40_41_42_43-1;1;1;1-M4I35-0.252GF-QLAND_08.15sec	40	4	13.738	13.4466	Equal	252	1;1;1;1	0.291369	-0.291369	I35
E01_RD14-0003-40_41_42_43-1;1;1;1-M4a-0.06GF-Q0.7_05.15sec	40	4	4.25042	3.94434	Equal	60	1;1;1;1	0.306083	-0.306083	a
H01_RD14-0003-40_41_42_43-1;1;1;1-M4I35-0.252GF-QLAND_08.15sec	42	4	5.68485	5.36889	Equal	252	1;1;1;1	0.315951	-0.315951	I35
G02_RD14-0003-50_29_30_31-1;1;2;1-M2e-0.315GF-Q1.0_07.15sec	50	4	11.3802	11.0618	Minor	315	1;1;2;1	0.318436	-0.318436	e
G01_RD14-0003-40_41_42_43-1;1;1;1-M4I22-0.06GF-Q3.5_07.15sec	41	4	4.86864	4.53982	Equal	60	1;1;1;1	0.328824	-0.328824	I22
H02_RD14-0003-50_29_30_31-1;1;2;1-M2e-0.155GF-Q1.0_08.15sec	29	4	3.37291	3.03955	Minor	155	1;1;2;1	0.333363	-0.333363	e
G02_RD14-0003-44_45_46_47-1;1;4;1-M2a-0.441GF-Q0.7_07.15sec	45	4	7.2014	6.85977	Minor	441	1;1;4;1	0.341623	-0.341623	a
D05_RD14-0003-44_45_46_47-1;1;4;1-M1S30-0.75GF-Q2.9_04.15sec	44	4	5.02531	4.67638	Minor	750	1;1;4;1	0.348929	-0.348929	S30
G03_RD14-0003-48_49_50_29-1;4;4;4-M3U15-0.195GF-Q1.5_07.15sec	29	4	9.59879	9.24584	Major	195	1;4;4;4	0.352949	-0.352949	U15
D02_RD14-0003-44_45_46_47-1;1;4;1-M2U15-0.217GF-Q1.1_04.15sec	47	4	5.4014	5.04444	Minor	217	1;1;4;1	0.356964	-0.356964	U15
D02_RD14-0003-44_45_46_47-1;1;4;1-M3I15-0.217GF-Q1.1_04.15sec	47	4	5.10721	4.74692	Minor	217	1;1;4;1	0.360292	-0.360292	I15
B05_RD14-0003-40_41_42_43-1;1;1;1-M3S10-0.06GF-Q1.5_02.15sec	42	4	3.78958	3.42774	Equal	60	1;1;1;1	0.361842	-0.361842	S10
B08_RD14-0003-37_38_39_40-1;9;9;1-M2a-0.3GF-Q0.4_02.15sec	40	4	7.01703	6.63969	Minor	300	1;9;9;1	0.377345	-0.377345	a
A08_RD14-0003-37_38_39_40-1;9;9;1-M2a-0.5GF-Q0.4_01.15sec	38	4	17.4099	17.032	Major	500	1;9;9;1	0.377899	-0.377899	a
C03_RD14-0003-44_45_46_47-1;1;4;1-M2U105-0.217GF-Q6.3_03.15sec	44	4	4.46982	4.08928	Minor	217	1;1;4;1	0.380544	-0.380544	U105
F02_RD14-0003-44_45_46_47-1;1;4;1-M2U60-0.441GF-Q4.3_06.15sec	47	4	3.69108	3.31043	Minor	441	1;1;4;1	0.380655	-0.380655	U60
E01_RD14-0003-40_41_42_43-1;1;1;1-M4a-0.06GF-Q0.7_05.15sec	42	4	2.22011	1.83762	Equal	60	1;1;1;1	0.382488	-0.382488	a
B08_RD14-0003-37_38_39_40-1;9;9;1-M2a-0.3GF-Q0.4_02.15sec	38	4	16.2878	15.9051	Major	300	1;9;9;1	0.382657	-0.382657	a
F02_RD14-0003-44_45_46_47-1;1;4;1-M3I22-0.441GF-Q1.9_06.15sec	47	4	6.47129	6.08281	Minor	441	1;1;4;1	0.388479	-0.388479	I22
H01_RD14-0003-40_41_42_43-1;1;1;1-M4I35-0.252GF-QLAND_08.15sec	41	4	6.65225	6.2469	Equal	252	1;1;1;1	0.405345	-0.405345	I35
C02_RD14-0003-44_45_46_47-1;1;4;1-M3I15-0.441GF-Q1.1_03.15sec	45	4	6.6561	6.24612	Minor	441	1;1;4;1	0.40998	-0.40998	I15
D11_RD14-0003-48_49_50_29-1;4;4;4-M1e-0.75GF-Q1.1_04.15sec	29	4	8.87274	8.46188	Major	750	1;4;4;4	0.41086	-0.41086	e
H02_RD14-0003-44_45_46_47-1;1;4;1-M3I22-0.105GF-Q1.9_08.15sec	46	4	14.567	14.149	Major	105	1;1;4;1	0.418051	-0.418051	I22
D04_RD14-0003-36_37_38_39-1;2;2;1-M1S30-0.378GF-Q2.6_04.15sec	39	4	5.00432	4.56666	Minor	378	1;2;2;1	0.437662	-0.437662	S30
A02_RD14-0003-40_41_42_43-1;1;1;1-M4I35-0.124GF-QLAND_01.15sec	43	4	11.2742	10.8273	Equal	124	1;1;1;1	0.446835	-0.446835	I35
C02_RD14-0003-44_45_46_47-1;1;4;1-M2U15-0.441GF-Q1.1_03.15sec	47	4	7.08991	6.63161	Minor	441	1;1;4;1	0.458294	-0.458294	U15
A03_RD14-0003-44_45_46_47-1;1;4;1-M2U105-0.441GF-Q6.3_01.15sec	45	4	5.41162	4.95171	Minor	441	1;1;4;1	0.459905	-0.459905	U105
C02_RD14-0003-40_41_42_43-1;1;1;1-M2e-0.252GF-Q3.2_03.15sec	40	4	2.93601	2.46634	Equal	252	1;1;1;1	0.469672	-0.469672	e
H09_RD14-0003-48_49_50_29-1;4;4;4-M2a-0.75GF-Q0.4_08.15sec	50	4	15.9191	15.4416	Major	750	1;4;4;4	0.477494	-0.477494	a
D02_RD14-0003-44_45_46_47-1;1;4;1-M2U15-0.217GF-Q1.1_04.15sec	46	4	27.1931	26.7141	Major	217	1;1;4;1	0.47898	-0.47898	U15
A02_RD14-0003-40_41_42_43-1;1;1;1-M4I35-0.124GF-QLAND_01.15sec	40	4	9.64933	9.16391	Equal	124	1;1;1;1	0.485426	-0.485426	I35
C02_RD14-0003-44_45_46_47-1;1;4;1-M2U15-0.441GF-Q1.1_03.15sec	44	4	5.87274	5.38542	Minor	441	1;1;4;1	0.487319	-0.487319	U15
E05_RD14-0003-33_34_35_36-1;4;4;1-M2a-0.63GF-Q0.5_05.15sec	34	4	19.1173	18.6257	Major	630	1;4;4;1	0.491538	-0.491538	a
E03_RD14-0003-48_49_50_29-1;4;4;4-M2U15-0.75GF-Q1.3_05.15sec	50	4	13.7649	13.2623	Major	750	1;4;4;4	0.502643	-0.502643	U15
E05_RD14-0003-36_37_38_39-1;2;2;1-M2e-0.378GF-Q1.2_05.15sec	38	4	9.46687	8.93586	Major	378	1;2;2;1	0.531009	-0.531009	e
D01_RD14-0003-40_41_42_43-1;1;1;1-M3a-0.124GF-Q0.9_04.15sec	43	4	14.5705	14.0305	Equal	124	1;1;1;1	0.54005	-0.54005	a
C04_RD14-0003-48_49_50_29-1;4;4;4-M1U105-0.75GF-Q1.0_03.15sec	50	4	14.9666	14.4197	Major	750	1;4;4;4	0.546915	-0.546915	U105
D01_RD14-0003-40_41_42_43-1;1;1;1-M4I15-0.06GF-Q1.6_04.15sec	40	4	7.06446	6.51607	Equal	60	1;1;1;1	0.548392	-0.548392	I15
D01_RD14-0003-40_41_42_43-1;1;1;1-M3a-0.124GF-Q0.9_04.15sec	40	4	7.13033	6.5702	Equal	124	1;1;1;1	0.560138	-0.560138	a
E03_RD14-0003-48_49_50_29-1;4;4;4-M2U15-0.75GF-Q1.3_05.15sec	29	4	9.66181	9.10045	Major	750	1;4;4;4	0.561367	-0.561367	U15
C02_RD14-0003-44_45_46_47-1;1;4;1-M2U15-0.441GF-Q1.1_03.15sec	46	4	28.6274	28.054	Major	441	1;1;4;1	0.573372	-0.573372	U15
G02_RD14-0003-44_45_46_47-1;1;4;1-M2U60-0.217GF-Q4.3_07.15sec	47	4	3.18469	2.59489	Minor	217	1;1;4;1	0.5898	-0.5898	U60
H11_RD14-0003-48_49_50_29-1;4;4;4-M2e-0.195GF-Q1.3_08.15sec	50	4	10.0414	9.42664	Major	195	1;4;4;4	0.614752	-0.614752	e
G02_RD14-0003-44_45_46_47-1;1;4;1-M2a-0.441GF-Q0.7_07.15sec	46	4	27.8579	27.2392	Major	441	1;1;4;1	0.618743	-0.618743	a
F02_RD14-0003-44_45_46_47-1;1;4;1-M2U60-0.441GF-Q4.3_06.15sec	46	4	21.781	21.1595	Major	441	1;1;4;1	0.621557	-0.621557	U60
B04_RD14-0003-48_49_50_29-1;4;4;4-M3I22-0.195GF-Q1.7_02.15sec	29	4	6.55751	5.93423	Major	195	1;4;4;4	0.623281	-0.623281	I22
G04_RD14-0003-40_41_42_43-1;1;1;1-M1S10-0.5GF-Q1.3_07.15sec	40	4	12.5911	11.9446	Equal	500	1;1;1;1	0.646475	-0.646475	S10
H07_RD14-0003-37_38_39_40-1;9;9;1-M2a-0.62GF-Q0.4_08.15sec	37	4	6.38739	5.7319	Minor	620	1;9;9;1	0.655488	-0.655488	a
H02_RD14-0003-44_45_46_47-1;1;4;1-M3a-0.217GF-Q0.8_08.15sec	47	4	4.78675	4.08601	Minor	217	1;1;4;1	0.700745	-0.700745	a
A08_RD14-0003-37_38_39_40-1;9;9;1-M2a-0.5GF-Q0.4_01.15sec	37	4	6.7348	6.00529	Minor	500	1;9;9;1	0.729511	-0.729511	a
D02_RD14-0003-44_45_46_47-1;1;4;1-M3I15-0.217GF-Q1.1_04.15sec	45	4	7.79169	7.04777	Minor	217	1;1;4;1	0.743924	-0.743924	I15
A10_RD14-0003-48_49_50_29-1;4;4;4-M2a-0.5GF-Q0.4_01.15sec	49	4	8.72263	7.96951	Major	500	1;4;4;4	0.753127	-0.753127	a
B01_RD14-0003-40_41_42_43-1;1;1;1-M3I15-0.252GF-Q1.6_02.15sec	43	4	13.616	12.862	Equal	252	1;1;1;1	0.753905	-0.753905	I15
E04_RD14-0003-48_49_50_29-1;4;4;4-M2U105-0.195GF-Q12.1_05.15sec	50	4	7.90472	7.14054	Major	195	1;4;4;4	0.764174	-0.764174	U105
D04_RD14-0003-36_37_38_39-1;2;2;1-M1S30-0.378GF-Q2.6_04.15sec	37	4	7	6.23386	Major	378	1;2;2;1	0.76614	-0.76614	S30
H03_RD14-0003-48_49_50_29-1;4;4;4-M1U60-0.75GF-Q1.0_08.15sec	48	4	13.4265	12.6557	Minor	750	1;4;4;4	0.77086	-0.77086	U60
E03_RD14-0003-48_49_50_29-1;4;4;4-M2I15-0.75GF-Q1.1_05.15sec	50	4	15.673	14.8868	Major	750	1;4;4;4	0.786248	-0.786248	I15
H01_RD14-0003-50_29_30_31-1;1;2;1-M2c-0.155GF-Q0.6_08.15sec	29	4	6.04139	5.22231	Minor	155	1;1;2;1	0.819079	-0.819079	c
E04_RD14-0003-48_49_50_29-1;4;4;4-M2U105-0.195GF-Q12.1_05.15sec	29	4	7.15229	6.3232	Major	195	1;4;4;4	0.829092	-0.829092	U105
C01_RD14-0003-50_29_30_31-1;1;2;1-M2a-0.315GF-Q0.5_03.15sec	30	4	15.9689	15.1221	Major	315	1;1;2;1	0.846825	-0.846825	a
G02_RD14-0003-44_45_46_47-1;1;4;1-M2a-0.441GF-Q0.7_07.15sec	44	4	8.95182	8.09535	Minor	441	1;1;4;1	0.856468	-0.856468	a
D09_RD14-0003-37_38_39_40-1;9;9;1-M2e-0.62GF-Q0.8_04.15sec	40	4	6.01703	5.15017	Minor	620	1;9;9;1	0.866858	-0.866858	e
B01_RD14-0003-40_41_42_43-1;1;1;1-M3I15-0.252GF-Q1.6_02.15sec	41	4	7.66652	6.77685	Equal	252	1;1;1;1	0.889667	-0.889667	I15
C01_RD14-0003-40_41_42_43-1;1;1;1-M4I15-0.124GF-Q1.6_03.15sec	42	4	3.62737	2.73565	Equal	124	1;1;1;1	0.891715	-0.891715	I15
E03_RD14-0003-48_49_50_29-1;4;4;4-M2I15-0.75GF-Q1.1_05.15sec	29	4	9.34044	8.43479	Major	750	1;4;4;4	0.905651	-0.905651	I15
B09_RD14-0003-37_38_39_40-1;9;9;1-M2d-0.3GF-Q0.7_02.15sec	40	4	6.5955	5.66419	Minor	300	1;9;9;1	0.931307	-0.931307	d
A07_RD14-0003-33_34_35_36-1;4;4;1-M1e-0.63GF-Q1.2_01.15sec	33	4	8.16732	7.18673	Minor	630	1;4;4;1	0.980587	-0.980587	e
E05_RD14-0003-44_45_46_47-1;1;4;1-M1S30-0.441GF-Q2.9_05.15sec	47	4	1.67302	0.689162	Minor	441	1;1;4;1	0.983858	-0.983858	S30
C03_RD14-0003-44_45_46_47-1;1;4;1-M2U105-0.217GF-Q6.3_03.15sec	46	4	18.0755	17.014	Major	217	1;1;4;1	1.06155	-1.06155	U105
H01_RD14-0003-40_41_42_43-1;1;1;1-M2U105-0.252GF-Q12_08.15sec	43	4	10.5328	9.44927	Equal	252	1;1;1;1	1.08349	-1.08349	U105
A04_RD14-0003-48_49_50_29-1;4;4;4-M2U60-0.403GF-Q4.9_01.15sec	50	4	13.5682	12.4579	Major	403	1;4;4;4	1.11032	-1.11032	U60
C01_RD14-0003-50_29_30_31-1;1;2;1-M2a-0.315GF-Q0.5_03.15sec	29	4	6.17898	5.02761	Minor	315	1;1;2;1	1.15137	-1.15137	a
D11_RD14-0003-48_49_50_29-1;4;4;4-M1e-0.75GF-Q1.1_04.15sec	50	4	14.3636	13.1995	Major	750	1;4;4;4	1.16412	-1.16412	e
G01_RD14-0003-40_41_42_43-1;1;1;1-M4I22-0.06GF-Q3.5_07.15sec	43	4	6.68124	5.50737	Equal	60	1;1;1;1	1.17387	-1.17387	I22
D04_RD14-0003-48_49_50_29-1;4;4;4-M2I35-0.403GF-Q58.3_04.15sec	48	4	9.22272	7.97299	Minor	403	1;4;4;4	1.24972	-1.24972	I35
A03_RD14-0003-44_45_46_47-1;1;4;1-M2U105-0.441GF-Q6.3_01.15sec	44	4	4.65225	3.35491	Minor	441	1;1;4;1	1.29733	-1.29733	U105
C10_RD14-0003-48_49_50_29-1;4;4;4-M3a-0.195GF-Q0.4_03.15sec	29	4	7.86034	6.52958	Major	195	1;4;4;4	1.33076	-1.33076	a
H04_RD14-0003-40_41_42_43-1;1;1;1-M2S10-0.252GF-Q1.3_08.15sec	40	4	9.38561	7.99005	Equal	252	1;1;1;1	1.39556	-1.39556	S10
D01_RD14-0003-50_29_30_31-1;1;2;1-M2a-0.155GF-Q0.5_04.15sec	29	4	6.02531	4.58397	Minor	155	1;1;2;1	1.44134	-1.44134	a
A04_RD14-0003-48_49_50_29-1;4;4;4-M2U60-0.403GF-Q4.9_01.15sec	29	4	6.09691	4.42986	Major	403	1;4;4;4	1.66705	-1.66705	U60
A10_RD14-0003-48_49_50_29-1;4;4;4-M2a-0.5GF-Q0.4_01.15sec	50	4	15.0453	13.3015	Major	500	1;4;4;4	1.74379	-1.74379	a
F03_RD14-0003-32_33_34_35-1;1;9;1-M2a-0.18GF-Q0.5_06.15sec	32	4	6.86982	5.1122	Minor	180	1;1;9;1	1.75761	-1.75761	a
C01_RD14-0003-50_29_30_31-1;1;2;1-M2a-0.315GF-Q0.5_03.15sec	50	4	13.3892	11.5918	Minor	315	1;1;2;1	1.79738	-1.79738	a
A03_RD14-0003-44_45_46_47-1;1;4;1-M3I35-0.441GF-QLAND_01.15sec	45	4	8.10721	6.29727	Minor	441	1;1;4;1	1.80994	-1.80994	I35
F05_RD14-0003-33_34_35_36-1;4;4;1-M2a-0.31GF-Q0.5_06.15sec	33	4	10.0253	8.07692	Minor	310	1;4;4;1	1.94838	-1.94838	a
A03_RD14-0003-44_45_46_47-1;1;4;1-M2U105-0.441GF-Q6.3_01.15sec	47	4	5.5955	3.46716	Minor	441	1;1;4;1	2.12834	-2.12834	U105
C04_RD14-0003-48_49_50_29-1;4;4;4-M2I35-0.75GF-Q58.3_03.15sec	48	4	10.6425	8.18082	Minor	750	1;4;4;4	2.46165	-2.46165	I35
A10_RD14-0003-48_49_50_29-1;4;4;4-M2a-0.5GF-Q0.4_01.15sec	48	4	8.81425	6.32517	Minor	500	1;4;4;4	2.48908	-2.48908	a
H09_RD14-0003-48_49_50_29-1;4;4;4-M2a-0.75GF-Q0.4_08.15sec	49	4	12.1818	9.54146	Major	750	1;4;4;4	2.64038	-2.64038	a
E03_RD14-0003-48_49_50_29-1;4;4;4-M2U15-0.75GF-Q1.3_05.15sec	48	4	12.7782	10.0605	Minor	750	1;4;4;4	2.71766	-2.71766	U15
A03_RD14-0003-44_45_46_47-1;1;4;1-M2U105-0.441GF-Q6.3_01.15sec	46	4	25.4082	22.5777	Major	441	1;1;4;1	2.83059	-2.83059	U105
F03_RD14-0003-48_49_50_29-1;4;4;4-M2U15-0.403GF-Q1.3_06.15sec	48	4	12.934	10.0022	Minor	403	1;4;4;4	2.93181	-2.93181	U15
D01_RD14-0003-50_29_30_31-1;1;2;1-M2a-0.155GF-Q0.5_04.15sec	50	4	8.80618	5.17503	Minor	155	1;1;2;1	3.63115	-3.63115	a
D11_RD14-0003-48_49_50_29-1;4;4;4-M1e-0.75GF-Q1.1_04.15sec	48	4	10.3324	5.83938	Minor	750	1;4;4;4	4.49306	-4.49306	e
C04_RD14-0003-48_49_50_29-1;4;4;4-M1U105-0.75GF-Q1.0_03.15sec	48	4	15.3181	10.0235	Minor	750	1;4;4;4	5.29457	-5.29457	U105
G07_RD14-0003-37_38_39_40-1;9;9;1-M2a-0.75GF-Q0.4_07.15sec	37	4	7.53782	2.06303	Minor	750	1;9;9;1	5.47479	-5.47479	a
H09_RD14-0003-48_49_50_29-1;4;4;4-M2a-0.75GF-Q0.4_08.15sec	48	4	15.4654	9.88466	Minor	750	1;4;4;4	5.58072	-5.58072	a
E03_RD14-0003-48_49_50_29-1;4;4;4-M2I15-0.75GF-Q1.1_05.15sec	48	4	14.2304	7.17356	Minor	750	1;4;4;4	7.05689	-7.05689	I15
H03_RD14-0003-48_49_50_29-1;4;4;4-M3I22-0.75GF-Q1.7_08.15sec	48	4	11.5276	1.48524	Minor	750	1;4;4;4	10.0424	-10.0424	I22
