# Supplementary material for: Examining performance and likelihood ratios for two likelihood ratio systems using the PROVEDIt dataset
Source: PLoS One. 2021 Sep 17;16(9):e0256714. doi: 10.1371/journal.pone.0256714 (PMC8448353; doi:10.1371/journal.pone.0256714)
Supplement: S6 Table — (XLSX) [file pone.0256714.s011.xlsx]

## Sheet: S6 Table
H1 True Tests_Log10(LR)STRmix < 0
Mixture Profile	POI	NOC	Log10(LR)STRmix	Log10(LR)EFM	Type of POI	POI Template Amount (pg)	Total Amount (pg)	Ratio	Treatment
F10_RD14-0003-39_40-1;2-M3c-0.045GF-Q1.0_06.15sec	39	2	-0.298432	0.921294	Minor	15	45	1;2	c
E04_RD14-0003-42_43-1;9-M2U105-0.15GF-Q10.4_05.15sec	42	2	-1.32514	4.14755	Minor	15	150	1;9	U105
C02_RD14-0003-40_41-1;4-M2U15-0.315GF-Q1.1_03.15sec	40	2	#NUM!	27.6325	Minor	63	315	1;4	U15
H06_RD14-0003-48_49-1;4-M2e-0.315GF-Q1.0_08.15sec	48	2	#NUM!	19.0309	Minor	63	315	1;4	e
B04_RD14-0003-30_31_32-1;4;4-M2S30-0.135GF-Q3.8_02.15sec	30	3	-0.0305841	1.07427	Minor	15	135	1;4;4	S30
F08_RD14-0003-49_50_29-1;4;1-M4d-0.09GF-Q1.3_06.15sec	29	3	-0.101275	0.037291	Minor	15	90	1;4;1	d
B09_RD14-0003-49_50_29-1;4;1-M3e-0.09GF-Q1.6_02.15sec	49	3	-0.360514	0.223556	Minor	15	90	1;4;1	e
A03_RD14-0003-46_47_48-1;1;1-M3S10-0.045GF-Q1.4_01.15sec	48	3	-0.583359	0.120313	Equal	15	45	1;1;1	S10
G07_RD14-0003-30_31_32-1;4;4-M4I22-0.135GF-Q4.7_07.15sec	30	3	-0.681937	2.52173	Minor	15	135	1;4;4	I22
B07_RD14-0003-49_50_29-1;4;1-M3U105-0.09GF-Q6.1_02.15sec	29	3	-0.876148	0.140065	Minor	15	90	1;4;1	U105
C07_RD14-0003-30_31_32-1;4;4-M4I15-0.135GF-Q1.4_03.15sec	30	3	-1.14267	3.16232	Minor	15	135	1;4;4	I15
G09_RD14-0003-47_48_49-1;9;9-M2e-0.285GF-Q1.5_07.15sec	47	3	-1.17653	0.912397	Minor	15	285	1;9;9	e
B09_RD14-0003-49_50_29-1;4;1-M3e-0.09GF-Q1.6_02.15sec	29	3	-1.51713	0.245966	Minor	15	90	1;4;1	e
F03_RD14-0003-49_50_29-1;4;1-M3S30-0.09GF-Q2.9_06.15sec	29	3	-1.73993	-0.0126139	Minor	15	90	1;4;1	S30
A09_RD14-0003-49_50_29-1;4;1-M3e-0.186GF-Q1.6_01.15sec	29	3	-2.00349	-0.00637338	Minor	31	186	1;4;1	e
D08_RD14-0003-30_31_32-1;4;4-M2U105-0.135GF-Q5.1_04.15sec	30	3	-2.14874	-0.3652	Minor	15	135	1;4;4	U105
F03_RD14-0003-44_45_46_47-1;1;4;1-M3d-0.105GF-Q0.8_06.15sec	44	4	-0.0555173	0.163103	Minor	15	105	1;1;4;1	d
F09_RD14-0003-37_38_39_40-1;9;9;1-M2e-0.5GF-Q0.8_06.15sec	37	4	-0.0851282	2.2155	Minor	25	500	1;9;9;1	e
B04_RD14-0003-44_45_46_47-1;1;4;1-M2e-0.105GF-Q1.5_02.15sec	44	4	-0.137869	0.824992	Minor	15	105	1;1;4;1	e
F04_RD14-0003-36_37_38_39-1;2;2;1-M2S30-0.09GF-Q2.9_06.15sec	39	4	-0.262013	0.227483	Minor	15	90	1;2;2;1	S30
G03_RD14-0003-48_49_50_29-1;4;4;4-M3I15-0.195GF-Q1.1_07.15sec	48	4	-0.278189	1.55837	Minor	15	195	1;4;4;4	I15
E04_RD14-0003-48_49_50_29-1;4;4;4-M2U105-0.195GF-Q12.1_05.15sec	48	4	-0.333482	0.273452	Minor	15	195	1;4;4;4	U105
D09_RD14-0003-37_38_39_40-1;9;9;1-M2e-0.62GF-Q0.8_04.15sec	37	4	-0.438899	-0.348399	Minor	31	620	1;9;9;1	e
A03_RD14-0003-50_29_30_31-1;1;2;1-M3e-0.075GF-Q1.1_01.15sec	31	4	-0.716699	0.0618655	Minor	15	75	1;1;2;1	e
B04_RD14-0003-48_49_50_29-1;4;4;4-M2U60-0.195GF-Q4.9_02.15sec	48	4	-1.35164	1.55367	Minor	15	195	1;4;4;4	U60
F05_RD14-0003-44_45_46_47-1;1;4;1-M2S30-0.217GF-Q3.3_06.15sec	44	4	-1.44855	-0.132082	Minor	31	217	1;1;4;1	S30
H1 True Tests_Log10(LR)EFM < 0
Mixture Profile	POI	NOC	Log10(LR)EFM	Log10(LR)STRmix	Type of POI	POI Template Amount (pg)	Total Amount (pg)	Ratio	Treatment
G11_RD14-0003-39_40-1;2-M4e-0.045GF-Q2.4_07.15sec	39	2	-0.00538457	0.0827854	Minor	15	45	1;2	e
A09_RD14-0003-49_50_29-1;4;1-M3e-0.186GF-Q1.6_01.15sec	29	3	-0.00637338	-2.00349	Minor	31	186	1;4;1	e
F03_RD14-0003-49_50_29-1;4;1-M3S30-0.09GF-Q2.9_06.15sec	29	3	-0.0126139	-1.73993	Minor	15	90	1;4;1	S30
D08_RD14-0003-30_31_32-1;4;4-M2U105-0.135GF-Q5.1_04.15sec	30	3	-0.3652	-2.14874	Minor	15	135	1;4;4	U105
F05_RD14-0003-44_45_46_47-1;1;4;1-M2S30-0.217GF-Q3.3_06.15sec	44	4	-0.132082	-1.44855	Minor	31	217	1;1;4;1	S30
D09_RD14-0003-37_38_39_40-1;9;9;1-M2e-0.62GF-Q0.8_04.15sec	37	4	-0.348399	-0.438899	Minor	31	620	1;9;9;1	e
