# Supplementary material for: Examining performance and likelihood ratios for two likelihood ratio systems using the PROVEDIt dataset
Source: PLoS One. 2021 Sep 17;16(9):e0256714. doi: 10.1371/journal.pone.0256714 (PMC8448353; doi:10.1371/journal.pone.0256714)
Supplement: S7 Table — (XLSX) [file pone.0256714.s012.xlsx]

## Sheet: S7 Table 
H2 True Tests_Log10(LR)STRmix > 0
Mixture Profile	POI	NOC	Log10(LR)STRmix	Log10(LR)EFM	Total Amount (pg)	Ratio	Treatment
G11_RD14-0003-39_40-1;2-M4e-0.045GF-Q2.4_07.15sec	ZT80737_Hisp	2	0.123852	0.00118496	45	1;2	e
D05_RD14-0003-46_47_48-1;1;1-M4I22-0.045GF-Q1.4_04.15sec	MT94858_Cauc	3	0.586587	0.243702	45	1;1;1	I22
A02_RD14-0003-36_37_38-1;2;1-M4c-0.06GF-Q1.1_01.15sec	JT51487_AA	3	0.808886	1.26541	60	1;2;1	c
F04_RD14-0003-36_37_38_39-1;2;2;1-M2S30-0.09GF-Q2.9_06.15sec	JT51478_AA	4	0.0827854	0.567229	90	1;2;2;1	S30
B02_RD14-0003-40_41_42_43-1;1;1;1-M3U105-0.06GF-QLAND_02.15sec	GT37184_AA	4	0.164353	0.26814	60	1;1;1;1	U105
B02_RD14-0003-40_41_42_43-1;1;1;1-M4I35-0.06GF-QLAND_02.15sec	C73C_Cauc	4	0.292256	0.835599	60	1;1;1;1	I35
F05_RD14-0003-44_45_46_47-1;1;4;1-M2S30-0.217GF-Q3.3_06.15sec	MT97139_Cauc	4	0.292256	-0.169901	217	1;1;4;1	S30
D01_RD14-0003-40_41_42_43-1;1;1;1-M4U15-0.06GF-Q3.7_04.15sec	PT83862_AA	4	0.32838	0.897802	60	1;1;1;1	U15
B02_RD14-0003-40_41_42_43-1;1;1;1-M3U105-0.06GF-QLAND_02.15sec	PT83978_AA	4	0.436163	0.755747	60	1;1;1;1	U105
F03_RD14-0003-44_45_46_47-1;1;4;1-M3d-0.105GF-Q0.8_06.15sec	C02A_Asian	4	0.597695	0.899245	105	1;1;4;1	d
B08_RD14-0003-37_38_39_40-1;9;9;1-M2a-0.3GF-Q0.4_02.15sec	GT37900_Hisp	4	0.62941	-0.0813942	300	1;9;9;1	a
F03_RD14-0003-44_45_46_47-1;1;4;1-M3d-0.105GF-Q0.8_06.15sec	C96B_AA	4	0.808211	1.54253	105	1;1;4;1	d
G02_RD14-0003-44_45_46_47-1;1;4;1-M2U60-0.217GF-Q4.3_07.15sec	Y18_AA	4	0.866878	1.22031	217	1;1;4;1	U60
E04_RD14-0003-48_49_50_29-1;4;4;4-M2U105-0.195GF-Q12.1_05.15sec	ZT80932_Hisp	4	0.93902	0.798782	195	1;4;4;4	U105
F01_RD14-0003-40_41_42_43-1;1;1;1-M2U60-0.124GF-Q4.7_06.15sec	PT84232_AA	4	0.962843	1.70915	124	1;1;1;1	U60
H01_RD14-0003-40_41_42_43-1;1;1;1-M4d-0.124GF-Q1.7_08.15sec	C14B_AA	4	1.04532	1.36772	124	1;1;1;1	d
D02_RD14-0003-40_41_42_43-1;1;1;1-M2e-0.124GF-Q3.2_04.15sec	C30B_AA	4	2.76864	2.22324	124	1;1;1;1	e
H2 True Tests_Log10(LR)EFM > 0
Mixture Profile	POI	NOC	Log10(LR)EFM	Log10(LR)STRmix	Total Amount (pg)	Ratio	Treatment
G11_RD14-0003-39_40-1;2-M4e-0.045GF-Q2.4_07.15sec	ZT80737_Hisp	2	0.00118496	0.123852	45	1;2	e
D01_RD14-0003-44_45-1;1-M4I15-0.03GF-Q1.2_04.15sec	WT51381_Cauc	2	0.0122263	-4.42251	30	1;1	I15
H02_RD14-0003-40_41-1;4-M3U60-0.075GF-Q10.9_08.15sec	TT51689_Cauc	2	0.203179	-4.91721	75	1;4	U60
D03_RD14-0003-40_41-1;4-M4I35-0.075GF-QLAND_04.15sec	C20B_AA	2	0.258513	-5.23582	75	1;4	I35
B02_RD14-0003-44_45-1;1-M4I35-0.03GF-QLAND_02.15sec	WT52493_Cauc	2	0.780902	-6.31069	30	1;1	I35
D01_RD14-0003-44_45-1;1-M3S30-0.062GF-Q3.1_04.15sec	PT84234_AA	2	1.72625	-0.759451	62	1;1	S30
B05_RD14-0003-41_42_43-1;9;1-M2e-0.165GF-Q1.7_02.15sec	C77A_Asian	3	4.47543e-07	-1.77211	165	1;9;1	e
B05_RD14-0003-41_42_43-1;9;1-M2e-0.165GF-Q1.7_02.15sec	JT51472_AA	3	3.73314e-05	-0.414539	165	1;9;1	e
H06_RD14-0003-49_50_29-1;4;1-M4I35-0.09GF-QLAND_08.15sec	OT05896_AA	3	9.90798e-05	-3.20901	90	1;4;1	I35
F04_RD14-0003-41_42_43-1;9;1-M2d-0.165GF-Q1.2_06.15sec	C88B_AA	3	0.000189626	-2.47496	165	1;9;1	d
F07_RD14-0003-44_45_46-1;2;2-M2e-0.075GF-Q2.9_06.15sec	GT37869_Hisp	3	0.000202712	-2.50169	75	1;2;2	e
A03_RD14-0003-46_47_48-1;1;1-M3S10-0.045GF-Q1.4_01.15sec	UT58333_Cauc	3	0.000223569	-3.35853	45	1;1;1	S10
A03_RD14-0003-36_37_38-1;2;1-M3e-0.06GF-Q1.6_01.15sec	C13C_Cauc	3	0.000233848	-3.6517	60	1;2;1	e
F08_RD14-0003-49_50_29-1;4;1-M4d-0.09GF-Q1.3_06.15sec	C29C_Cauc	3	0.000233939	-1.09528	90	1;4;1	d
F04_RD14-0003-41_42_43-1;9;1-M2d-0.165GF-Q1.2_06.15sec	PT85499_Hisp	3	0.00029634	-2.63639	165	1;9;1	d
B06_RD14-0003-49_50_29-1;4;1-M4I15-0.09GF-Q0.9_02.15sec	OT05894_AA	3	0.000301873	-3.77728	90	1;4;1	I15
E06_RD14-0003-49_50_29-1;4;1-M4I22-0.09GF-Q2.1_05.15sec	C23A_Asian	3	0.000378361	-9.06449	90	1;4;1	I22
B06_RD14-0003-49_50_29-1;4;1-M4I15-0.09GF-Q0.9_02.15sec	C19B_AA	3	0.000458226	-6.1512	90	1;4;1	I15
E06_RD14-0003-49_50_29-1;4;1-M4I22-0.09GF-Q2.1_05.15sec	C97C_Cauc	3	0.000480461	-8.66555	90	1;4;1	I22
E07_RD14-0003-46_47_48-1;1;1-M3e-0.093GF-Q0.8_05.15sec	ZT81342_Cauc	3	0.000530259	-4.34872	93	1;1;1	e
F04_RD14-0003-41_42_43-1;9;1-M2d-0.165GF-Q1.2_06.15sec	GT36875_Cauc	3	0.000537826	-3.05899	165	1;9;1	d
F07_RD14-0003-44_45_46-1;2;2-M2e-0.075GF-Q2.9_06.15sec	C11C_Cauc	3	0.000539209	-2.6216	75	1;2;2	e
E06_RD14-0003-49_50_29-1;4;1-M4I22-0.09GF-Q2.1_05.15sec	OT05896_AA	3	0.000618085	-6.7122	90	1;4;1	I22
H06_RD14-0003-49_50_29-1;4;1-M4I35-0.09GF-QLAND_08.15sec	OT05901_AA	3	0.000684747	-6.44977	90	1;4;1	I35
A03_RD14-0003-46_47_48-1;1;1-M3S10-0.045GF-Q1.4_01.15sec	C01Ba_AA	3	0.000848162	-1.33819	45	1;1;1	S10
D05_RD14-0003-46_47_48-1;1;1-M4I22-0.045GF-Q1.4_04.15sec	PT84179_AA	3	0.00372437	-1.63451	45	1;1;1	I22
A03_RD14-0003-46_47_48-1;1;1-M3S10-0.045GF-Q1.4_01.15sec	ZT80131_Hisp	3	0.00622649	-0.638272	45	1;1;1	S10
B04_RD14-0003-41_42_43-1;9;1-M2c-0.165GF-Q1.1_02.15sec	TT51023_Hisp	3	0.012468	-2.30016	165	1;9;1	c
B05_RD14-0003-41_42_43-1;9;1-M2e-0.165GF-Q1.7_02.15sec	WT51556_AA	3	0.0157642	-1.23657	165	1;9;1	e
A09_RD14-0003-49_50_29-1;4;1-M3e-0.186GF-Q1.6_01.15sec	UT57302_Cauc	3	0.0178202	-1.59346	186	1;4;1	e
A08_RD14-0003-49_50_29-1;4;1-M3a-0.186GF-Q0.5_01.15sec	C88A_Asian	3	0.0195921	-12.248	186	1;4;1	a
A09_RD14-0003-49_50_29-1;4;1-M3e-0.186GF-Q1.6_01.15sec	UA16903_Cauc	3	0.0258609	-2.18442	186	1;4;1	e
E07_RD14-0003-44_45_46-1;2;2-M2e-0.155GF-Q2.9_05.15sec	C09C_Cauc	3	0.094673	-0.721246	155	1;2;2	e
B08_RD14-0003-49_50_29-1;4;1-M4a-0.09GF-Q0.5_02.15sec	C42C_Cauc	3	0.198581	-13.6536	90	1;4;1	a
C06_RD14-0003-44_45_46-1;2;2-M2c-0.315GF-Q0.8_03.15sec	C36C_Cauc	3	0.20122	#NUM!	315	1;2;2	c
D05_RD14-0003-46_47_48-1;1;1-M4I22-0.045GF-Q1.4_04.15sec	MT94858_Cauc	3	0.243702	0.586587	45	1;1;1	I22
F08_RD14-0003-49_50_29-1;4;1-M4d-0.09GF-Q1.3_06.15sec	JT51471_AA	3	0.247376	-0.590067	90	1;4;1	d
D02_RD14-0003-36_37_38-1;2;1-M3d-0.124GF-Q0.9_04.15sec	TT51399_Hisp	3	0.253934	-2.86646	124	1;2;1	d
B06_RD14-0003-49_50_29-1;4;1-M4I15-0.09GF-Q0.9_02.15sec	PT84182_AA	3	0.292766	-2.52433	90	1;4;1	I15
G06_RD14-0003-49_50_29-1;4;1-M4I35-0.186GF-QLAND_07.15sec	MT94817_Cauc	3	0.32488	-13.6459	186	1;4;1	I35
A07_RD14-0003-46_47_48-1;1;1-M4d-0.045GF-Q0.6_01.15sec	C13H_Hisp	3	0.347848	-0.659556	45	1;1;1	d
B04_RD14-0003-41_42_43-1;9;1-M2c-0.165GF-Q1.1_02.15sec	C15B_AA	3	0.396738	-4.56864	165	1;9;1	c
A06_RD14-0003-44_45_46-1;2;2-M3a-0.075GF-Q0.6_01.15sec	ZT79319_AA	3	0.53789	-6.84771	75	1;2;2	a
B09_RD14-0003-47_48_49-1;9;9-M2d-0.285GF-Q1.4_02.15sec	MT94815_Cauc	3	0.612932	-3.15428	285	1;9;9	d
F10_RD14-0003-36_37_38-1;2;1-M3c-0.124GF-Q0.9_06.15sec	C94B_AA	3	0.845189	-1.85699	124	1;2;1	c
A02_RD14-0003-36_37_38-1;2;1-M4c-0.06GF-Q1.1_01.15sec	JT51487_AA	3	1.26541	0.808886	60	1;2;1	c
B04_RD14-0003-41_42_43-1;9;1-M2c-0.165GF-Q1.1_02.15sec	MT94826_Cauc	3	1.32776	-0.787812	165	1;9;1	c
G01_RD14-0003-40_41_42_43-1;1;1;1-M4I22-0.06GF-Q3.5_07.15sec	TT51694_Cauc	4	2.29846e-06	-2.39147	60	1;1;1;1	I22
E04_RD14-0003-48_49_50_29-1;4;4;4-M4I35-0.195GF-Q78.7_05.15sec	UT58310_Cauc	4	2.79e-06	-4.66154	195	1;4;4;4	I35
E01_RD14-0003-40_41_42_43-1;1;1;1-M4a-0.06GF-Q0.7_05.15sec	GT38093_Cauc	4	6.28451e-06	-1.44009	60	1;1;1;1	a
D01_RD14-0003-50_29_30_31-1;1;2;1-M2a-0.155GF-Q0.5_04.15sec	MT97186_Cauc	4	9.15193e-06	#NUM!	155	1;1;2;1	a
D01_RD14-0003-50_29_30_31-1;1;2;1-M2a-0.155GF-Q0.5_04.15sec	Y38_Hisp	4	9.36793e-06	-21.8928	155	1;1;2;1	a
E04_RD14-0003-48_49_50_29-1;4;4;4-M4I35-0.195GF-Q78.7_05.15sec	C65B_AA	4	9.39e-06	-6.41794	195	1;4;4;4	I35
G05_RD14-0003-33_34_35_36-1;4;4;1-M2a-0.15GF-Q0.5_07.15sec	C89B_AA	4	1.50212e-05	-10.7375	150	1;4;4;1	a
A03_RD14-0003-44_45_46_47-1;1;4;1-M3I35-0.441GF-QLAND_01.15sec	ZT79310_AA	4	2.03676e-05	-21.8665	441	1;1;4;1	I35
A03_RD14-0003-44_45_46_47-1;1;4;1-M3I35-0.441GF-QLAND_01.15sec	UT57283_Cauc	4	2.25329e-05	#NUM!	441	1;1;4;1	I35
A03_RD14-0003-44_45_46_47-1;1;4;1-M3I35-0.441GF-QLAND_01.15sec	GT38093_Cauc	4	2.71015e-05	-13.5214	441	1;1;4;1	I35
D01_RD14-0003-50_29_30_31-1;1;2;1-M2a-0.155GF-Q0.5_04.15sec	Y32_Cauc	4	3.07622e-05	#NUM!	155	1;1;2;1	a
E03_RD14-0003-48_49_50_29-1;4;4;4-M2U15-0.75GF-Q1.3_05.15sec	PT85499_Hisp	4	3.72433e-05	#NUM!	750	1;4;4;4	U15
G04_RD14-0003-40_41_42_43-1;1;1;1-M1S10-0.5GF-Q1.3_07.15sec	UT58318_Cauc	4	4.05402e-05	-14.1002	500	1;1;1;1	S10
B01_RD14-0003-40_41_42_43-1;1;1;1-M3I15-0.252GF-Q1.6_02.15sec	C99C_Cauc	4	4.64333e-05	-19.6271	252	1;1;1;1	I15
B01_RD14-0003-40_41_42_43-1;1;1;1-M3I15-0.252GF-Q1.6_02.15sec	UA16897_Cauc	4	4.64633e-05	-24.7423	252	1;1;1;1	I15
C01_RD14-0003-40_41_42_43-1;1;1;1-M4I15-0.124GF-Q1.6_03.15sec	GT37862_Hisp	4	5.78641e-05	-4.28904	124	1;1;1;1	I15
D03_RD14-0003-44_45_46_47-1;1;4;1-M3I35-0.105GF-QLAND_04.15sec	C69A_Asian	4	5.96567e-05	-3	105	1;1;4;1	I35
B05_RD14-0003-40_41_42_43-1;1;1;1-M3S10-0.06GF-Q1.5_02.15sec	OT05592_AA	4	6.09923e-05	-1.55596	60	1;1;1;1	S10
B04_RD14-0003-44_45_46_47-1;1;4;1-M2e-0.105GF-Q1.5_02.15sec	C37C_Cauc	4	7.08113e-05	-1.25026	105	1;1;4;1	e
A03_RD14-0003-44_45_46_47-1;1;4;1-M3a-0.105GF-Q0.8_01.15sec	ZT79899_Hisp	4	7.15164e-05	-2.98716	105	1;1;4;1	a
B04_RD14-0003-48_49_50_29-1;4;4;4-M3I22-0.195GF-Q1.7_02.15sec	C47A_Asian	4	8.19e-05	-12.9469	195	1;4;4;4	I22
D01_RD14-0003-40_41_42_43-1;1;1;1-M4I15-0.06GF-Q1.6_04.15sec	GT37767_Hisp	4	9.27111e-05	-2.266	60	1;1;1;1	I15
G01_RD14-0003-40_41_42_43-1;1;1;1-M3U60-0.06GF-Q38.8_07.15sec	MT97200_Cauc	4	9.34825e-05	-1.33724	60	1;1;1;1	U60
D02_RD14-0003-50_29_30_31-1;1;2;1-M2d-0.155GF-Q0.8_04.15sec	TT50698_Cauc	4	9.37464e-05	-20.8477	155	1;1;2;1	d
E01_RD14-0003-40_41_42_43-1;1;1;1-M4a-0.06GF-Q0.7_05.15sec	C23B_AA	4	0.000103063	-1.52724	60	1;1;1;1	a
G03_RD14-0003-48_49_50_29-1;4;4;4-M3U15-0.195GF-Q1.5_07.15sec	C62H_Hisp	4	0.000103832	-8.0381	195	1;4;4;4	U15
D03_RD14-0003-44_45_46_47-1;1;4;1-M3I35-0.105GF-QLAND_04.15sec	C06H_Hisp	4	0.000104421	-2.80688	105	1;1;4;1	I35
B04_RD14-0003-48_49_50_29-1;4;4;4-M3I22-0.195GF-Q1.7_02.15sec	MT94815_Cauc	4	0.000112414	-5.81816	195	1;4;4;4	I22
H01_RD14-0003-40_41_42_43-1;1;1;1-M4I35-0.252GF-QLAND_08.15sec	C38C_Cauc	4	0.000113137	-11.8996	252	1;1;1;1	I35
E02_RD14-0003-50_29_30_31-1;1;2;1-M4d-0.075GF-Q1.2_05.15sec	Y31_Cauc	4	0.000114481	-4.12843	75	1;1;2;1	d
D02_RD14-0003-50_29_30_31-1;1;2;1-M2d-0.155GF-Q0.8_04.15sec	GT36878_Cauc	4	0.000124248	-21.0164	155	1;1;2;1	d
F04_RD14-0003-36_37_38_39-1;2;2;1-M3a-0.09GF-Q0.7_06.15sec	TT51669_Cauc	4	0.000125004	-1.70997	90	1;2;2;1	a
D03_RD14-0003-44_45_46_47-1;1;4;1-M2U105-0.105GF-Q6.3_04.15sec	C47A_Asian	4	0.000125477	-0.920819	105	1;1;4;1	U105
D02_RD14-0003-50_29_30_31-1;1;2;1-M2d-0.155GF-Q0.8_04.15sec	PT86478_Cauc	4	0.000127613	-14.9393	155	1;1;2;1	d
E01_RD14-0003-40_41_42_43-1;1;1;1-M4a-0.06GF-Q0.7_05.15sec	Y18_AA	4	0.000130351	-0.47237	60	1;1;1;1	a
G04_RD14-0003-40_41_42_43-1;1;1;1-M1S10-0.5GF-Q1.3_07.15sec	C83H_Hisp	4	0.000136026	#NUM!	500	1;1;1;1	S10
G03_RD14-0003-48_49_50_29-1;4;4;4-M3U15-0.195GF-Q1.5_07.15sec	PT83919_AA	4	0.000145454	-6.85387	195	1;4;4;4	U15
G01_RD14-0003-40_41_42_43-1;1;1;1-M3U60-0.06GF-Q38.8_07.15sec	ZT79899_Hisp	4	0.000152703	-0.657577	60	1;1;1;1	U60
D03_RD14-0003-44_45_46_47-1;1;4;1-M3I35-0.105GF-QLAND_04.15sec	MT97173_Cauc	4	0.000157679	-2.02365	105	1;1;4;1	I35
E02_RD14-0003-50_29_30_31-1;1;2;1-M4d-0.075GF-Q1.2_05.15sec	UA16894_Cauc	4	0.000159704	-1.99568	75	1;1;2;1	d
A03_RD14-0003-50_29_30_31-1;1;2;1-M3e-0.075GF-Q1.1_01.15sec	PT84179_AA	4	0.00016232	-2.2321	75	1;1;2;1	e
G04_RD14-0003-40_41_42_43-1;1;1;1-M1S10-0.5GF-Q1.3_07.15sec	OT05562_AA	4	0.000163083	#NUM!	500	1;1;1;1	S10
A03_RD14-0003-44_45_46_47-1;1;4;1-M3a-0.105GF-Q0.8_01.15sec	C75H_Hisp	4	0.000170678	-1.28819	105	1;1;4;1	a
B05_RD14-0003-40_41_42_43-1;1;1;1-M3S10-0.06GF-Q1.5_02.15sec	ZT80163_Hisp	4	0.000173028	-0.801343	60	1;1;1;1	S10
B02_RD14-0003-40_41_42_43-1;1;1;1-M4I35-0.06GF-QLAND_02.15sec	C56B_AA	4	0.000173029	-2.6968	60	1;1;1;1	I35
E03_RD14-0003-48_49_50_29-1;4;4;4-M2U15-0.75GF-Q1.3_05.15sec	C50A_Asian	4	0.000173862	#NUM!	750	1;4;4;4	U15
B04_RD14-0003-44_45_46_47-1;1;4;1-M2e-0.105GF-Q1.5_02.15sec	C07C_Cauc	4	0.000175687	-2.73283	105	1;1;4;1	e
B04_RD14-0003-48_49_50_29-1;4;4;4-M3I22-0.195GF-Q1.7_02.15sec	GT38086_Cauc	4	0.000195805	-8.31966	195	1;4;4;4	I22
C01_RD14-0003-40_41_42_43-1;1;1;1-M4I15-0.124GF-Q1.6_03.15sec	PT83535_Cauc	4	0.000196883	-5.77728	124	1;1;1;1	I15
D01_RD14-0003-40_41_42_43-1;1;1;1-M3a-0.124GF-Q0.9_04.15sec	C90H_Hisp	4	0.000199882	-10.8996	124	1;1;1;1	a
G05_RD14-0003-33_34_35_36-1;4;4;1-M2a-0.15GF-Q0.5_07.15sec	JT51481_AA	4	0.000203132	-7.14086	150	1;4;4;1	a
B04_RD14-0003-48_49_50_29-1;4;4;4-M2U60-0.195GF-Q4.9_02.15sec	WT51381_Cauc	4	0.000206531	-12.7878	195	1;4;4;4	U60
E01_RD14-0003-40_41_42_43-1;1;1;1-M4a-0.06GF-Q0.7_05.15sec	GT38066_Cauc	4	0.00021172	-2.72816	60	1;1;1;1	a
B05_RD14-0003-36_37_38_39-1;2;2;1-M3d-0.09GF-Q1.2_02.15sec	UT58319_Cauc	4	0.000212265	-1.42713	90	1;2;2;1	d
A02_RD14-0003-40_41_42_43-1;1;1;1-M4I35-0.124GF-QLAND_01.15sec	WT51354_Cauc	4	0.000213759	-4.30627	124	1;1;1;1	I35
B04_RD14-0003-48_49_50_29-1;4;4;4-M2U60-0.195GF-Q4.9_02.15sec	C37A_Asian	4	0.000221178	-10.6073	195	1;4;4;4	U60
B04_RD14-0003-48_49_50_29-1;4;4;4-M2U60-0.195GF-Q4.9_02.15sec	ZT79307_AA	4	0.000224094	-13.1397	195	1;4;4;4	U60
D01_RD14-0003-40_41_42_43-1;1;1;1-M4I15-0.06GF-Q1.6_04.15sec	WT51373_Cauc	4	0.000224222	-1.39577	60	1;1;1;1	I15
D01_RD14-0003-40_41_42_43-1;1;1;1-M3a-0.124GF-Q0.9_04.15sec	C48B_AA	4	0.000239917	-11.9706	124	1;1;1;1	a
E01_RD14-0003-40_41_42_43-1;1;1;1-M4I22-0.252GF-Q3.5_05.15sec	PT84242_AA	4	0.00024404	-12.9666	252	1;1;1;1	I22
B05_RD14-0003-40_41_42_43-1;1;1;1-M3S10-0.06GF-Q1.5_02.15sec	ZA08589_Hisp	4	0.000260663	-1.0511	60	1;1;1;1	S10
D03_RD14-0003-44_45_46_47-1;1;4;1-M2U105-0.105GF-Q6.3_04.15sec	GT38087_Cauc	4	0.000271253	-3.011	105	1;1;4;1	U105
C01_RD14-0003-40_41_42_43-1;1;1;1-M3a-0.252GF-Q0.9_03.15sec	ZT80154_Hisp	4	0.0002776	-14.6345	252	1;1;1;1	a
B04_RD14-0003-48_49_50_29-1;4;4;4-M3I22-0.195GF-Q1.7_02.15sec	ZT79907_Hisp	4	0.0002944	-12.1007	195	1;4;4;4	I22
C01_RD14-0003-40_41_42_43-1;1;1;1-M3a-0.252GF-Q0.9_03.15sec	OT05570_AA	4	0.000307394	-16.3696	252	1;1;1;1	a
C01_RD14-0003-40_41_42_43-1;1;1;1-M3a-0.252GF-Q0.9_03.15sec	UT58314_Cauc	4	0.000307704	-15.399	252	1;1;1;1	a
B05_RD14-0003-36_37_38_39-1;2;2;1-M3d-0.09GF-Q1.2_02.15sec	C26A_Asian	4	0.000327321	-2.73283	90	1;2;2;1	d
G03_RD14-0003-48_49_50_29-1;4;4;4-M3U15-0.195GF-Q1.5_07.15sec	C23C_Cauc	4	0.000339637	-6.31426	195	1;4;4;4	U15
A02_RD14-0003-40_41_42_43-1;1;1;1-M4d-0.06GF-Q1.7_01.15sec	WA29566_Cauc	4	0.000345022	-1.66154	60	1;1;1;1	d
A05_RD14-0003-40_41_42_43-1;1;1;1-M2S10-0.124GF-Q1.3_01.15sec	UT57293_Cauc	4	0.000349308	-5.30539	124	1;1;1;1	S10
G03_RD14-0003-48_49_50_29-1;4;4;4-M3I15-0.195GF-Q1.1_07.15sec	PT84200_AA	4	0.000357801	-9.77728	195	1;4;4;4	I15
F03_RD14-0003-44_45_46_47-1;1;4;1-M3d-0.105GF-Q0.8_06.15sec	Y34_AA	4	0.000362124	-3.01547	105	1;1;4;1	d
B04_RD14-0003-44_45_46_47-1;1;4;1-M2e-0.105GF-Q1.5_02.15sec	MT94833_Cauc	4	0.000374148	-0.978811	105	1;1;4;1	e
F03_RD14-0003-44_45_46_47-1;1;4;1-M3d-0.105GF-Q0.8_06.15sec	MT95368_AA	4	0.000412834	-2.5784	105	1;1;4;1	d
D03_RD14-0003-44_45_46_47-1;1;4;1-M2U105-0.105GF-Q6.3_04.15sec	WT52472_Cauc	4	0.000426007	-3.76195	105	1;1;4;1	U105
A02_RD14-0003-40_41_42_43-1;1;1;1-M4d-0.06GF-Q1.7_01.15sec	C68A_Asian	4	0.00047727	-1.03953	60	1;1;1;1	d
D02_RD14-0003-40_41_42_43-1;1;1;1-M2e-0.124GF-Q3.2_04.15sec	JT52346_Cauc	4	0.000478231	-3.66555	124	1;1;1;1	e
A05_RD14-0003-36_37_38_39-1;2;2;1-M3d-0.186GF-Q1.2_01.15sec	GT38066_Cauc	4	0.000536633	-6.23433	186	1;2;2;1	d
H02_RD14-0003-44_45_46_47-1;1;4;1-M3I22-0.105GF-Q1.9_08.15sec	C12A_Asian	4	0.000603406	-2.33724	105	1;1;4;1	I22
F01_RD14-0003-40_41_42_43-1;1;1;1-M4I22-0.124GF-Q3.5_06.15sec	MT94883_Cauc	4	0.000654617	-5.37366	124	1;1;1;1	I22
A05_RD14-0003-36_37_38_39-1;2;2;1-M3d-0.186GF-Q1.2_01.15sec	UT57281_Cauc	4	0.000659401	-2.43063	186	1;2;2;1	d
A04_RD14-0003-48_49_50_29-1;4;4;4-M3I22-0.403GF-Q1.7_01.15sec	UT58310_Cauc	4	0.000720426	#NUM!	403	1;4;4;4	I22
A03_RD14-0003-44_45_46_47-1;1;4;1-M3I35-0.441GF-QLAND_01.15sec	GT37853_Hisp	4	0.00082633	-13.5436	441	1;1;4;1	I35
E02_RD14-0003-40_41_42_43-1;1;1;1-M4e-0.06GF-Q5.6_05.15sec	C17C_Cauc	4	0.00149855	-0.401209	60	1;1;1;1	e
E02_RD14-0003-40_41_42_43-1;1;1;1-M4e-0.06GF-Q5.6_05.15sec	C96H_Hisp	4	0.00195447	-0.701147	60	1;1;1;1	e
E02_RD14-0003-40_41_42_43-1;1;1;1-M4e-0.06GF-Q5.6_05.15sec	UT58334_Cauc	4	0.00199722	-0.525784	60	1;1;1;1	e
C01_RD14-0003-40_41_42_43-1;1;1;1-M4I15-0.124GF-Q1.6_03.15sec	C54H_Hisp	4	0.00458625	-4.44733	124	1;1;1;1	I15
G02_RD14-0003-44_45_46_47-1;1;4;1-M3I22-0.217GF-Q1.9_07.15sec	C50B_AA	4	0.0048526	-1.50864	217	1;1;4;1	I22
G05_RD14-0003-36_37_38_39-1;2;2;1-M3e-0.09GF-Q1.2_07.15sec	C32C_Cauc	4	0.00797168	-0.793174	90	1;2;2;1	e
B01_RD14-0003-40_41_42_43-1;1;1;1-M3I15-0.252GF-Q1.6_02.15sec	MT94858_Cauc	4	0.0126399	-25.1649	252	1;1;1;1	I15
H02_RD14-0003-44_45_46_47-1;1;4;1-M3I22-0.105GF-Q1.9_08.15sec	PT84244_AA	4	0.0140025	-0.595166	105	1;1;4;1	I22
B02_RD14-0003-40_41_42_43-1;1;1;1-M4I35-0.06GF-QLAND_02.15sec	C89C_Cauc	4	0.0161299	-1.27246	60	1;1;1;1	I35
A04_RD14-0003-48_49_50_29-1;4;4;4-M2U60-0.403GF-Q4.9_01.15sec	PT84256_AA	4	0.0184205	-13.5834	403	1;4;4;4	U60
D02_RD14-0003-50_29_30_31-1;1;2;1-M2d-0.155GF-Q0.8_04.15sec	C18H_Hisp	4	0.0193114	-13.6421	155	1;1;2;1	d
B05_RD14-0003-36_37_38_39-1;2;2;1-M3d-0.09GF-Q1.2_02.15sec	MT97200_Cauc	4	0.0225869	-0.756962	90	1;2;2;1	d
F05_RD14-0003-44_45_46_47-1;1;4;1-M2S30-0.217GF-Q3.3_06.15sec	OT07767_Cauc	4	0.0230357	-0.251812	217	1;1;4;1	S30
H01_RD14-0003-40_41_42_43-1;1;1;1-M4I35-0.252GF-QLAND_08.15sec	PT83883_AA	4	0.0242402	-8.48812	252	1;1;1;1	I35
G05_RD14-0003-33_34_35_36-1;4;4;1-M2a-0.15GF-Q0.5_07.15sec	C89C_Cauc	4	0.0250508	-17.3979	150	1;4;4;1	a
C02_RD14-0003-40_41_42_43-1;1;1;1-M2e-0.252GF-Q3.2_03.15sec	PT83880_AA	4	0.0252576	-2.0348	252	1;1;1;1	e
B05_RD14-0003-32_33_34_35-1;1;9;1-M2e-0.18GF-Q0.6_02.15sec	C94A_Asian	4	0.034042	-3.25414	180	1;1;9;1	e
G05_RD14-0003-36_37_38_39-1;2;2;1-M3e-0.09GF-Q1.2_07.15sec	ZT80786_Hisp	4	0.0371746	-0.316953	90	1;2;2;1	e
B04_RD14-0003-44_45_46_47-1;1;4;1-M2e-0.105GF-Q1.5_02.15sec	C76B_AA	4	0.0395622	-0.518557	105	1;1;4;1	e
D01_RD14-0003-40_41_42_43-1;1;1;1-M3a-0.124GF-Q0.9_04.15sec	MT95371_AA	4	0.0407266	-9.6968	124	1;1;1;1	a
H02_RD14-0003-44_45_46_47-1;1;4;1-M3U60-0.105GF-Q28.7_08.15sec	GT37402_Hisp	4	0.0414967	-0.661544	105	1;1;4;1	U60
A05_RD14-0003-40_41_42_43-1;1;1;1-M2S10-0.124GF-Q1.3_01.15sec	WA29584_Cauc	4	0.0417638	-4.73755	124	1;1;1;1	S10
D01_RD14-0003-40_41_42_43-1;1;1;1-M4I15-0.06GF-Q1.6_04.15sec	C93H_Hisp	4	0.0421569	-2.38195	60	1;1;1;1	I15
A05_RD14-0003-40_41_42_43-1;1;1;1-M2S10-0.124GF-Q1.3_01.15sec	C94C_Cauc	4	0.0529037	-3.4168	124	1;1;1;1	S10
A05_RD14-0003-40_41_42_43-1;1;1;1-M2S10-0.124GF-Q1.3_01.15sec	UT58301_Cauc	4	0.0812494	-2.28651	124	1;1;1;1	S10
E02_RD14-0003-44_45_46_47-1;1;4;1-M3I15-0.105GF-Q1.1_05.15sec	C15C_Cauc	4	0.0823835	-0.853872	105	1;1;4;1	I15
B01_RD14-0003-40_41_42_43-1;1;1;1-M3I15-0.252GF-Q1.6_02.15sec	C95H_Hisp	4	0.0856384	-24.6421	252	1;1;1;1	I15
A03_RD14-0003-50_29_30_31-1;1;2;1-M3e-0.075GF-Q1.1_01.15sec	MT97172_Cauc	4	0.0869318	-0.350665	75	1;1;2;1	e
F08_RD14-0003-37_38_39_40-1;9;9;1-M2c-0.3GF-Q0.6_06.15sec	MT97158_Cauc	4	0.0924683	-1.03152	300	1;9;9;1	c
F04_RD14-0003-36_37_38_39-1;2;2;1-M3a-0.09GF-Q0.7_06.15sec	OT05897_AA	4	0.10152	-1.56864	90	1;2;2;1	a
E02_RD14-0003-44_45_46_47-1;1;4;1-M4U15-0.105GF-Q4.4_05.15sec	PT83538_Cauc	4	0.104105	-0.661544	105	1;1;4;1	U15
F04_RD14-0003-36_37_38_39-1;2;2;1-M2S30-0.09GF-Q2.9_06.15sec	C76H_Hisp	4	0.106362	-0.09691	90	1;2;2;1	S30
G03_RD14-0003-48_49_50_29-1;4;4;4-M3I15-0.195GF-Q1.1_07.15sec	PT83874_AA	4	0.107133	-3.13668	195	1;4;4;4	I15
G05_RD14-0003-36_37_38_39-1;2;2;1-M3e-0.09GF-Q1.2_07.15sec	MT94858_Cauc	4	0.108263	-0.533132	90	1;2;2;1	e
B04_RD14-0003-32_33_34_35-1;1;9;1-M2c-0.18GF-Q0.4_02.15sec	C54B_AA	4	0.113405	-1.20204	180	1;1;9;1	c
G02_RD14-0003-44_45_46_47-1;1;4;1-M3I22-0.217GF-Q1.9_07.15sec	C47H_Hisp	4	0.12176	-5.68825	217	1;1;4;1	I22
G05_RD14-0003-44_45_46_47-1;1;4;1-M2S30-0.105GF-Q3.3_07.15sec	PT83978_AA	4	0.130402	-0.659556	105	1;1;4;1	S30
D01_RD14-0003-40_41_42_43-1;1;1;1-M3a-0.124GF-Q0.9_04.15sec	PT83863_AA	4	0.146977	-5.96658	124	1;1;1;1	a
G02_RD14-0003-44_45_46_47-1;1;4;1-M2U60-0.217GF-Q4.3_07.15sec	JT51464_AA	4	0.163071	-3.5376	217	1;1;4;1	U60
G03_RD14-0003-48_49_50_29-1;4;4;4-M3I15-0.195GF-Q1.1_07.15sec	C100H_Hisp	4	0.188576	-4.09963	195	1;4;4;4	I15
F01_RD14-0003-40_41_42_43-1;1;1;1-M2U60-0.124GF-Q4.7_06.15sec	C29H_Hisp	4	0.190917	-2.78781	124	1;1;1;1	U60
A04_RD14-0003-48_49_50_29-1;4;4;4-M3I22-0.403GF-Q1.7_01.15sec	MT94853_Cauc	4	0.193124	-8.03527	403	1;4;4;4	I22
B02_RD14-0003-40_41_42_43-1;1;1;1-M3U105-0.06GF-QLAND_02.15sec	C77A_Asian	4	0.19719	-0.191114	60	1;1;1;1	U105
E03_RD14-0003-48_49_50_29-1;4;4;4-M2U15-0.75GF-Q1.3_05.15sec	JT51488_AA	4	0.22165	#NUM!	750	1;4;4;4	U15
D03_RD14-0003-44_45_46_47-1;1;4;1-M2U105-0.105GF-Q6.3_04.15sec	C94A_Asian	4	0.222724	-1.11464	105	1;1;4;1	U105
B02_RD14-0003-40_41_42_43-1;1;1;1-M3U105-0.06GF-QLAND_02.15sec	GT37184_AA	4	0.26814	0.164353	60	1;1;1;1	U105
C04_RD14-0003-36_37_38_39-1;2;2;1-M1S30-0.75GF-Q2.6_03.15sec	MT95600_Hisp	4	0.273431	-4.77728	750	1;2;2;1	S30
G11_RD14-0003-48_49_50_29-1;4;4;4-M2e-0.403GF-Q1.3_07.15sec	C40A_Asian	4	0.298823	-1.68403	403	1;4;4;4	e
F02_RD14-0003-44_45_46_47-1;1;4;1-M2U60-0.441GF-Q4.3_06.15sec	JT51493_AA	4	0.306606	-1.04866	441	1;1;4;1	U60
A02_RD14-0003-40_41_42_43-1;1;1;1-M4d-0.06GF-Q1.7_01.15sec	ZT80625_Hisp	4	0.311131	-1.5867	60	1;1;1;1	d
G04_RD14-0003-40_41_42_43-1;1;1;1-M1S10-0.5GF-Q1.3_07.15sec	C35C_Cauc	4	0.326795	#NUM!	500	1;1;1;1	S10
F05_RD14-0003-44_45_46_47-1;1;4;1-M2S30-0.217GF-Q3.3_06.15sec	WT51510_AA	4	0.415968	-1.42946	217	1;1;4;1	S30
C03_RD14-0003-44_45_46_47-1;1;4;1-M2U105-0.217GF-Q6.3_03.15sec	C29A_Asian	4	0.43464	-1.74232	217	1;1;4;1	U105
G02_RD14-0003-44_45_46_47-1;1;4;1-M3I22-0.217GF-Q1.9_07.15sec	PT84201_AA	4	0.443419	-1.5867	217	1;1;4;1	I22
E11_RD14-0003-48_49_50_29-1;4;4;4-M2e-0.5GF-Q1.3_05.15sec	C29C_Cauc	4	0.446237	-3.70553	500	1;4;4;4	e
A02_RD14-0003-40_41_42_43-1;1;1;1-M4d-0.06GF-Q1.7_01.15sec	ZT80070_Hisp	4	0.463911	-0.536107	60	1;1;1;1	d
F04_RD14-0003-36_37_38_39-1;2;2;1-M2S30-0.09GF-Q2.9_06.15sec	JT51478_AA	4	0.567229	0.0827854	90	1;2;2;1	S30
F03_RD14-0003-48_49_50_29-1;4;4;4-M2U15-0.403GF-Q1.3_06.15sec	C79H_Hisp	4	0.56861	-17.3947	403	1;4;4;4	U15
H01_RD14-0003-40_41_42_43-1;1;1;1-M4d-0.124GF-Q1.7_08.15sec	JT51499_AA	4	0.612582	-0.015923	124	1;1;1;1	d
C10_RD14-0003-48_49_50_29-1;4;4;4-M3a-0.195GF-Q0.4_03.15sec	TT50701_Cauc	4	0.646338	-12.9208	195	1;4;4;4	a
D04_RD14-0003-48_49_50_29-1;4;4;4-M2I35-0.403GF-Q58.3_04.15sec	ZT80659_Hisp	4	0.670152	#NUM!	403	1;4;4;4	I35
F09_RD14-0003-37_38_39_40-1;9;9;1-M2e-0.5GF-Q0.8_06.15sec	C60B_AA	4	0.670782	-0.194499	500	1;9;9;1	e
B02_RD14-0003-40_41_42_43-1;1;1;1-M3U105-0.06GF-QLAND_02.15sec	PT83978_AA	4	0.755747	0.436163	60	1;1;1;1	U105
E04_RD14-0003-48_49_50_29-1;4;4;4-M2U105-0.195GF-Q12.1_05.15sec	ZT80932_Hisp	4	0.798782	0.93902	195	1;4;4;4	U105
G06_RD14-0003-33_34_35_36-1;4;4;1-M2d-0.15GF-Q0.9_07.15sec	WT51556_AA	4	0.810897	-0.632644	150	1;4;4;1	d
B05_RD14-0003-32_33_34_35-1;1;9;1-M2e-0.18GF-Q0.6_02.15sec	PT84633_Hisp	4	0.824747	-0.917215	180	1;1;9;1	e
B02_RD14-0003-40_41_42_43-1;1;1;1-M4I35-0.06GF-QLAND_02.15sec	C73C_Cauc	4	0.835599	0.292256	60	1;1;1;1	I35
G11_RD14-0003-48_49_50_29-1;4;4;4-M2e-0.403GF-Q1.3_07.15sec	OT05569_AA	4	0.870803	-1.03574	403	1;4;4;4	e
E04_RD14-0003-36_37_38_39-1;2;2;1-M2S30-0.186GF-Q2.9_05.15sec	TT51035_Hisp	4	0.880743	-0.603801	186	1;2;2;1	S30
B04_RD14-0003-32_33_34_35-1;1;9;1-M2c-0.18GF-Q0.4_02.15sec	JT51336_AA	4	0.882995	-0.187755	180	1;1;9;1	c
D01_RD14-0003-40_41_42_43-1;1;1;1-M4U15-0.06GF-Q3.7_04.15sec	PT83862_AA	4	0.897802	0.32838	60	1;1;1;1	U15
F03_RD14-0003-44_45_46_47-1;1;4;1-M3d-0.105GF-Q0.8_06.15sec	C02A_Asian	4	0.899245	0.597695	105	1;1;4;1	d
E03_RD14-0003-48_49_50_29-1;4;4;4-M2I15-0.75GF-Q1.1_05.15sec	MT97185_Cauc	4	0.939527	#NUM!	750	1;4;4;4	I15
A04_RD14-0003-44_45_46_47-1;1;4;1-M2e-0.217GF-Q1.5_01.15sec	MT97200_Cauc	4	1.06039	-1.12552	217	1;1;4;1	e
G02_RD14-0003-44_45_46_47-1;1;4;1-M2U60-0.217GF-Q4.3_07.15sec	Y18_AA	4	1.22031	0.866878	217	1;1;4;1	U60
H01_RD14-0003-40_41_42_43-1;1;1;1-M4d-0.124GF-Q1.7_08.15sec	C14B_AA	4	1.36772	1.04532	124	1;1;1;1	d
F03_RD14-0003-44_45_46_47-1;1;4;1-M3d-0.105GF-Q0.8_06.15sec	C96B_AA	4	1.54253	0.808211	105	1;1;4;1	d
F01_RD14-0003-40_41_42_43-1;1;1;1-M2U60-0.124GF-Q4.7_06.15sec	PT84232_AA	4	1.70915	0.962843	124	1;1;1;1	U60
D02_RD14-0003-40_41_42_43-1;1;1;1-M2e-0.124GF-Q3.2_04.15sec	C30B_AA	4	2.22324	2.76864	124	1;1;1;1	e
