# Supplementary material for: Examining performance and likelihood ratios for two likelihood ratio systems using the PROVEDIt dataset
Source: PLoS One. 2021 Sep 17;16(9):e0256714. doi: 10.1371/journal.pone.0256714 (PMC8448353; doi:10.1371/journal.pone.0256714)
Supplement: S8 Table — (XLSX) [file pone.0256714.s013.xlsx]

## Sheet: S8 Table
Mixture Profile	POI	Type of POI	NOC	Ratio	Minor template Amount (pg)	Total Amount (pg)	DNA treatment	log10LR(STRmix)	log10LR(EFM)	log10LR(STRmix)_Rerun
C02_RD14-0003-40_41-1;4-M2U15-0.315GF-Q1.1_03.15sec	40	Minor	2	1;4	63	315	U15	undefined	27.6325	24.8843
H06_RD14-0003-48_49-1;4-M2e-0.315GF-Q1.0_08.15sec	48	Minor	2	1;4	63	315	e	undefined	19.0309	19.6622
	C02	C02 (more MCMC accepts)	H06	H06 (more MCMC accepts)			C02	H06
Per locus LRs in STRmix						Per locus LRs in EFM
D3S1358	2.7683	2.9208	0	0.00017175		D3S1358	4.502	0.01629
VWA	16.125	16.125	1.6993	1.6852		VWA	22.19	2.543
D16S539	19.895	19.469	10.897	11.034		D16S539	14.95	8.541
CSF1PO	84.464	84.603	15.168	15.068		CSF1PO	78.31	11.15
TPOX	18.396	18.44	7.4311	7.431		TPOX	16.61	7.852
D8S1179	17.065	16.619	11.66	11.605		D8S1179	16.33	14.01
D21S11	15.195	15.191	15.862	15.942		D21S11	17.75	10.3
D18S51	24.518	24.515	6.6302	6.5815		D18S51	18.38	7.89
D2S441	85.626	89.95	2.9512	2.8713		D2S441	80.56	2.923
D19S433	125.45	125.39	7.6742	7.6725		D19S433	95.7	8.689
TH01	27.233	26.709	10.473	10.515		TH01	19	10.32
FGA	0.77707	0.68997	634.59	634.54		FGA	3.399	680.4
D22S1045	2340.9	2340.9	14.859	15.599		D22S1045	2448	0.01404
D5S818	8.3187	8.308	51.879	51.848		D5S818	10.45	67.94
D13S317	5.2924	5.111	3.53	3.4875		D13S317	4.759	3.43
D7S820	12.244	12.29	10.168	10.125		D7S820	11.9	9.708
SE33	116.86	116.92	122.3	122.3		SE33	69.76	122.2
D10S1248	5.1731	5.1137	12.04	12.04		D10S1248	4.791	14.97
D1S1656	0	0.0082364	79.139	79.066		D1S1656	2.657	56.32
D12S391	37.645	37.644	42.182	43.073		D12S391	40.77	55.84
D2S1338	36.89	36.767	9.8525	10.024		D2S1338	15.87	9.35
SUB-SOURCE LR	0	7.6608e+24	0	4.594e+19		LR (MLE)	4.29078e+27	1.07379e+19
