# Supplementary material for: Examining performance and likelihood ratios for two likelihood ratio systems using the PROVEDIt dataset
Source: PLoS One. 2021 Sep 17;16(9):e0256714. doi: 10.1371/journal.pone.0256714 (PMC8448353; doi:10.1371/journal.pone.0256714)
Supplement: S9 Table — (XLSX) [file pone.0256714.s014.xlsx]

## Sheet: S9 Table 
Mixture Profile	POI	Type of test	NOC	Ratio	Total Amount (pg)	DNA treatment	Log10(LR)STRmix	Log10(LR)EFM	Log10(LR)STRmix_Rerun	Log10(LR)EFM_Rerun
E04_RD14-0003-42_43-1;9-M2U105-0.15GF-Q10.4_05.15sec	42	Hp	2	1;9	150	U105	-1.32514	4.14755	0.824588	4.60241
E04_RD14-0003-42_43-1;9-M2U105-0.15GF-Q10.4_05.15sec	43	Hp	2	1;9	150	U105	22.1847	21.8323	22.8241	22.5016
E04_RD14-0003-42_43-1;9-M2U105-0.15GF-Q10.4_05.15sec	C75C_Cauc	Hd	2	1;9	150	U105	undefined	-3.13485	-10.3204	-1.44103
E04_RD14-0003-42_43-1;9-M2U105-0.15GF-Q10.4_05.15sec	PT84213_AA	Hd	2	1;9	150	U105	-15.9245	-1.42165	-9.20652	-0.0907735
				E04_RD14-0003-42_43-1;9-M2U105-0.15GF-Q10.4_05.15sec
