# Supplementary material for: Examining performance and likelihood ratios for two likelihood ratio systems using the PROVEDIt dataset
Source: PLoS One. 2021 Sep 17;16(9):e0256714. doi: 10.1371/journal.pone.0256714 (PMC8448353; doi:10.1371/journal.pone.0256714)
Supplement: S10 Table — (XLSX) [file pone.0256714.s015.xlsx]

## Sheet: S10 Table
	Mixture Profile	POI	NOC	GR	Log10(LR)STRmix	Log10(LR)EFM	Log10(LR)STRmix-log10(LR)EFM
	B05_RD14-0003-48_49-1;4-M2a-0.625GF-Q0.7_02.15sec	48	2	36.96	27.3365	13.5856	13.7509
	B05_RD14-0003-48_49-1;4-M2a-0.625GF-Q0.7_02.15sec	48	2	1.38	26.8272	13.5856	13.2417
	A03_RD14-0003-40_41-1;4-M2U105-0.315GF-Q4.7_01.15sec	40	2	1.73	18.6522	15.4779	3.17433
	A03_RD14-0003-40_41-1;4-M2U105-0.315GF-Q4.7_01.15sec	40	2	1.14	18.9909	15.4779	3.51301
	G07_RD14-0003-35_50-1;9-M2a-0.63GF-Q0.7_07.15sec	35	2	1.22	23.5786	14.49	9.08865
	G07_RD14-0003-35_50-1;9-M2a-0.63GF-Q0.7_07.15sec	35	2	1.02	23.8822	14.49	9.39217
	E03_RD14-0003-48_49_50_29-1;4;4;4-M2I15-0.75GF-Q1.1_05.15sec	48	4	2.13	14.2304	7.17356	7.05689
	E03_RD14-0003-48_49_50_29-1;4;4;4-M2I15-0.75GF-Q1.1_05.15sec	48	4	1.01	14.7514	7.17356	7.57782
	H03_RD14-0003-48_49_50_29-1;4;4;4-M3I22-0.75GF-Q1.7_08.15sec	48	4	1.66	11.5276	1.48524	10.0424
	H03_RD14-0003-48_49_50_29-1;4;4;4-M3I22-0.75GF-Q1.7_08.15sec	48	4	1.06	11.227	1.48524	9.74175
	H03_RD14-0003-48_49_50_29-1;4;4;4-M1U60-0.75GF-Q1.0_08.15sec	49	4	1.46	11.2856	14.8462	-3.5606
	H03_RD14-0003-48_49_50_29-1;4;4;4-M1U60-0.75GF-Q1.0_08.15sec	49	4	1.08	12.3464	14.8462	-2.49975
