# Supplementary material for: Examining performance and likelihood ratios for two likelihood ratio systems using the PROVEDIt dataset
Source: PLoS One. 2021 Sep 17;16(9):e0256714. doi: 10.1371/journal.pone.0256714 (PMC8448353; doi:10.1371/journal.pone.0256714)
Supplement: S11 Table — (XLSX) [file pone.0256714.s016.xlsx]

## Sheet: S11 Table
Mixture Profile	POI	Type of POI	NOC	Ratio	Minor template Amount (pg)	Total Amount (pg)	DNA treatment	Log10(LR)STRmix	Log10(LR)EFM	Log10(LR)STRmix - Log10(LR)EFM	B2	F1	Log10(LR)EFMrerun	Log10(LR)STRmix-Log10(LR)EFMrerun	POI	Type of POI	Log10(LR)STRmix	Log10(LR)EFM	Log10(LR)STRmix - Log10(LR)EFM	POI	Type of POI	Log10(LR)STRmix	Log10(LR)EFM	Log10(LR)STRmix - Log10(LR)EFM	POI	Type of POI	Log10(LR)STRmix	Log10(LR)EFM	Log10(LR)STRmix - Log10(LR)EFM
A03_RD14-0003-40_41-1;4-M2U105-0.315GF-Q4.7_01.15sec	40	Minor	2	1;4	63	315	U105	18.6522	15.4779	3.17433	0	0	NA	NA	41	Major	27.4031	24.7124	2.69068	NA	NA	NA	NA	NA	NA	NA	NA	NA	NA
F02_RD14-0003-40_41-1;4-M2U60-0.315GF-Q3.9_06.15sec	40	Minor	2	1;4	63	315	U60	19.3856	13.9596	5.42602	0	2	16.3937	2.99194	41	Major	26.9996	25.1418	1.85781	NA	NA	NA	NA	NA	NA	NA	NA	NA	NA
B02_RD14-0003-42_43-1;9-M1S10-0.75GF-Q1.2_02.15sec	42	Minor	2	1;9	75	750	S10	21.2989	10.951	10.3478	1	2	18.6726	2.62623	43	Major	32.3927	32.8413	-0.448602	NA	NA	NA	NA	NA	NA	NA	NA	NA	NA
G07_RD14-0003-35_50-1;9-M2a-0.63GF-Q0.7_07.15sec	35	Minor	2	1;9	63	630	a	23.5786	14.49	9.08865	0	3	21.6056	1.97304	50	Major	34.2601	34.6142	-0.354164	NA	NA	NA	NA	NA	NA	NA	NA	NA	NA
H02_RD14-0003-40_41-1;4-M3a-0.155GF-Q0.6_08.15sec	40	Minor	2	1;4	31	155	a	21.2304	17.0027	4.22773	0	1	19.7322	1.49827	41	Major	29.1818	29.1449	0.0369687	NA	NA	NA	NA	NA	NA	NA	NA	NA	NA
E03_RD14-0003-42_43-1;9-M1U15-0.63GF-Q0.5_05.15sec	42	Minor	2	1;9	63	630	U15	23.567	13.8378	9.72922	3	3	22.0695	1.4975	43	Major	32.4393	32.7918	-0.352494	NA	NA	NA	NA	NA	NA	NA	NA	NA	NA
G03_RD14-0003-42_43-1;9-M2U15-0.15GF-Q0.9_07.15sec	42	Minor	2	1;9	15	150	U15	10.7356	6.68124	4.05436	0	1	9.27131	1.46429	43	Major	32.0294	32.5019	-0.472475	NA	NA	NA	NA	NA	NA	NA	NA	NA	NA
D05_RD14-0003-48_49-1;4-M3a-0.315GF-Q0.6_04.15sec	48	Minor	2	1;4	63	315	a	27.4281	21.9929	5.43527	0	1	26.1156	1.31252	49	Major	27.6085	27.9022	-0.293634	NA	NA	NA	NA	NA	NA	NA	NA	NA	NA
F04_RD14-0003-42_43-1;9-M3a-0.15GF-Q0.5_06.15sec	42	Minor	2	1;9	15	150	a	8.9489	5.18687	3.76203	0	1	7.71797	1.23094	43	Major	32.4639	32.7923	-0.328452	NA	NA	NA	NA	NA	NA	NA	NA	NA	NA
F09_RD14-0003-35_50-1;9-M2e-0.15GF-Q0.9_06.15sec	35	Minor	2	1;9	15	150	e	16.1703	12.3316	3.83867	0	1	15.1858	0.984485	50	Major	34.0086	34.3858	-0.377197	NA	NA	NA	NA	NA	NA	NA	NA	NA	NA
B05_RD14-0003-48_49-1;4-M2a-0.625GF-Q0.7_02.15sec	48	Minor	2	1;4	125	625	a	27.3365	13.5856	13.7509	2	6	26.52	0.81646	49	Major	27.6263	28.05	-0.423682	NA	NA	NA	NA	NA	NA	NA	NA	NA	NA
E05_RD14-0003-48_49-1;4-M3a-0.155GF-Q0.6_05.15sec	48	Minor	2	1;4	31	155	a	24.9818	21.6529	3.3289	0	1	24.1708	0.811027	49	Major	26.8189	26.8888	-0.0698824	NA	NA	NA	NA	NA	NA	NA	NA	NA	NA
A08_RD14-0003-35_50-1;9-M3a-0.15GF-Q0.8_01.15sec	35	Minor	2	1;9	15	150	a	23.238	19.2431	3.99493	0	1	22.441	0.797039	50	Major	32.8633	33.5384	-0.675092	NA	NA	NA	NA	NA	NA	NA	NA	NA	NA
F07_RD14-0003-35_50-1;9-M2a-0.75GF-Q0.7_06.15sec	35	Minor	2	1;9	75	750	a	24.1931	7.41599	16.7771	1	6	23.424	0.769167	50	Major	34.179	34.6418	-0.462839	NA	NA	NA	NA	NA	NA	NA	NA	NA	NA
B09_RD14-0003-35_50-1;9-M2e-0.75GF-Q0.9_02.15sec	35	Minor	2	1;9	75	750	e	23.9315	20.1491	3.78233	0	1	23.4126	0.518871	50	Major	34.2095	34.5437	-0.334153	NA	NA	NA	NA	NA	NA	NA	NA	NA	NA
D08_RD14-0003-35_50-1;9-M2c-0.31GF-Q0.7_04.15sec	35	Minor	2	1;9	31	310	c	20.6053	17.3265	3.27883	0	1	20.1927	0.41257	50	Major	34.1303	34.4964	-0.366022	NA	NA	NA	NA	NA	NA	NA	NA	NA	NA
C08_RD14-0003-35_50-1;9-M2c-0.63GF-Q0.7_03.15sec	35	Minor	2	1;9	63	630	c	24.1239	19.5983	4.52555	1	2	23.8216	0.302295	50	Major	34.2718	34.5813	-0.309494	NA	NA	NA	NA	NA	NA	NA	NA	NA	NA
D06_RD14-0003-48_49-1;4-M2d-0.315GF-Q0.8_04.15sec	48	Minor	2	1;4	63	315	d	23.3522	19.3487	4.00348	0	1	23.0654	0.286808	49	Major	27.5658	27.8772	-0.31139	NA	NA	NA	NA	NA	NA	NA	NA	NA	NA
B08_RD14-0003-35_50-1;9-M2c-0.75GF-Q0.7_02.15sec	35	Minor	2	1;9	75	750	c	24.2122	17.751	6.46117	1	3	24.298	-0.085772	50	Major	34.2279	34.5756	-0.347667	NA	NA	NA	NA	NA	NA	NA	NA	NA	NA
C06_RD14-0003-48_49-1;4-M2d-0.625GF-Q0.8_03.15sec	48	Minor	2	1;4	125	625	d	24.939	21.0969	3.84213	0	2	25.8566	-0.91762	49	Major	27.6096	27.9587	-0.349122	NA	NA	NA	NA	NA	NA	NA	NA	NA	NA
G05_RD14-0003-48_49-1;4-M2c-0.625GF-Q0.7_07.15sec	48	Minor	2	1;4	125	625	c	25.48	22.219	3.26097	0	1	26.4079	-0.92786	49	Major	27.5635	27.9587	-0.395235	NA	NA	NA	NA	NA	NA	NA	NA	NA	NA
G06_RD14-0003-48_49-1;4-M2e-0.625GF-Q1.0_07.15sec	48	Minor	2	1;4	125	625	e	24.6911	19.4093	5.28181	0	3	26.049	-1.35791	49	Major	27.5705	27.9631	-0.39256	NA	NA	NA	NA	NA	NA	NA	NA	NA	NA
C04_RD14-0003-42_43-1;9-M1U105-0.54GF-Q0.6_03.15sec	42	Minor	2	1;9	54	540	U105	15.934	10.4538	5.48017	0	3	18.2643	-2.33027	43	Major	32.3979	32.754	-0.356053	NA	NA	NA	NA	NA	NA	NA	NA	NA	NA
C07_RD14-0003-30_31_32-1;4;4-M1U15-0.567GF-Q0.7_03.15sec	30	Minor	3	1;4;4	63	567	U15	20.1106	12.6199	7.49069	1	2	17.257	2.85361	31	Major	17.6628	18.2439	-0.581191	32	Major	17.6646	17.8346	-0.169916	NA	NA	NA	NA	NA
A07_RD14-0003-30_31_32-1;4;4-M3I15-0.567GF-Q1.1_01.15sec	30	Minor	3	1;4;4	63	567	M3I15	18.9689	15.4559	3.51307	0	1	17.9738	0.995107	31	Major	15.891	15.7912	0.099762	32	Major	16.1239	16.7045	-0.580654	NA	NA	NA	NA	NA
E07_RD14-0003-30_31_32-1;4;4-M2I22-0.567GF-Q1.7_05.15sec	30	Minor	3	1;4;4	63	567	I22	20.0128	15.9896	4.02322	1	1	19.1543	0.858503	31	Major	17.2788	17.1593	0.119449	32	Major	16.968	16.9755	-0.00748339	NA	NA	NA	NA	NA
F09_RD14-0003-30_31_32-1;4;4-M2a-0.279GF-Q0.6_06.15sec	30	Minor	3	1;4;4	31	279	a	19.9069	14.349	5.55783	0	2	19.2596	0.647316	31	Major	17.692	17.8878	-0.195786	32	Major	17.2878	17.6773	-0.389487	NA	NA	NA	NA	NA
E07_RD14-0003-30_31_32-1;4;4-M2U15-0.279GF-Q1.0_05.15sec	30	Minor	3	1;4;4	31	279	U15	10.3711	7.15211	3.21896	0	1	9.83998	0.531085	31	Major	18.1492	17.9257	0.223539	32	Major	17.9465	17.5592	0.387246	NA	NA	NA	NA	NA
D09_RD14-0003-30_31_32-1;4;4-M2a-0.567GF-Q0.6_04.15sec	30	Minor	3	1;4;4	63	567	a	17.9777	13.6934	4.28436	0	2	17.553	0.424732	31	Major	17.5119	17.7876	-0.27573	32	Major	17.3424	17.5347	-0.192313	NA	NA	NA	NA	NA
F05_RD14-0003-44_45_46-1;2;2-M2a-0.625GF-Q0.6_06.15sec	44	Minor	3	1;2;2	125	625	a	14.7566	10.6562	4.10039	1	2	14.7896	-0.0330108	45	Major	20.3909	19.0921	1.29882	46	Major	14.7634	16.008	-1.24454	NA	NA	NA	NA	NA
B08_RD14-0003-30_31_32-1;4;4-M1U105-0.567GF-Q0.8_02.15sec	30	Minor	3	1;4;4	63	567	U105	15.3962	11.2853	4.1109	1	1	16.1096	-0.713436	31	Major	20.2201	19.0784	1.14176	32	Major	19.8779	18.9855	0.892429	NA	NA	NA	NA	NA
H03_RD14-0003-48_49_50_29-1;4;4;4-M3I22-0.75GF-Q1.7_08.15sec	48	Minor	4	1;4;4;4	57.6923	750	I22	11.5276	1.48524	10.0424	0	0	NA	NA	49	Major	10.8831	12.2202	-1.33713	50	Major	15.1673	15.5212	-0.353888	29	Major	9.10721	9.28935	-0.182142
E03_RD14-0003-48_49_50_29-1;4;4;4-M2I15-0.75GF-Q1.1_05.15sec	48	Minor	4	1;4;4;4	57.6923	750	I15	14.2304	7.17356	7.05689	0	0	NA	NA	49	Major	10.0682	9.78776	0.280429	50	Major	15.673	14.8868	0.786248	29	Major	9.34044	8.43479	0.905651
H09_RD14-0003-48_49_50_29-1;4;4;4-M2a-0.75GF-Q0.4_08.15sec	48	Minor	4	1;4;4;4	57.6923	750	a	15.4654	9.88466	5.58072	0	1	12.8	2.66538	49	Major	12.1818	9.54146	2.64038	50	Major	15.9191	15.4416	0.477494	29	Major	10.4609	10.662	-0.201054
G07_RD14-0003-37_38_39_40-1;9;9;1-M2a-0.75GF-Q0.4_07.15sec	37	Minor	4	1;9;9;1	37.5	750	a	7.53782	2.06303	5.47479	2	8	6.761	0.776819	38	Major	17.1987	17.0714	0.127281	39	Major	17.5832	17.8134	-0.230156	40	Minor	5.59988	6.35025	-0.750366
C04_RD14-0003-48_49_50_29-1;4;4;4-M1U105-0.75GF-Q1.0_03.15sec	48	Minor	4	1;4;4;4	57.6923	750	U105	15.3181	10.0235	5.29457	0	1	12.33	2.98806	49	Major	11.1206	11.6896	-0.569062	50	Major	14.9666	14.4197	0.546915	29	Major	10.2068	10.6727	-0.465835
D11_RD14-0003-48_49_50_29-1;4;4;4-M1e-0.75GF-Q1.1_04.15sec	48	Minor	4	1;4;4;4	57.6923	750	e	10.3324	5.83938	4.49306	0	1	8.574	1.75844	49	Major	9.54158	10.45	-0.908394	50	Major	14.3636	13.1995	1.16412	29	Major	8.87274	8.46188	0.41086
D01_RD14-0003-50_29_30_31-1;1;2;1-M2a-0.155GF-Q0.5_04.15sec	50	Minor	4	1;1;2;1	31	155	a	8.80618	5.17503	3.63115	0	0	NA	NA	29	Minor	6.02531	4.58397	1.44134	30	Major	13.8069	15.3598	-1.55298	31	Minor	4.48287	4.93109	-0.448216
