# Supplementary material for: Examining performance and likelihood ratios for two likelihood ratio systems using the PROVEDIt dataset
Source: PLoS One. 2021 Sep 17;16(9):e0256714. doi: 10.1371/journal.pone.0256714 (PMC8448353; doi:10.1371/journal.pone.0256714)
Supplement: S12 Table — (XLSX) [file pone.0256714.s017.xlsx]

## Sheet: S12 Table
Mixture Profile	POI	Type of POI	NOC	Ratio	Minor template Amount (pg)	Total Amount (pg)	DNA treatment	Log10(LR)EFM	Log10(LR)STRmix	Log10(LR)EFM - Log10(LR)STRmix	B2	F1	Log10(LR)EFMrerun	Log10(LR)EFMrerun - Log10(LR)STRmix	POI	Type of POI	Log10(LR)EFM	Log10(LR)STRmix	Log10(LR)EFM - Log10(LR)STRmix	POI	Type of POI	Log10(LR)EFM	Log10(LR)STRmix	Log10(LR)EFM - Log10(LR)STRmix	POI	Type of POI	Log10(LR)EFM	Log10(LR)STRmix	Log10(LR)EFM - Log10(LR)STRmix
B07_RD14-0003-48_49-1;4-M3e-0.075GF-Q1.0_02.15sec **	48	Minor	2	1;4	15	75	e	11.3048	3.68485	7.61996	0	0	NA	NA	49	Major	20.7851	18.8248	1.96034	NA	NA	NA	NA	NA	NA	NA	NA	NA	NA
C02_RD14-0003-40_41-1;4-M2U15-0.315GF-Q1.1_03.15sec **	40	Minor	2	1;4	63	315	U15	27.6325	#NUM!	#NUM!	0	1	27.63	#NUM!	41	Major	28.4365	26.7738	1.66275	NA	NA	NA	NA	NA	NA	NA	NA	NA	NA
H06_RD14-0003-48_49-1;4-M2e-0.315GF-Q1.0_08.15sec **	48	Minor	2	1;4	63	315	e	19.0309	#NUM!	#NUM!	0	1	22	#NUM!	49	Major	27.9216	27.5237	0.397815	NA	NA	NA	NA	NA	NA	NA	NA	NA	NA
B06_RD14-0003-48_49-1;4-M3c-0.075GF-Q0.8_02.15sec	48	Minor	2	1;4	15	75	c	16.0417	10.5159	5.52579	0	0	NA	NA						NA	NA	NA	NA	NA	NA	NA	NA	NA	NA
E04_RD14-0003-42_43-1;9-M2U105-0.15GF-Q10.4_05.15sec	42	Minor	2	1;9	15	150	U105	4.14755	-1.32514	5.47269	0	1	4.259	5.58414	43	Major	22.501	22.8241	-0.323054	NA	NA	NA	NA	NA	NA	NA	NA	NA	NA
F06_RD14-0003-48_49-1;4-M3d-0.075GF-Q0.9_06.15sec	48	Minor	2	1;4	15	75	d	12.7104	8.7839	3.92646	0	0	NA	NA						NA	NA	NA	NA	NA	NA	NA	NA	NA	NA
B06_RD14-0003-48_49-1;4-M3c-0.075GF-Q0.8_02.15sec	49	Major	2	1;4	15	75	c	24.2129	20.6875	3.52533	0	0	NA	NA						NA	NA	NA	NA	NA	NA	NA	NA	NA	NA
F06_RD14-0003-48_49-1;4-M3d-0.075GF-Q0.9_06.15sec	49	Major	2	1;4	15	75	d	25.4415	22.281	3.16044	0	0	NA	NA						NA	NA	NA	NA	NA	NA	NA	NA	NA	NA
C07_RD14-0003-30_31_32-1;4;4-M4I15-0.135GF-Q1.4_03.15sec	30	Minor	3	1;4;4	15	135	I15	3.16232	-1.14267	4.30499	0	0	NA	NA	31	Major	14.427	13.2504	1.17655	32	Major	14.4476	13.909	0.538545	NA	NA	NA	NA	NA
F06_RD14-0003-49_50_29-1;4;1-M4I35-0.378GF-QLAND_06.15sec	29	Minor	3	1;4;1	63	378	I35	15.5409	11.8627	3.67815	0	0	NA	NA	49	Minor	9.31235	8.42651	0.885837	50	Major	27.2093	25.7664	1.44294	NA	NA	NA	NA	NA
G07_RD14-0003-47_48_49-1;9;9-M2a-0.75GF-Q0.7_07.15sec	47	Minor	3	1;9;9	39.4737	750	a	12.9468	9.37107	3.57572	0	0	NA	NA	48	Major	17.7233	17.2765	0.446802	49	Major	16.4216	15.9212	0.50039	NA	NA	NA	NA	NA
G07_RD14-0003-30_31_32-1;4;4-M4I22-0.135GF-Q4.7_07.15sec	30	Minor	3	1;4;4	15	135	I22	2.52173	-0.681937	3.20367	0	0	NA	NA	31	Major	18.4086	16.4771	1.93152	32	Major	10.0998	10.0531	0.046736	NA	NA	NA	NA	NA
C10_RD14-0003-48_49_50_29-1;4;4;4-M3a-0.195GF-Q0.4_03.15sec	48	Minor	4	1;4;4;4	15	195	a	5.02793	0.968483	4.05945	0	0	NA	NA	49	Major	13.0945	11.6972	1.39723	50	Major	14.2576	13.9159	0.341646	29	Major	6.52958	7.86034	-1.33076
H03_RD14-0003-48_49_50_29-1;4;4;4-M1U60-0.75GF-Q1.0_08.15sec	49	Major	4	1;4;4;4	57.6923	750	U60	14.8462	11.2856	3.5606	0	2	14.24	2.95444	48	Minor	12.6557	13.4265	-0.77086	50	Major	16.4574	14.3054	2.15207	29	Major	10.1014	8.83251	1.26886
A08_RD14-0003-37_38_39_40-1;9;9;1-M2a-0.5GF-Q0.4_01.15sec	40	Minor	4	1;9;9;1	25	500	a	9.03897	6.01284	3.02613	0	3	9.956	3.94316	37	Minor	6.00529	6.7348	-0.729511	38	Major	17.032	17.4099	-0.377899	39	Major	17.5579	17.7093	-0.151372
