# Supplementary material for: Examining performance and likelihood ratios for two likelihood ratio systems using the PROVEDIt dataset
Source: PLoS One. 2021 Sep 17;16(9):e0256714. doi: 10.1371/journal.pone.0256714 (PMC8448353; doi:10.1371/journal.pone.0256714)
Supplement: S13 Table — (XLSX) [file pone.0256714.s018.xlsx]

## Sheet: S13 Table 
	LR for H1 Support and 1/LR for H2 Support
	Numerical range of LR values used by SWGDAM	Numerical range of LR values used in this work adopted from Buckleton et al*	Verbal Qualifier
	1	1 ≤ LR < 2	Uninformative
	2 – 99	2 ≤ LR < 100	Limited Support
	100 – 9,999	100 ≤ LR < 10,000	Moderate Support
	10,000 – 999,999	10,000 ≤ LR < 1,000,000	Strong Support
	≥ 1,000,000	1,000,000 ≤ LR ≤ ∞	Very Strong Support
	*Buckleton J, Pugh S, Bright J-A, Taylor D, Curran J, Kruijver M, et al. Are low LRs reliable? Forensic Science International: Genetics. 2020:102350.
