# Supplementary material for: Examining performance and likelihood ratios for two likelihood ratio systems using the PROVEDIt dataset
Source: PLoS One. 2021 Sep 17;16(9):e0256714. doi: 10.1371/journal.pone.0256714 (PMC8448353; doi:10.1371/journal.pone.0256714)
Supplement: S14 Table — (XLSX) [file pone.0256714.s019.xlsx]

## Sheet: S14 Table
Mixture Profile	POI	NOC	LR(STRmix)	LR(EFM)	Verbal Scale(STRmix)	Verbal Scale(EFM)	Type of POI	Total Amount (pg)	Ratio	Treatment
A02_RD14-0003-31_32-1;1-M2c-0.03GF-Q2.0_01.15sec	31	2	1.99e+06	7.99258e+06	Very Strong Support	Very Strong Support	Equal	30	1;1	c
A02_RD14-0003-31_32-1;1-M2c-0.03GF-Q2.0_01.15sec	32	2	425000	520672	Strong Support	Strong Support	Equal	30	1;1	c
A02_RD14-0003-36_37_38-1;2;1-M4c-0.06GF-Q1.1_01.15sec	36	3	78400	391549	Strong Support	Strong Support	Minor	60	1;2;1	c
A02_RD14-0003-36_37_38-1;2;1-M4c-0.06GF-Q1.1_01.15sec	37	3	666000	556962	Strong Support	Strong Support	Major	60	1;2;1	c
A02_RD14-0003-36_37_38-1;2;1-M4c-0.06GF-Q1.1_01.15sec	38	3	72300	85867.2	Strong Support	Strong Support	Minor	60	1;2;1	c
A02_RD14-0003-40_41_42_43-1;1;1;1-M4d-0.06GF-Q1.7_01.15sec	40	4	10700	81072.6	Strong Support	Strong Support	Equal	60	1;1;1;1	d
A02_RD14-0003-40_41_42_43-1;1;1;1-M4d-0.06GF-Q1.7_01.15sec	41	4	72700	70582.9	Strong Support	Strong Support	Equal	60	1;1;1;1	d
A02_RD14-0003-40_41_42_43-1;1;1;1-M4d-0.06GF-Q1.7_01.15sec	42	4	3.61	6.74255	Limited Support	Limited Support	Equal	60	1;1;1;1	d
A02_RD14-0003-40_41_42_43-1;1;1;1-M4d-0.06GF-Q1.7_01.15sec	43	4	74400	200591	Strong Support	Strong Support	Equal	60	1;1;1;1	d
A02_RD14-0003-40_41_42_43-1;1;1;1-M4I35-0.124GF-QLAND_01.15sec	40	4	4.46e+09	1.45851e+09	Very Strong Support	Very Strong Support	Equal	124	1;1;1;1	I35
A02_RD14-0003-40_41_42_43-1;1;1;1-M4I35-0.124GF-QLAND_01.15sec	41	4	8.41e+07	1.44603e+09	Very Strong Support	Very Strong Support	Equal	124	1;1;1;1	I35
A02_RD14-0003-40_41_42_43-1;1;1;1-M4I35-0.124GF-QLAND_01.15sec	42	4	4020	3000.94	Moderate Support	Moderate Support	Equal	124	1;1;1;1	I35
A02_RD14-0003-40_41_42_43-1;1;1;1-M4I35-0.124GF-QLAND_01.15sec	43	4	1.88e+11	6.71928e+10	Very Strong Support	Very Strong Support	Equal	124	1;1;1;1	I35
A02_RD14-0003-40_41-1;4-M3S30-0.075GF-Q4.0_01.15sec	40	2	289000	796914	Strong Support	Strong Support	Minor	75	1;4	S30
A02_RD14-0003-40_41-1;4-M3S30-0.075GF-Q4.0_01.15sec	41	2	3.28e+11	5.81679e+12	Very Strong Support	Very Strong Support	Major	75	1;4	S30
A02_RD14-0003-44_45-1;1-M2U105-0.062GF-Q3.1_01.15sec	44	2	2.24e+09	1.4982e+09	Very Strong Support	Very Strong Support	Equal	62	1;1	U105
A02_RD14-0003-44_45-1;1-M2U105-0.062GF-Q3.1_01.15sec	45	2	2.64e+15	2448746222632639	Very Strong Support	Very Strong Support	Equal	62	1;1	U105
A02_RD14-0003-44_45-1;1-M4d-0.031GF-Q0.9_01.15sec	44	2	6.27e+06	3.14146e+06	Very Strong Support	Very Strong Support	Equal	31	1;1	d
A02_RD14-0003-44_45-1;1-M4d-0.031GF-Q0.9_01.15sec	45	2	1.97e+08	2.14576e+09	Very Strong Support	Very Strong Support	Equal	31	1;1	d
A02_RD14-0003-44_45-1;1-M4I35-0.062GF-QLAND_01.15sec	44	2	4.99e+10	2.24538e+10	Very Strong Support	Very Strong Support	Equal	62	1;1	I35
A02_RD14-0003-44_45-1;1-M4I35-0.062GF-QLAND_01.15sec	45	2	1.52e+09	9.49296e+08	Very Strong Support	Very Strong Support	Equal	62	1;1	I35
A02_RD14-0003-50_29_30_31-1;1;2;1-M3c-0.075GF-Q0.5_01.15sec	29	4	36700	35732.9	Strong Support	Strong Support	Minor	75	1;1;2;1	c
A02_RD14-0003-50_29_30_31-1;1;2;1-M3c-0.075GF-Q0.5_01.15sec	30	4	3.07e+11	1.88173e+12	Very Strong Support	Very Strong Support	Major	75	1;1;2;1	c
A02_RD14-0003-50_29_30_31-1;1;2;1-M3c-0.075GF-Q0.5_01.15sec	31	4	41.6	351.606	Limited Support	Moderate Support	Minor	75	1;1;2;1	c
A02_RD14-0003-50_29_30_31-1;1;2;1-M3c-0.075GF-Q0.5_01.15sec	50	4	4.17e+06	2.91097e+07	Very Strong Support	Very Strong Support	Minor	75	1;1;2;1	c
A03_RD14-0003-36_37_38-1;2;1-M3e-0.06GF-Q1.6_01.15sec	36	3	71.1	7.06812	Limited Support	Limited Support	Minor	60	1;2;1	e
A03_RD14-0003-36_37_38-1;2;1-M3e-0.06GF-Q1.6_01.15sec	37	3	8600	9577.07	Moderate Support	Moderate Support	Major	60	1;2;1	e
A03_RD14-0003-36_37_38-1;2;1-M3e-0.06GF-Q1.6_01.15sec	38	3	203	66.1199	Moderate Support	Limited Support	Minor	60	1;2;1	e
A03_RD14-0003-40_41-1;4-M2U105-0.315GF-Q4.7_01.15sec	40	2	4.49e+18	3.0055e+15	Very Strong Support	Very Strong Support	Minor	315	1;4	U105
A03_RD14-0003-40_41-1;4-M2U105-0.315GF-Q4.7_01.15sec	41	2	2.53e+27	5.1575e+24	Very Strong Support	Very Strong Support	Major	315	1;4	U105
A03_RD14-0003-40_41-1;4-M3I35-0.315GF-QLAND_01.15sec	40	2	6.7e+22	4.6997e+24	Very Strong Support	Very Strong Support	Minor	315	1;4	I35
A03_RD14-0003-40_41-1;4-M3I35-0.315GF-QLAND_01.15sec	41	2	1.64e+26	5.38608e+26	Very Strong Support	Very Strong Support	Major	315	1;4	I35
A03_RD14-0003-40_41-1;4-M4a-0.075GF-Q0.6_01.15sec	40	2	2.4e+12	1.36921e+13	Very Strong Support	Very Strong Support	Minor	75	1;4	a
A03_RD14-0003-40_41-1;4-M4a-0.075GF-Q0.6_01.15sec	41	2	4.23e+28	4.33729e+29	Very Strong Support	Very Strong Support	Major	75	1;4	a
A03_RD14-0003-44_45_46_47-1;1;4;1-M2U105-0.441GF-Q6.3_01.15sec	44	4	44900	2264.2	Strong Support	Moderate Support	Minor	441	1;1;4;1	U105
A03_RD14-0003-44_45_46_47-1;1;4;1-M2U105-0.441GF-Q6.3_01.15sec	45	4	258000	89477.6	Strong Support	Strong Support	Minor	441	1;1;4;1	U105
A03_RD14-0003-44_45_46_47-1;1;4;1-M2U105-0.441GF-Q6.3_01.15sec	46	4	2.56e+25	3.78139e+22	Very Strong Support	Very Strong Support	Major	441	1;1;4;1	U105
A03_RD14-0003-44_45_46_47-1;1;4;1-M2U105-0.441GF-Q6.3_01.15sec	47	4	394000	2931.97	Strong Support	Moderate Support	Minor	441	1;1;4;1	U105
A03_RD14-0003-44_45_46_47-1;1;4;1-M3a-0.105GF-Q0.8_01.15sec	44	4	40.5	46.757	Limited Support	Limited Support	Minor	105	1;1;4;1	a
A03_RD14-0003-44_45_46_47-1;1;4;1-M3a-0.105GF-Q0.8_01.15sec	45	4	1930	7679.75	Moderate Support	Moderate Support	Minor	105	1;1;4;1	a
A03_RD14-0003-44_45_46_47-1;1;4;1-M3a-0.105GF-Q0.8_01.15sec	46	4	1.08e+17	6.96733e+17	Very Strong Support	Very Strong Support	Major	105	1;1;4;1	a
A03_RD14-0003-44_45_46_47-1;1;4;1-M3a-0.105GF-Q0.8_01.15sec	47	4	124000	652427	Strong Support	Strong Support	Minor	105	1;1;4;1	a
A03_RD14-0003-44_45_46_47-1;1;4;1-M3I35-0.441GF-QLAND_01.15sec	44	4	1.35e+07	3.38705e+07	Very Strong Support	Very Strong Support	Minor	441	1;1;4;1	I35
A03_RD14-0003-44_45_46_47-1;1;4;1-M3I35-0.441GF-QLAND_01.15sec	45	4	1.28e+08	1.98278e+06	Very Strong Support	Very Strong Support	Minor	441	1;1;4;1	I35
A03_RD14-0003-44_45_46_47-1;1;4;1-M3I35-0.441GF-QLAND_01.15sec	46	4	6.14e+20	1.34935e+21	Very Strong Support	Very Strong Support	Major	441	1;1;4;1	I35
A03_RD14-0003-44_45_46_47-1;1;4;1-M3I35-0.441GF-QLAND_01.15sec	47	4	1.69e+06	5.78842e+06	Very Strong Support	Very Strong Support	Minor	441	1;1;4;1	I35
A03_RD14-0003-46_47_48-1;1;1-M3S10-0.045GF-Q1.4_01.15sec	46	3	2.32e+07	9.1829e+07	Very Strong Support	Very Strong Support	Equal	45	1;1;1	S10
A03_RD14-0003-46_47_48-1;1;1-M3S10-0.045GF-Q1.4_01.15sec	47	3	1310	1128.34	Moderate Support	Moderate Support	Equal	45	1;1;1	S10
A03_RD14-0003-46_47_48-1;1;1-M3S10-0.045GF-Q1.4_01.15sec	48	3	0.261	1.31921	Exclusionary	Uninformative	Equal	45	1;1;1	S10
A03_RD14-0003-50_29_30_31-1;1;2;1-M3e-0.075GF-Q1.1_01.15sec	29	4	13.9	32.8231	Limited Support	Limited Support	Minor	75	1;1;2;1	e
A03_RD14-0003-50_29_30_31-1;1;2;1-M3e-0.075GF-Q1.1_01.15sec	30	4	9.59e+08	2.69136e+09	Very Strong Support	Very Strong Support	Major	75	1;1;2;1	e
A03_RD14-0003-50_29_30_31-1;1;2;1-M3e-0.075GF-Q1.1_01.15sec	31	4	0.192	1.1531	Exclusionary	Uninformative	Minor	75	1;1;2;1	e
A03_RD14-0003-50_29_30_31-1;1;2;1-M3e-0.075GF-Q1.1_01.15sec	50	4	147	396.255	Moderate Support	Moderate Support	Minor	75	1;1;2;1	e
A04_RD14-0003-30_31_32-1;4;4-M1S30-0.279GF-Q3.2_01.15sec	30	3	1.04e+07	7.5238e+07	Very Strong Support	Very Strong Support	Minor	279	1;4;4	S30
A04_RD14-0003-30_31_32-1;4;4-M1S30-0.279GF-Q3.2_01.15sec	31	3	1.83e+10	1.046e+11	Very Strong Support	Very Strong Support	Major	279	1;4;4	S30
A04_RD14-0003-30_31_32-1;4;4-M1S30-0.279GF-Q3.2_01.15sec	32	3	4.12e+10	5.23754e+10	Very Strong Support	Very Strong Support	Major	279	1;4;4	S30
A04_RD14-0003-33_34-1;2-M3c-0.045GF-Q1.0_01.15sec	33	2	4.31e+10	1.23719e+11	Very Strong Support	Very Strong Support	Minor	45	1;2	c
A04_RD14-0003-33_34-1;2-M3c-0.045GF-Q1.0_01.15sec	34	2	1.24e+21	1.68732e+21	Very Strong Support	Very Strong Support	Major	45	1;2	c
A04_RD14-0003-40_41-1;4-M3e-0.155GF-Q0.8_01.15sec	40	2	1.77e+16	2.41514e+16	Very Strong Support	Very Strong Support	Minor	155	1;4	e
A04_RD14-0003-40_41-1;4-M3e-0.155GF-Q0.8_01.15sec	41	2	2.76e+25	6.7341e+25	Very Strong Support	Very Strong Support	Major	155	1;4	e
A04_RD14-0003-41_42_43-1;9;1-M2c-0.341GF-Q1.1_01.15sec	41	3	1.5e+09	3.85939e+08	Very Strong Support	Very Strong Support	Minor	341	1;9;1	c
A04_RD14-0003-41_42_43-1;9;1-M2c-0.341GF-Q1.1_01.15sec	42	3	1.87e+27	7.17782e+27	Very Strong Support	Very Strong Support	Major	341	1;9;1	c
A04_RD14-0003-41_42_43-1;9;1-M2c-0.341GF-Q1.1_01.15sec	43	3	3.81e+08	4.35305e+09	Very Strong Support	Very Strong Support	Minor	341	1;9;1	c
A04_RD14-0003-42_43-1;9-M1U60-0.31GF-Q0.5_01.15sec	42	2	1.28e+17	6.44041e+19	Very Strong Support	Very Strong Support	Minor	310	1;9	U60
A04_RD14-0003-42_43-1;9-M1U60-0.31GF-Q0.5_01.15sec	43	2	2.14e+32	3.61066e+32	Very Strong Support	Very Strong Support	Major	310	1;9	U60
A04_RD14-0003-42_43-1;9-M3I22-0.31GF-Q1.5_01.15sec	42	2	1.01e+11	7.34865e+11	Very Strong Support	Very Strong Support	Minor	310	1;9	I22
A04_RD14-0003-42_43-1;9-M3I22-0.31GF-Q1.5_01.15sec	43	2	2.67e+32	5.98245e+32	Very Strong Support	Very Strong Support	Major	310	1;9	I22
A04_RD14-0003-44_45_46_47-1;1;4;1-M2e-0.217GF-Q1.5_01.15sec	44	4	4.39	12.7688	Limited Support	Limited Support	Minor	217	1;1;4;1	e
A04_RD14-0003-44_45_46_47-1;1;4;1-M2e-0.217GF-Q1.5_01.15sec	45	4	3.02e+07	7.16513e+07	Very Strong Support	Very Strong Support	Minor	217	1;1;4;1	e
A04_RD14-0003-44_45_46_47-1;1;4;1-M2e-0.217GF-Q1.5_01.15sec	46	4	5.55e+21	2.21965e+23	Very Strong Support	Very Strong Support	Major	217	1;1;4;1	e
A04_RD14-0003-44_45_46_47-1;1;4;1-M2e-0.217GF-Q1.5_01.15sec	47	4	3.44	30.5574	Limited Support	Limited Support	Minor	217	1;1;4;1	e
A04_RD14-0003-48_49_50_29-1;4;4;4-M2U60-0.403GF-Q4.9_01.15sec	29	4	1.25e+06	26906.8	Very Strong Support	Strong Support	Major	403	1;4;4;4	U60
A04_RD14-0003-48_49_50_29-1;4;4;4-M2U60-0.403GF-Q4.9_01.15sec	48	4	23.8	293.436	Limited Support	Moderate Support	Minor	403	1;4;4;4	U60
A04_RD14-0003-48_49_50_29-1;4;4;4-M2U60-0.403GF-Q4.9_01.15sec	49	4	5.44e+09	1.59076e+10	Very Strong Support	Very Strong Support	Major	403	1;4;4;4	U60
A04_RD14-0003-48_49_50_29-1;4;4;4-M2U60-0.403GF-Q4.9_01.15sec	50	4	3.7e+13	2.86998e+12	Very Strong Support	Very Strong Support	Major	403	1;4;4;4	U60
A04_RD14-0003-48_49_50_29-1;4;4;4-M3I22-0.403GF-Q1.7_01.15sec	29	4	1.36e+08	9.75872e+07	Very Strong Support	Very Strong Support	Major	403	1;4;4;4	I22
A04_RD14-0003-48_49_50_29-1;4;4;4-M3I22-0.403GF-Q1.7_01.15sec	48	4	667000	2.11854e+06	Strong Support	Very Strong Support	Minor	403	1;4;4;4	I22
A04_RD14-0003-48_49_50_29-1;4;4;4-M3I22-0.403GF-Q1.7_01.15sec	49	4	6.83e+10	1.00757e+13	Very Strong Support	Very Strong Support	Major	403	1;4;4;4	I22
A04_RD14-0003-48_49_50_29-1;4;4;4-M3I22-0.403GF-Q1.7_01.15sec	50	4	2.9e+15	1.00672e+16	Very Strong Support	Very Strong Support	Major	403	1;4;4;4	I22
A05_RD14-0003-32_33_34_35-1;1;9;1-M2e-0.372GF-Q0.6_01.15sec	32	4	3880	3460.94	Moderate Support	Moderate Support	Minor	372	1;1;9;1	e
A05_RD14-0003-32_33_34_35-1;1;9;1-M2e-0.372GF-Q0.6_01.15sec	33	4	1.9e+08	9.89698e+08	Very Strong Support	Very Strong Support	Minor	372	1;1;9;1	e
A05_RD14-0003-32_33_34_35-1;1;9;1-M2e-0.372GF-Q0.6_01.15sec	34	4	1.26e+30	5.62795e+30	Very Strong Support	Very Strong Support	Major	372	1;1;9;1	e
A05_RD14-0003-32_33_34_35-1;1;9;1-M2e-0.372GF-Q0.6_01.15sec	35	4	1.56e+08	4.60637e+08	Very Strong Support	Very Strong Support	Minor	372	1;1;9;1	e
A05_RD14-0003-33_34-1;2-M4e-0.045GF-Q3.2_01.15sec	33	2	6.63e+08	6.35453e+08	Very Strong Support	Very Strong Support	Minor	45	1;2	e
A05_RD14-0003-33_34-1;2-M4e-0.045GF-Q3.2_01.15sec	34	2	1.51e+09	9.73679e+08	Very Strong Support	Very Strong Support	Major	45	1;2	e
A05_RD14-0003-36_37_38_39-1;2;2;1-M3d-0.186GF-Q1.2_01.15sec	36	4	207	938.417	Moderate Support	Moderate Support	Minor	186	1;2;2;1	d
A05_RD14-0003-36_37_38_39-1;2;2;1-M3d-0.186GF-Q1.2_01.15sec	37	4	7950	21445.3	Moderate Support	Strong Support	Major	186	1;2;2;1	d
A05_RD14-0003-36_37_38_39-1;2;2;1-M3d-0.186GF-Q1.2_01.15sec	38	4	3.13e+08	1.25795e+09	Very Strong Support	Very Strong Support	Major	186	1;2;2;1	d
A05_RD14-0003-36_37_38_39-1;2;2;1-M3d-0.186GF-Q1.2_01.15sec	39	4	1.68e+07	6.8085e+07	Very Strong Support	Very Strong Support	Minor	186	1;2;2;1	d
A05_RD14-0003-40_41_42_43-1;1;1;1-M2S10-0.124GF-Q1.3_01.15sec	40	4	19400	32955.9	Strong Support	Strong Support	Equal	124	1;1;1;1	S10
A05_RD14-0003-40_41_42_43-1;1;1;1-M2S10-0.124GF-Q1.3_01.15sec	41	4	3.05e+06	7.20279e+06	Very Strong Support	Very Strong Support	Equal	124	1;1;1;1	S10
A05_RD14-0003-40_41_42_43-1;1;1;1-M2S10-0.124GF-Q1.3_01.15sec	42	4	8.55e+07	1.18121e+09	Very Strong Support	Very Strong Support	Equal	124	1;1;1;1	S10
A05_RD14-0003-40_41_42_43-1;1;1;1-M2S10-0.124GF-Q1.3_01.15sec	43	4	1.26e+10	2.45297e+10	Very Strong Support	Very Strong Support	Equal	124	1;1;1;1	S10
A05_RD14-0003-41_42_43-1;9;1-M2e-0.341GF-Q1.7_01.15sec	41	3	7700	2642.34	Moderate Support	Moderate Support	Minor	341	1;9;1	e
A05_RD14-0003-41_42_43-1;9;1-M2e-0.341GF-Q1.7_01.15sec	42	3	1.11e+26	2.45574e+25	Very Strong Support	Very Strong Support	Major	341	1;9;1	e
A05_RD14-0003-41_42_43-1;9;1-M2e-0.341GF-Q1.7_01.15sec	43	3	3.04e+07	9.09464e+08	Very Strong Support	Very Strong Support	Minor	341	1;9;1	e
A05_RD14-0003-46_47_48-1;1;1-M3I22-0.189GF-Q0.9_01.15sec	46	3	4.76e+12	3.85704e+13	Very Strong Support	Very Strong Support	Equal	189	1;1;1	I22
A05_RD14-0003-46_47_48-1;1;1-M3I22-0.189GF-Q0.9_01.15sec	47	3	1.41e+10	7.12045e+09	Very Strong Support	Very Strong Support	Equal	189	1;1;1	I22
A05_RD14-0003-46_47_48-1;1;1-M3I22-0.189GF-Q0.9_01.15sec	48	3	3.17e+11	1.08664e+11	Very Strong Support	Very Strong Support	Equal	189	1;1;1	I22
A05_RD14-0003-46_47_48-1;1;1-M3U15-0.093GF-Q0.7_01.15sec	46	3	5.77e+07	4.11609e+07	Very Strong Support	Very Strong Support	Equal	93	1;1;1	U15
A05_RD14-0003-46_47_48-1;1;1-M3U15-0.093GF-Q0.7_01.15sec	47	3	5.81e+07	4.80429e+08	Very Strong Support	Very Strong Support	Equal	93	1;1;1	U15
A05_RD14-0003-46_47_48-1;1;1-M3U15-0.093GF-Q0.7_01.15sec	48	3	1.39e+10	1.53461e+10	Very Strong Support	Very Strong Support	Equal	93	1;1;1	U15
A06_RD14-0003-44_45_46-1;2;2-M3a-0.075GF-Q0.6_01.15sec	44	3	4440	8662.63	Moderate Support	Moderate Support	Minor	75	1;2;2	a
A06_RD14-0003-44_45_46-1;2;2-M3a-0.075GF-Q0.6_01.15sec	45	3	3.07e+17	9.93183e+17	Very Strong Support	Very Strong Support	Major	75	1;2;2	a
A06_RD14-0003-44_45_46-1;2;2-M3a-0.075GF-Q0.6_01.15sec	46	3	1.89e+15	1.99633e+15	Very Strong Support	Very Strong Support	Major	75	1;2;2	a
A06_RD14-0003-48_49-1;4-M3c-0.155GF-Q0.8_01.15sec	48	2	8.39e+21	2.31552e+21	Very Strong Support	Very Strong Support	Minor	155	1;4	c
A06_RD14-0003-48_49-1;4-M3c-0.155GF-Q0.8_01.15sec	49	2	2.34e+27	5.16287e+27	Very Strong Support	Very Strong Support	Major	155	1;4	c
A06_RD14-0003-49_50_29-1;4;1-M3I15-0.186GF-Q0.9_01.15sec	29	3	9.44e+07	7.5843e+08	Very Strong Support	Very Strong Support	Minor	186	1;4;1	I15
A06_RD14-0003-49_50_29-1;4;1-M3I15-0.186GF-Q0.9_01.15sec	49	3	8.42e+08	1.7479e+09	Very Strong Support	Very Strong Support	Minor	186	1;4;1	I15
A06_RD14-0003-49_50_29-1;4;1-M3I15-0.186GF-Q0.9_01.15sec	50	3	1.12e+27	2.03689e+29	Very Strong Support	Very Strong Support	Major	186	1;4;1	I15
A07_RD14-0003-30_31_32-1;4;4-M3I15-0.567GF-Q1.1_01.15sec	30	3	9.31e+18	2856781142790172	Very Strong Support	Very Strong Support	Minor	567	1;4;4	I15
A07_RD14-0003-30_31_32-1;4;4-M3I15-0.567GF-Q1.1_01.15sec	31	3	7780000000000061	6183261296476096	Very Strong Support	Very Strong Support	Major	567	1;4;4	I15
A07_RD14-0003-30_31_32-1;4;4-M3I15-0.567GF-Q1.1_01.15sec	32	3	1.33e+16	5.06414e+16	Very Strong Support	Very Strong Support	Major	567	1;4;4	I15
A07_RD14-0003-33_34_35_36-1;4;4;1-M1e-0.63GF-Q1.2_01.15sec	33	4	1.47e+08	1.5372e+07	Very Strong Support	Very Strong Support	Minor	630	1;4;4;1	e
A07_RD14-0003-33_34_35_36-1;4;4;1-M1e-0.63GF-Q1.2_01.15sec	34	4	3.44e+14	435718128947885	Very Strong Support	Very Strong Support	Major	630	1;4;4;1	e
A07_RD14-0003-33_34_35_36-1;4;4;1-M1e-0.63GF-Q1.2_01.15sec	35	4	2.79e+18	2.64224e+18	Very Strong Support	Very Strong Support	Major	630	1;4;4;1	e
A07_RD14-0003-33_34_35_36-1;4;4;1-M1e-0.63GF-Q1.2_01.15sec	36	4	5910	16811	Moderate Support	Strong Support	Minor	630	1;4;4;1	e
A07_RD14-0003-44_45_46-1;2;2-M2d-0.075GF-Q1.8_01.15sec	44	3	15000	32526.3	Strong Support	Strong Support	Minor	75	1;2;2	d
A07_RD14-0003-44_45_46-1;2;2-M2d-0.075GF-Q1.8_01.15sec	45	3	3.67e+11	2.18194e+12	Very Strong Support	Very Strong Support	Major	75	1;2;2	d
A07_RD14-0003-44_45_46-1;2;2-M2d-0.075GF-Q1.8_01.15sec	46	3	1.38e+07	1.69766e+07	Very Strong Support	Very Strong Support	Major	75	1;2;2	d
A07_RD14-0003-46_47_48-1;1;1-M4d-0.045GF-Q0.6_01.15sec	46	3	4680	8579.56	Moderate Support	Moderate Support	Equal	45	1;1;1	d
A07_RD14-0003-46_47_48-1;1;1-M4d-0.045GF-Q0.6_01.15sec	47	3	1.14e+08	2.26764e+08	Very Strong Support	Very Strong Support	Equal	45	1;1;1	d
A07_RD14-0003-46_47_48-1;1;1-M4d-0.045GF-Q0.6_01.15sec	48	3	9.69	22.9912	Limited Support	Limited Support	Equal	45	1;1;1	d
A07_RD14-0003-48_49-1;4-M3e-0.155GF-Q1.0_01.15sec	48	2	5.23e+14	1.56186e+13	Very Strong Support	Very Strong Support	Minor	155	1;4	e
A07_RD14-0003-48_49-1;4-M3e-0.155GF-Q1.0_01.15sec	49	2	3.35e+25	5.33971e+26	Very Strong Support	Very Strong Support	Major	155	1;4	e
A07_RD14-0003-49_50_29-1;4;1-M1U105-0.186GF-Q0.6_01.15sec	29	3	4.7e+09	7.02122e+08	Very Strong Support	Very Strong Support	Minor	186	1;4;1	U105
A07_RD14-0003-49_50_29-1;4;1-M1U105-0.186GF-Q0.6_01.15sec	49	3	1.26e+08	2.04438e+07	Very Strong Support	Very Strong Support	Minor	186	1;4;1	U105
A07_RD14-0003-49_50_29-1;4;1-M1U105-0.186GF-Q0.6_01.15sec	50	3	3.86e+28	4.59469e+30	Very Strong Support	Very Strong Support	Major	186	1;4;1	U105
A08_RD14-0003-30_31_32-1;4;4-M2U60-0.135GF-Q2.7_01.15sec	30	3	120000	11870.6	Strong Support	Strong Support	Minor	135	1;4;4	U60
A08_RD14-0003-30_31_32-1;4;4-M2U60-0.135GF-Q2.7_01.15sec	31	3	1.87e+14	1.80791e+13	Very Strong Support	Very Strong Support	Major	135	1;4;4	U60
A08_RD14-0003-30_31_32-1;4;4-M2U60-0.135GF-Q2.7_01.15sec	32	3	465000000000001	3.28077e+14	Very Strong Support	Very Strong Support	Major	135	1;4;4	U60
A08_RD14-0003-30_31_32-1;4;4-M3I35-0.279GF-QLAND_01.15sec	30	3	1.63e+07	1.03105e+06	Very Strong Support	Very Strong Support	Minor	279	1;4;4	I35
A08_RD14-0003-30_31_32-1;4;4-M3I35-0.279GF-QLAND_01.15sec	31	3	668999999999999	5554816254860096	Very Strong Support	Very Strong Support	Major	279	1;4;4	I35
A08_RD14-0003-30_31_32-1;4;4-M3I35-0.279GF-QLAND_01.15sec	32	3	3350000000000006	5.53698e+16	Very Strong Support	Very Strong Support	Major	279	1;4;4	I35
A08_RD14-0003-35_50-1;9-M3a-0.15GF-Q0.8_01.15sec	35	2	1.73e+23	1.75031e+19	Very Strong Support	Very Strong Support	Minor	150	1;9	a
A08_RD14-0003-35_50-1;9-M3a-0.15GF-Q0.8_01.15sec	50	2	7.3e+32	3.45474e+33	Very Strong Support	Very Strong Support	Major	150	1;9	a
A08_RD14-0003-37_38_39_40-1;9;9;1-M2a-0.5GF-Q0.4_01.15sec	37	4	5.43e+06	1.01225e+06	Very Strong Support	Very Strong Support	Minor	500	1;9;9;1	a
A08_RD14-0003-37_38_39_40-1;9;9;1-M2a-0.5GF-Q0.4_01.15sec	38	4	2.57e+17	1.07655e+17	Very Strong Support	Very Strong Support	Major	500	1;9;9;1	a
A08_RD14-0003-37_38_39_40-1;9;9;1-M2a-0.5GF-Q0.4_01.15sec	39	4	5.12e+17	3.61325e+17	Very Strong Support	Very Strong Support	Major	500	1;9;9;1	a
A08_RD14-0003-37_38_39_40-1;9;9;1-M2a-0.5GF-Q0.4_01.15sec	40	4	1.03e+06	1.09389e+09	Very Strong Support	Very Strong Support	Minor	500	1;9;9;1	a
A08_RD14-0003-47_48_49-1;9;9-M2a-0.5GF-Q0.7_01.15sec	47	3	2.28e+11	1.35449e+14	Very Strong Support	Very Strong Support	Minor	500	1;9;9	a
A08_RD14-0003-47_48_49-1;9;9-M2a-0.5GF-Q0.7_01.15sec	48	3	8.74e+16	7.98035e+17	Very Strong Support	Very Strong Support	Major	500	1;9;9	a
A08_RD14-0003-47_48_49-1;9;9-M2a-0.5GF-Q0.7_01.15sec	49	3	5370000000000007	2.74629e+16	Very Strong Support	Very Strong Support	Major	500	1;9;9	a
A08_RD14-0003-49_50_29-1;4;1-M3a-0.186GF-Q0.5_01.15sec	29	3	9.8e+07	5.84762e+06	Very Strong Support	Very Strong Support	Minor	186	1;4;1	a
A08_RD14-0003-49_50_29-1;4;1-M3a-0.186GF-Q0.5_01.15sec	49	3	1.07e+08	5.05636e+06	Very Strong Support	Very Strong Support	Minor	186	1;4;1	a
A08_RD14-0003-49_50_29-1;4;1-M3a-0.186GF-Q0.5_01.15sec	50	3	8.23e+28	8.18743e+28	Very Strong Support	Very Strong Support	Major	186	1;4;1	a
A09_RD14-0003-35_50-1;9-M3d-0.15GF-Q0.9_01.15sec	35	2	1.47e+16	4.92644e+16	Very Strong Support	Very Strong Support	Minor	150	1;9	d
A09_RD14-0003-35_50-1;9-M3d-0.15GF-Q0.9_01.15sec	50	2	1.43e+32	1.66477e+33	Very Strong Support	Very Strong Support	Major	150	1;9	d
A09_RD14-0003-47_48_49-1;9;9-M2d-0.5GF-Q1.4_01.15sec	47	3	1.42e+06	2.25089e+06	Very Strong Support	Very Strong Support	Minor	500	1;9;9	d
A09_RD14-0003-47_48_49-1;9;9-M2d-0.5GF-Q1.4_01.15sec	48	3	2.06e+17	2.8836e+17	Very Strong Support	Very Strong Support	Major	500	1;9;9	d
A09_RD14-0003-47_48_49-1;9;9-M2d-0.5GF-Q1.4_01.15sec	49	3	6660000000000014	1.10999e+16	Very Strong Support	Very Strong Support	Major	500	1;9;9	d
A09_RD14-0003-49_50_29-1;4;1-M3e-0.186GF-Q1.6_01.15sec	29	3	0.00992	0.985432	Exclusionary	Exclusionary	Minor	186	1;4;1	e
A09_RD14-0003-49_50_29-1;4;1-M3e-0.186GF-Q1.6_01.15sec	49	3	31.9	112.609	Limited Support	Moderate Support	Minor	186	1;4;1	e
A09_RD14-0003-49_50_29-1;4;1-M3e-0.186GF-Q1.6_01.15sec	50	3	2.98e+13	4.10327e+15	Very Strong Support	Very Strong Support	Major	186	1;4;1	e
A10_RD14-0003-39_40-1;2-M3a-0.093GF-Q0.8_01.15sec	39	2	8910000000000	1.84071e+13	Very Strong Support	Very Strong Support	Minor	93	1;2	a
A10_RD14-0003-39_40-1;2-M3a-0.093GF-Q0.8_01.15sec	40	2	3.19e+27	1.97245e+28	Very Strong Support	Very Strong Support	Major	93	1;2	a
A10_RD14-0003-48_49_50_29-1;4;4;4-M2a-0.5GF-Q0.4_01.15sec	29	4	2.48e+10	5.51317e+10	Very Strong Support	Very Strong Support	Major	500	1;4;4;4	a
A10_RD14-0003-48_49_50_29-1;4;4;4-M2a-0.5GF-Q0.4_01.15sec	48	4	6.52e+08	2.11431e+06	Very Strong Support	Very Strong Support	Minor	500	1;4;4;4	a
A10_RD14-0003-48_49_50_29-1;4;4;4-M2a-0.5GF-Q0.4_01.15sec	49	4	5.28e+08	9.32196e+07	Very Strong Support	Very Strong Support	Major	500	1;4;4;4	a
A10_RD14-0003-48_49_50_29-1;4;4;4-M2a-0.5GF-Q0.4_01.15sec	50	4	1.11e+15	2.00232e+13	Very Strong Support	Very Strong Support	Major	500	1;4;4;4	a
A11_RD14-0003-39_40-1;2-M3d-0.093GF-Q1.5_01.15sec	39	2	1.82e+07	3.9088e+06	Very Strong Support	Very Strong Support	Minor	93	1;2	d
A11_RD14-0003-39_40-1;2-M3d-0.093GF-Q1.5_01.15sec	40	2	1.75e+14	1.42475e+15	Very Strong Support	Very Strong Support	Major	93	1;2	d
B01_RD14-0003-36_37_38-1;2;1-M2a-0.5GF-Q0.6_02.15sec	36	3	2.34e+11	2.05503e+11	Very Strong Support	Very Strong Support	Minor	500	1;2;1	a
B01_RD14-0003-36_37_38-1;2;1-M2a-0.5GF-Q0.6_02.15sec	37	3	1.27e+14	1.44218e+14	Very Strong Support	Very Strong Support	Major	500	1;2;1	a
B01_RD14-0003-36_37_38-1;2;1-M2a-0.5GF-Q0.6_02.15sec	38	3	1.51e+11	7.9945e+09	Very Strong Support	Very Strong Support	Minor	500	1;2;1	a
B01_RD14-0003-40_41_42_43-1;1;1;1-M3I15-0.252GF-Q1.6_02.15sec	40	4	6.59e+12	2.9683e+13	Very Strong Support	Very Strong Support	Equal	252	1;1;1;1	I15
B01_RD14-0003-40_41_42_43-1;1;1;1-M3I15-0.252GF-Q1.6_02.15sec	41	4	4.64e+07	5.98207e+06	Very Strong Support	Very Strong Support	Equal	252	1;1;1;1	I15
B01_RD14-0003-40_41_42_43-1;1;1;1-M3I15-0.252GF-Q1.6_02.15sec	42	4	4.05e+10	6.62967e+12	Very Strong Support	Very Strong Support	Equal	252	1;1;1;1	I15
B01_RD14-0003-40_41_42_43-1;1;1;1-M3I15-0.252GF-Q1.6_02.15sec	43	4	4.13e+13	7.27855e+12	Very Strong Support	Very Strong Support	Equal	252	1;1;1;1	I15
B01_RD14-0003-44_45-1;1-M2S30-0.25GF-Q3.0_02.15sec	44	2	5.98e+10	2.45796e+10	Very Strong Support	Very Strong Support	Equal	250	1;1	S30
B01_RD14-0003-44_45-1;1-M2S30-0.25GF-Q3.0_02.15sec	45	2	1.33e+12	5.32665e+12	Very Strong Support	Very Strong Support	Equal	250	1;1	S30
B01_RD14-0003-44_45-1;1-M2U15-0.126GF-Q0.7_02.15sec	44	2	3.65e+16	4.02989e+16	Very Strong Support	Very Strong Support	Equal	126	1;1	U15
B01_RD14-0003-44_45-1;1-M2U15-0.126GF-Q0.7_02.15sec	45	2	6.59e+17	4.78632e+17	Very Strong Support	Very Strong Support	Equal	126	1;1	U15
B01_RD14-0003-44_45-1;1-M3a-0.25GF-Q0.5_02.15sec	44	2	2.06e+17	9.73042e+16	Very Strong Support	Very Strong Support	Equal	250	1;1	a
B01_RD14-0003-44_45-1;1-M3a-0.25GF-Q0.5_02.15sec	45	2	1.14e+19	9.23254e+18	Very Strong Support	Very Strong Support	Equal	250	1;1	a
B01_RD14-0003-44_45-1;1-M3I15-0.126GF-Q1.2_02.15sec	44	2	5789999999999998	5089489832700640	Very Strong Support	Very Strong Support	Equal	126	1;1	I15
B01_RD14-0003-44_45-1;1-M3I15-0.126GF-Q1.2_02.15sec	45	2	2.25e+18	2.50196e+18	Very Strong Support	Very Strong Support	Equal	126	1;1	I15
B02_RD14-0003-36_37_38-1;2;1-M2d-0.5GF-Q0.9_02.15sec	36	3	1.85e+12	4.22848e+11	Very Strong Support	Very Strong Support	Minor	500	1;2;1	d
B02_RD14-0003-36_37_38-1;2;1-M2d-0.5GF-Q0.9_02.15sec	37	3	1.08e+13	96320106016403	Very Strong Support	Very Strong Support	Major	500	1;2;1	d
B02_RD14-0003-36_37_38-1;2;1-M2d-0.5GF-Q0.9_02.15sec	38	3	2.54e+10	5.83057e+09	Very Strong Support	Very Strong Support	Minor	500	1;2;1	d
B02_RD14-0003-40_41_42_43-1;1;1;1-M3U105-0.06GF-QLAND_02.15sec	40	4	8.34	15.8273	Limited Support	Limited Support	Equal	60	1;1;1;1	U105
B02_RD14-0003-40_41_42_43-1;1;1;1-M3U105-0.06GF-QLAND_02.15sec	41	4	63.9	71.9838	Limited Support	Limited Support	Equal	60	1;1;1;1	U105
B02_RD14-0003-40_41_42_43-1;1;1;1-M3U105-0.06GF-QLAND_02.15sec	42	4	20.4	91.6674	Limited Support	Limited Support	Equal	60	1;1;1;1	U105
B02_RD14-0003-40_41_42_43-1;1;1;1-M3U105-0.06GF-QLAND_02.15sec	43	4	21900	61908.7	Strong Support	Strong Support	Equal	60	1;1;1;1	U105
B02_RD14-0003-40_41_42_43-1;1;1;1-M4I35-0.06GF-QLAND_02.15sec	40	4	6.62e+08	3.62623e+08	Very Strong Support	Very Strong Support	Equal	60	1;1;1;1	I35
B02_RD14-0003-40_41_42_43-1;1;1;1-M4I35-0.06GF-QLAND_02.15sec	41	4	39.8	182.004	Limited Support	Moderate Support	Equal	60	1;1;1;1	I35
B02_RD14-0003-40_41_42_43-1;1;1;1-M4I35-0.06GF-QLAND_02.15sec	42	4	363	270.895	Moderate Support	Moderate Support	Equal	60	1;1;1;1	I35
B02_RD14-0003-40_41_42_43-1;1;1;1-M4I35-0.06GF-QLAND_02.15sec	43	4	2.23e+09	2.09429e+09	Very Strong Support	Very Strong Support	Equal	60	1;1;1;1	I35
B02_RD14-0003-42_43-1;9-M1S10-0.75GF-Q1.2_02.15sec	42	2	1.99e+21	8.93335e+10	Very Strong Support	Very Strong Support	Minor	750	1;9	S10
B02_RD14-0003-42_43-1;9-M1S10-0.75GF-Q1.2_02.15sec	43	2	2.47e+32	6.93903e+32	Very Strong Support	Very Strong Support	Major	750	1;9	S10
B02_RD14-0003-44_45-1;1-M2e-0.25GF-Q0.8_02.15sec	44	2	9220000000000028	3.92851e+16	Very Strong Support	Very Strong Support	Equal	250	1;1	e
B02_RD14-0003-44_45-1;1-M2e-0.25GF-Q0.8_02.15sec	45	2	1.2e+17	5.36818e+17	Very Strong Support	Very Strong Support	Equal	250	1;1	e
B02_RD14-0003-44_45-1;1-M3U105-0.03GF-Q5.5_02.15sec	44	2	287000	59884.9	Strong Support	Strong Support	Equal	30	1;1	U105
B02_RD14-0003-44_45-1;1-M3U105-0.03GF-Q5.5_02.15sec	45	2	1.47e+08	1.04049e+08	Very Strong Support	Very Strong Support	Equal	30	1;1	U105
B02_RD14-0003-44_45-1;1-M4I35-0.03GF-QLAND_02.15sec	44	2	3.66e+08	1.99146e+08	Very Strong Support	Very Strong Support	Equal	30	1;1	I35
B02_RD14-0003-44_45-1;1-M4I35-0.03GF-QLAND_02.15sec	45	2	2.04e+07	1.65779e+07	Very Strong Support	Very Strong Support	Equal	30	1;1	I35
B04_RD14-0003-30_31_32-1;4;4-M2S30-0.135GF-Q3.8_02.15sec	30	3	0.932	11.8652	Exclusionary	Limited Support	Minor	135	1;4;4	S30
B04_RD14-0003-30_31_32-1;4;4-M2S30-0.135GF-Q3.8_02.15sec	31	3	2.8e+06	4.04829e+06	Very Strong Support	Very Strong Support	Major	135	1;4;4	S30
B04_RD14-0003-30_31_32-1;4;4-M2S30-0.135GF-Q3.8_02.15sec	32	3	3.34e+07	8.22613e+07	Very Strong Support	Very Strong Support	Major	135	1;4;4	S30
B04_RD14-0003-32_33_34_35-1;1;9;1-M2c-0.18GF-Q0.4_02.15sec	32	4	1.75e+08	1.23212e+08	Very Strong Support	Very Strong Support	Minor	180	1;1;9;1	c
B04_RD14-0003-32_33_34_35-1;1;9;1-M2c-0.18GF-Q0.4_02.15sec	33	4	515000	1.59566e+06	Strong Support	Very Strong Support	Minor	180	1;1;9;1	c
B04_RD14-0003-32_33_34_35-1;1;9;1-M2c-0.18GF-Q0.4_02.15sec	34	4	1.08e+30	4.50289e+30	Very Strong Support	Very Strong Support	Major	180	1;1;9;1	c
B04_RD14-0003-32_33_34_35-1;1;9;1-M2c-0.18GF-Q0.4_02.15sec	35	4	1280	8837.91	Moderate Support	Moderate Support	Minor	180	1;1;9;1	c
B04_RD14-0003-33_34-1;2-M2d-0.375GF-Q1.1_02.15sec	33	2	1.42e+22	1.23763e+20	Very Strong Support	Very Strong Support	Minor	375	1;2	d
B04_RD14-0003-33_34-1;2-M2d-0.375GF-Q1.1_02.15sec	34	2	1.33e+27	7.94028e+24	Very Strong Support	Very Strong Support	Major	375	1;2	d
B04_RD14-0003-40_41-1;4-M4e-0.075GF-Q0.7_02.15sec	40	2	11200	240087	Strong Support	Strong Support	Minor	75	1;4	e
B04_RD14-0003-40_41-1;4-M4e-0.075GF-Q0.7_02.15sec	41	2	1.14e+22	5.7707e+21	Very Strong Support	Very Strong Support	Major	75	1;4	e
B04_RD14-0003-41_42_43-1;9;1-M2c-0.165GF-Q1.1_02.15sec	41	3	8.3e+06	1.31093e+08	Very Strong Support	Very Strong Support	Minor	165	1;9;1	c
B04_RD14-0003-41_42_43-1;9;1-M2c-0.165GF-Q1.1_02.15sec	42	3	1.01e+23	2.52252e+25	Very Strong Support	Very Strong Support	Major	165	1;9;1	c
B04_RD14-0003-41_42_43-1;9;1-M2c-0.165GF-Q1.1_02.15sec	43	3	332000	161349	Strong Support	Strong Support	Minor	165	1;9;1	c
C02_RD14-0003-40_41-1;4-M2U15-0.315GF-Q1.1_03.15sec	40	2	0	4.29078e+27	Exclusionary	Very Strong Support	Minor	315	1;4	U15
B04_RD14-0003-42_43-1;9-M2U60-0.15GF-Q4.6_02.15sec	43	2	9.53e+24	2.06925e+25	Very Strong Support	Very Strong Support	Major	150	1;9	U60
B04_RD14-0003-42_43-1;9-M3I22-0.15GF-Q1.5_02.15sec	42	2	1.19e+10	1.62832e+10	Very Strong Support	Very Strong Support	Minor	150	1;9	I22
B04_RD14-0003-42_43-1;9-M3I22-0.15GF-Q1.5_02.15sec	43	2	1.72e+32	4.00383e+32	Very Strong Support	Very Strong Support	Major	150	1;9	I22
B04_RD14-0003-44_45_46_47-1;1;4;1-M2e-0.105GF-Q1.5_02.15sec	44	4	0.728	6.68331	Exclusionary	Limited Support	Minor	105	1;1;4;1	e
B04_RD14-0003-44_45_46_47-1;1;4;1-M2e-0.105GF-Q1.5_02.15sec	45	4	40100	192683	Strong Support	Strong Support	Minor	105	1;1;4;1	e
B04_RD14-0003-44_45_46_47-1;1;4;1-M2e-0.105GF-Q1.5_02.15sec	46	4	3.06e+16	1.85571e+18	Very Strong Support	Very Strong Support	Major	105	1;1;4;1	e
B04_RD14-0003-44_45_46_47-1;1;4;1-M2e-0.105GF-Q1.5_02.15sec	47	4	243	2736.13	Moderate Support	Moderate Support	Minor	105	1;1;4;1	e
B04_RD14-0003-48_49_50_29-1;4;4;4-M2U60-0.195GF-Q4.9_02.15sec	29	4	4.08e+07	2.83546e+07	Very Strong Support	Very Strong Support	Major	195	1;4;4;4	U60
B04_RD14-0003-48_49_50_29-1;4;4;4-M2U60-0.195GF-Q4.9_02.15sec	48	4	0.0445	35.7823	Exclusionary	Limited Support	Minor	195	1;4;4;4	U60
B04_RD14-0003-48_49_50_29-1;4;4;4-M2U60-0.195GF-Q4.9_02.15sec	49	4	8.86e+08	9.8459e+09	Very Strong Support	Very Strong Support	Major	195	1;4;4;4	U60
B04_RD14-0003-48_49_50_29-1;4;4;4-M2U60-0.195GF-Q4.9_02.15sec	50	4	1.27e+11	1.94999e+11	Very Strong Support	Very Strong Support	Major	195	1;4;4;4	U60
B04_RD14-0003-48_49_50_29-1;4;4;4-M3I22-0.195GF-Q1.7_02.15sec	29	4	3.61e+06	859461	Very Strong Support	Strong Support	Major	195	1;4;4;4	I22
B04_RD14-0003-48_49_50_29-1;4;4;4-M3I22-0.195GF-Q1.7_02.15sec	48	4	21.1	37.4654	Limited Support	Limited Support	Minor	195	1;4;4;4	I22
B04_RD14-0003-48_49_50_29-1;4;4;4-M3I22-0.195GF-Q1.7_02.15sec	49	4	1.32e+09	2.50533e+10	Very Strong Support	Very Strong Support	Major	195	1;4;4;4	I22
B04_RD14-0003-48_49_50_29-1;4;4;4-M3I22-0.195GF-Q1.7_02.15sec	50	4	3.85e+13	4.21604e+13	Very Strong Support	Very Strong Support	Major	195	1;4;4;4	I22
B05_RD14-0003-32_33_34_35-1;1;9;1-M2e-0.18GF-Q0.6_02.15sec	32	4	39500	287368	Strong Support	Strong Support	Minor	180	1;1;9;1	e
B05_RD14-0003-32_33_34_35-1;1;9;1-M2e-0.18GF-Q0.6_02.15sec	33	4	3.31e+06	5.00165e+06	Very Strong Support	Very Strong Support	Minor	180	1;1;9;1	e
B05_RD14-0003-32_33_34_35-1;1;9;1-M2e-0.18GF-Q0.6_02.15sec	34	4	3.46e+29	1.16085e+30	Very Strong Support	Very Strong Support	Major	180	1;1;9;1	e
B05_RD14-0003-32_33_34_35-1;1;9;1-M2e-0.18GF-Q0.6_02.15sec	35	4	335	8425.27	Moderate Support	Moderate Support	Minor	180	1;1;9;1	e
B05_RD14-0003-36_37_38_39-1;2;2;1-M3d-0.09GF-Q1.2_02.15sec	36	4	2.41	79.5393	Limited Support	Limited Support	Minor	90	1;2;2;1	d
B05_RD14-0003-36_37_38_39-1;2;2;1-M3d-0.09GF-Q1.2_02.15sec	37	4	78	482.895	Limited Support	Moderate Support	Major	90	1;2;2;1	d
B05_RD14-0003-36_37_38_39-1;2;2;1-M3d-0.09GF-Q1.2_02.15sec	38	4	107000	106571	Strong Support	Strong Support	Major	90	1;2;2;1	d
B05_RD14-0003-36_37_38_39-1;2;2;1-M3d-0.09GF-Q1.2_02.15sec	39	4	3.23e+08	7.52992e+08	Very Strong Support	Very Strong Support	Minor	90	1;2;2;1	d
B05_RD14-0003-40_41_42_43-1;1;1;1-M3S10-0.06GF-Q1.5_02.15sec	40	4	30400	26110.4	Strong Support	Strong Support	Equal	60	1;1;1;1	S10
B05_RD14-0003-40_41_42_43-1;1;1;1-M3S10-0.06GF-Q1.5_02.15sec	41	4	14500	85099.9	Strong Support	Strong Support	Equal	60	1;1;1;1	S10
B05_RD14-0003-40_41_42_43-1;1;1;1-M3S10-0.06GF-Q1.5_02.15sec	42	4	6160	2677.56	Moderate Support	Moderate Support	Equal	60	1;1;1;1	S10
B05_RD14-0003-40_41_42_43-1;1;1;1-M3S10-0.06GF-Q1.5_02.15sec	43	4	69700	120633	Strong Support	Strong Support	Equal	60	1;1;1;1	S10
B05_RD14-0003-41_42_43-1;9;1-M2e-0.165GF-Q1.7_02.15sec	41	3	664000	1.59759e+06	Strong Support	Very Strong Support	Minor	165	1;9;1	e
B05_RD14-0003-41_42_43-1;9;1-M2e-0.165GF-Q1.7_02.15sec	42	3	3.27e+24	3.52874e+24	Very Strong Support	Very Strong Support	Major	165	1;9;1	e
B05_RD14-0003-41_42_43-1;9;1-M2e-0.165GF-Q1.7_02.15sec	43	3	25.8	208.052	Limited Support	Moderate Support	Minor	165	1;9;1	e
B05_RD14-0003-42_43-1;9-M2d-0.15GF-Q0.8_02.15sec	42	2	4.38e+08	1.67117e+08	Very Strong Support	Very Strong Support	Minor	150	1;9	d
B05_RD14-0003-42_43-1;9-M2d-0.15GF-Q0.8_02.15sec	43	2	1.6e+29	1.50568e+30	Very Strong Support	Very Strong Support	Major	150	1;9	d
B05_RD14-0003-46_47_48-1;1;1-M4I22-0.093GF-Q1.4_02.15sec	46	3	1.33e+08	4.68915e+07	Very Strong Support	Very Strong Support	Equal	93	1;1;1	I22
B05_RD14-0003-46_47_48-1;1;1-M4I22-0.093GF-Q1.4_02.15sec	47	3	3.24e+10	3.81961e+10	Very Strong Support	Very Strong Support	Equal	93	1;1;1	I22
B05_RD14-0003-46_47_48-1;1;1-M4I22-0.093GF-Q1.4_02.15sec	48	3	437000	3.36991e+06	Strong Support	Very Strong Support	Equal	93	1;1;1	I22
B05_RD14-0003-46_47_48-1;1;1-M4U15-0.045GF-Q1.1_02.15sec	46	3	2.58e+11	1.7603e+11	Very Strong Support	Very Strong Support	Equal	45	1;1;1	U15
B05_RD14-0003-46_47_48-1;1;1-M4U15-0.045GF-Q1.1_02.15sec	47	3	4.92e+07	8.96249e+07	Very Strong Support	Very Strong Support	Equal	45	1;1;1	U15
B05_RD14-0003-46_47_48-1;1;1-M4U15-0.045GF-Q1.1_02.15sec	48	3	213	2269.99	Moderate Support	Moderate Support	Equal	45	1;1;1	U15
B05_RD14-0003-48_49-1;4-M2a-0.625GF-Q0.7_02.15sec	48	2	2.17e+27	3.85108e+13	Very Strong Support	Very Strong Support	Minor	625	1;4	a
B05_RD14-0003-48_49-1;4-M2a-0.625GF-Q0.7_02.15sec	49	2	4.23e+27	1.12208e+28	Very Strong Support	Very Strong Support	Major	625	1;4	a
B06_RD14-0003-44_45_46-1;2;2-M2c-0.625GF-Q0.8_02.15sec	44	3	1.98e+10	1.77243e+10	Very Strong Support	Very Strong Support	Minor	625	1;2;2	c
B06_RD14-0003-44_45_46-1;2;2-M2c-0.625GF-Q0.8_02.15sec	45	3	8520000000000036	4.00034e+18	Very Strong Support	Very Strong Support	Major	625	1;2;2	c
B06_RD14-0003-44_45_46-1;2;2-M2c-0.625GF-Q0.8_02.15sec	46	3	3.78e+13	9.54685e+12	Very Strong Support	Very Strong Support	Major	625	1;2;2	c
B06_RD14-0003-48_49-1;4-M3c-0.075GF-Q0.8_02.15sec	48	2	3.28e+10	1.10069e+16	Very Strong Support	Very Strong Support	Minor	75	1;4	c
B06_RD14-0003-48_49-1;4-M3c-0.075GF-Q0.8_02.15sec	49	2	4.87e+20	1.63252e+24	Very Strong Support	Very Strong Support	Major	75	1;4	c
B06_RD14-0003-49_50_29-1;4;1-M2U15-0.378GF-Q0.9_02.15sec	29	3	4.1e+12	5.40822e+12	Very Strong Support	Very Strong Support	Minor	378	1;4;1	U15
B06_RD14-0003-49_50_29-1;4;1-M2U15-0.378GF-Q0.9_02.15sec	49	3	2.06e+13	6.89477e+10	Very Strong Support	Very Strong Support	Minor	378	1;4;1	U15
B06_RD14-0003-49_50_29-1;4;1-M2U15-0.378GF-Q0.9_02.15sec	50	3	3.55e+32	1.77975e+32	Very Strong Support	Very Strong Support	Major	378	1;4;1	U15
B06_RD14-0003-49_50_29-1;4;1-M4I15-0.09GF-Q0.9_02.15sec	29	3	394	249.875	Moderate Support	Moderate Support	Minor	90	1;4;1	I15
B06_RD14-0003-49_50_29-1;4;1-M4I15-0.09GF-Q0.9_02.15sec	49	3	8100	6112.95	Moderate Support	Moderate Support	Minor	90	1;4;1	I15
B06_RD14-0003-49_50_29-1;4;1-M4I15-0.09GF-Q0.9_02.15sec	50	3	2.35e+21	1.88386e+24	Very Strong Support	Very Strong Support	Major	90	1;4;1	I15
B07_RD14-0003-30_31_32-1;4;4-M3I15-0.279GF-Q1.1_02.15sec	30	3	20700	277382	Strong Support	Strong Support	Minor	279	1;4;4	I15
B07_RD14-0003-30_31_32-1;4;4-M3I15-0.279GF-Q1.1_02.15sec	31	3	1.11e+14	3.43961e+14	Very Strong Support	Very Strong Support	Major	279	1;4;4	I15
B07_RD14-0003-30_31_32-1;4;4-M3I15-0.279GF-Q1.1_02.15sec	32	3	1.51e+15	2.7065e+16	Very Strong Support	Very Strong Support	Major	279	1;4;4	I15
B07_RD14-0003-33_34_35_36-1;4;4;1-M1e-0.31GF-Q1.2_02.15sec	33	4	1150	5610.12	Moderate Support	Moderate Support	Minor	310	1;4;4;1	e
B07_RD14-0003-33_34_35_36-1;4;4;1-M1e-0.31GF-Q1.2_02.15sec	34	4	1.12e+12	5.0314e+12	Very Strong Support	Very Strong Support	Major	310	1;4;4;1	e
B07_RD14-0003-33_34_35_36-1;4;4;1-M1e-0.31GF-Q1.2_02.15sec	35	4	5860000000000009	7.65805e+16	Very Strong Support	Very Strong Support	Major	310	1;4;4;1	e
B07_RD14-0003-33_34_35_36-1;4;4;1-M1e-0.31GF-Q1.2_02.15sec	36	4	62600	44311.8	Strong Support	Strong Support	Minor	310	1;4;4;1	e
B07_RD14-0003-44_45_46-1;2;2-M1e-0.625GF-Q2.0_02.15sec	44	3	1.46e+10	1.90895e+09	Very Strong Support	Very Strong Support	Minor	625	1;2;2	e
B07_RD14-0003-44_45_46-1;2;2-M1e-0.625GF-Q2.0_02.15sec	45	3	1.29e+19	1.49959e+20	Very Strong Support	Very Strong Support	Major	625	1;2;2	e
B07_RD14-0003-44_45_46-1;2;2-M1e-0.625GF-Q2.0_02.15sec	46	3	1310000000000002	4401258414805959	Very Strong Support	Very Strong Support	Major	625	1;2;2	e
H06_RD14-0003-48_49-1;4-M2e-0.315GF-Q1.0_08.15sec	48	2	0	1.07379e+19	Exclusionary	Very Strong Support	Minor	315	1;4	e
B07_RD14-0003-48_49-1;4-M3e-0.075GF-Q1.0_02.15sec	49	2	6.68e+18	6.09701e+20	Very Strong Support	Very Strong Support	Major	75	1;4	e
B07_RD14-0003-49_50_29-1;4;1-M3U105-0.09GF-Q6.1_02.15sec	29	3	0.133	1.38059	Exclusionary	Uninformative	Minor	90	1;4;1	U105
B07_RD14-0003-49_50_29-1;4;1-M3U105-0.09GF-Q6.1_02.15sec	49	3	10.1	7.59298	Limited Support	Limited Support	Minor	90	1;4;1	U105
B07_RD14-0003-49_50_29-1;4;1-M3U105-0.09GF-Q6.1_02.15sec	50	3	1.76e+09	1.43461e+09	Very Strong Support	Very Strong Support	Major	90	1;4;1	U105
B08_RD14-0003-30_31_32-1;4;4-M1U105-0.567GF-Q0.8_02.15sec	30	3	2490000000000000	1.92885e+11	Very Strong Support	Very Strong Support	Minor	567	1;4;4	U105
B08_RD14-0003-30_31_32-1;4;4-M1U105-0.567GF-Q0.8_02.15sec	31	3	1.66e+20	1.19771e+19	Very Strong Support	Very Strong Support	Major	567	1;4;4	U105
B08_RD14-0003-30_31_32-1;4;4-M1U105-0.567GF-Q0.8_02.15sec	32	3	7.55e+19	9.67203e+18	Very Strong Support	Very Strong Support	Major	567	1;4;4	U105
B08_RD14-0003-30_31_32-1;4;4-M3I35-0.135GF-QLAND_02.15sec	30	3	94.3	11238.5	Limited Support	Strong Support	Minor	135	1;4;4	I35
B08_RD14-0003-30_31_32-1;4;4-M3I35-0.135GF-QLAND_02.15sec	31	3	2.1e+12	1.10183e+13	Very Strong Support	Very Strong Support	Major	135	1;4;4	I35
B08_RD14-0003-30_31_32-1;4;4-M3I35-0.135GF-QLAND_02.15sec	32	3	1.98e+14	3802108515683945	Very Strong Support	Very Strong Support	Major	135	1;4;4	I35
B08_RD14-0003-35_50-1;9-M2c-0.75GF-Q0.7_02.15sec	35	2	1.63e+24	5.6366e+17	Very Strong Support	Very Strong Support	Minor	750	1;9	c
B08_RD14-0003-35_50-1;9-M2c-0.75GF-Q0.7_02.15sec	50	2	1.69e+34	3.76317e+34	Very Strong Support	Very Strong Support	Major	750	1;9	c
B08_RD14-0003-37_38_39_40-1;9;9;1-M2a-0.3GF-Q0.4_02.15sec	37	4	144	3279.73	Moderate Support	Moderate Support	Minor	300	1;9;9;1	a
B08_RD14-0003-37_38_39_40-1;9;9;1-M2a-0.3GF-Q0.4_02.15sec	38	4	1.94e+16	8037946847350585	Very Strong Support	Very Strong Support	Major	300	1;9;9;1	a
B08_RD14-0003-37_38_39_40-1;9;9;1-M2a-0.3GF-Q0.4_02.15sec	39	4	2.21e+17	1.73518e+18	Very Strong Support	Very Strong Support	Major	300	1;9;9;1	a
B08_RD14-0003-37_38_39_40-1;9;9;1-M2a-0.3GF-Q0.4_02.15sec	40	4	1.04e+07	4.36203e+06	Very Strong Support	Very Strong Support	Minor	300	1;9;9;1	a
B08_RD14-0003-47_48_49-1;9;9-M2a-0.285GF-Q0.7_02.15sec	47	3	3.22e+07	37913	Very Strong Support	Strong Support	Minor	285	1;9;9	a
B08_RD14-0003-47_48_49-1;9;9-M2a-0.285GF-Q0.7_02.15sec	48	3	2290000000000003	4.68277e+16	Very Strong Support	Very Strong Support	Major	285	1;9;9	a
B08_RD14-0003-47_48_49-1;9;9-M2a-0.285GF-Q0.7_02.15sec	49	3	1.12e+16	5.21869e+16	Very Strong Support	Very Strong Support	Major	285	1;9;9	a
B08_RD14-0003-49_50_29-1;4;1-M4a-0.09GF-Q0.5_02.15sec	29	3	9.55	1259.35	Limited Support	Moderate Support	Minor	90	1;4;1	a
B08_RD14-0003-49_50_29-1;4;1-M4a-0.09GF-Q0.5_02.15sec	49	3	1.43e+10	5.74971e+09	Very Strong Support	Very Strong Support	Minor	90	1;4;1	a
B08_RD14-0003-49_50_29-1;4;1-M4a-0.09GF-Q0.5_02.15sec	50	3	9.95e+17	1.38713e+17	Very Strong Support	Very Strong Support	Major	90	1;4;1	a
B09_RD14-0003-35_50-1;9-M2e-0.75GF-Q0.9_02.15sec	35	2	8.54e+23	1.4097e+20	Very Strong Support	Very Strong Support	Minor	750	1;9	e
B09_RD14-0003-35_50-1;9-M2e-0.75GF-Q0.9_02.15sec	50	2	1.62e+34	3.49678e+34	Very Strong Support	Very Strong Support	Major	750	1;9	e
B09_RD14-0003-37_38_39_40-1;9;9;1-M2d-0.3GF-Q0.7_02.15sec	37	4	277000	396468	Strong Support	Strong Support	Minor	300	1;9;9;1	d
B09_RD14-0003-37_38_39_40-1;9;9;1-M2d-0.3GF-Q0.7_02.15sec	38	4	5379999999999996	1.3427e+16	Very Strong Support	Very Strong Support	Major	300	1;9;9;1	d
B09_RD14-0003-37_38_39_40-1;9;9;1-M2d-0.3GF-Q0.7_02.15sec	39	4	6.12e+16	2.36677e+17	Very Strong Support	Very Strong Support	Major	300	1;9;9;1	d
B09_RD14-0003-37_38_39_40-1;9;9;1-M2d-0.3GF-Q0.7_02.15sec	40	4	3940000	461519	Very Strong Support	Strong Support	Minor	300	1;9;9;1	d
B09_RD14-0003-47_48_49-1;9;9-M2d-0.285GF-Q1.4_02.15sec	47	3	10.1	343.423	Limited Support	Moderate Support	Minor	285	1;9;9	d
B09_RD14-0003-47_48_49-1;9;9-M2d-0.285GF-Q1.4_02.15sec	48	3	3.47e+13	1.0626e+14	Very Strong Support	Very Strong Support	Major	285	1;9;9	d
B09_RD14-0003-47_48_49-1;9;9-M2d-0.285GF-Q1.4_02.15sec	49	3	2.33e+14	8.60623e+14	Very Strong Support	Very Strong Support	Major	285	1;9;9	d
B09_RD14-0003-49_50_29-1;4;1-M3e-0.09GF-Q1.6_02.15sec	29	3	0.0304	1.76184	Exclusionary	Uninformative	Minor	90	1;4;1	e
B09_RD14-0003-49_50_29-1;4;1-M3e-0.09GF-Q1.6_02.15sec	49	3	0.436	1.67323	Exclusionary	Uninformative	Minor	90	1;4;1	e
B09_RD14-0003-49_50_29-1;4;1-M3e-0.09GF-Q1.6_02.15sec	50	3	1.06e+14	1760006824235323	Very Strong Support	Very Strong Support	Major	90	1;4;1	e
B07_RD14-0003-48_49-1;4-M3e-0.075GF-Q1.0_02.15sec	48	2	4840	2.01748e+11	Moderate Support	Very Strong Support	Minor	75	1;4	e
B10_RD14-0003-39_40-1;2-M3a-0.045GF-Q0.8_02.15sec	40	2	3.3e+21	7.38809e+22	Very Strong Support	Very Strong Support	Major	45	1;2	a
B11_RD14-0003-39_40-1;2-M3d-0.045GF-Q1.5_02.15sec	39	2	2.8e+06	1.1685e+07	Very Strong Support	Very Strong Support	Minor	45	1;2	d
B11_RD14-0003-39_40-1;2-M3d-0.045GF-Q1.5_02.15sec	40	2	4.25e+11	7.52151e+11	Very Strong Support	Very Strong Support	Major	45	1;2	d
C01_RD14-0003-31_32-1;1-M2a-0.126GF-Q1.2_03.15sec	31	2	8.12e+16	2.37322e+16	Very Strong Support	Very Strong Support	Equal	126	1;1	a
C01_RD14-0003-31_32-1;1-M2a-0.126GF-Q1.2_03.15sec	32	2	1e+17	7.11269e+16	Very Strong Support	Very Strong Support	Equal	126	1;1	a
C01_RD14-0003-36_37_38-1;2;1-M2a-0.252GF-Q0.6_03.15sec	36	3	5.72e+11	3.0576e+11	Very Strong Support	Very Strong Support	Minor	252	1;2;1	a
C01_RD14-0003-36_37_38-1;2;1-M2a-0.252GF-Q0.6_03.15sec	37	3	3.17e+14	9.26436e+13	Very Strong Support	Very Strong Support	Major	252	1;2;1	a
C01_RD14-0003-36_37_38-1;2;1-M2a-0.252GF-Q0.6_03.15sec	38	3	7.43e+10	1.0746e+10	Very Strong Support	Very Strong Support	Minor	252	1;2;1	a
C01_RD14-0003-40_41_42_43-1;1;1;1-M3a-0.252GF-Q0.9_03.15sec	40	4	599000000000	1.55548e+13	Very Strong Support	Very Strong Support	Equal	252	1;1;1;1	a
C01_RD14-0003-40_41_42_43-1;1;1;1-M3a-0.252GF-Q0.9_03.15sec	41	4	1.36e+10	1.20922e+10	Very Strong Support	Very Strong Support	Equal	252	1;1;1;1	a
C01_RD14-0003-40_41_42_43-1;1;1;1-M3a-0.252GF-Q0.9_03.15sec	42	4	9.2e+07	6.28763e+09	Very Strong Support	Very Strong Support	Equal	252	1;1;1;1	a
C01_RD14-0003-40_41_42_43-1;1;1;1-M3a-0.252GF-Q0.9_03.15sec	43	4	4.39e+14	4.74344e+14	Very Strong Support	Very Strong Support	Equal	252	1;1;1;1	a
C01_RD14-0003-40_41_42_43-1;1;1;1-M4I15-0.124GF-Q1.6_03.15sec	40	4	9280000	9.20093e+06	Very Strong Support	Very Strong Support	Equal	124	1;1;1;1	I15
C01_RD14-0003-40_41_42_43-1;1;1;1-M4I15-0.124GF-Q1.6_03.15sec	41	4	1.4e+08	5.02657e+08	Very Strong Support	Very Strong Support	Equal	124	1;1;1;1	I15
C01_RD14-0003-40_41_42_43-1;1;1;1-M4I15-0.124GF-Q1.6_03.15sec	42	4	4240	544.065	Moderate Support	Moderate Support	Equal	124	1;1;1;1	I15
C01_RD14-0003-40_41_42_43-1;1;1;1-M4I15-0.124GF-Q1.6_03.15sec	43	4	35800000000	3.12948e+10	Very Strong Support	Very Strong Support	Equal	124	1;1;1;1	I15
C01_RD14-0003-44_45-1;1-M2S30-0.126GF-Q3.0_03.15sec	44	2	7.7e+07	3.39621e+07	Very Strong Support	Very Strong Support	Equal	126	1;1	S30
C01_RD14-0003-44_45-1;1-M2S30-0.126GF-Q3.0_03.15sec	45	2	3.27e+09	1.11325e+10	Very Strong Support	Very Strong Support	Equal	126	1;1	S30
C01_RD14-0003-44_45-1;1-M3a-0.126GF-Q0.5_03.15sec	44	2	3.97e+16	6811726723167725	Very Strong Support	Very Strong Support	Equal	126	1;1	a
C01_RD14-0003-44_45-1;1-M3a-0.126GF-Q0.5_03.15sec	45	2	2.19e+19	1.63578e+19	Very Strong Support	Very Strong Support	Equal	126	1;1	a
C01_RD14-0003-44_45-1;1-M3U15-0.062GF-Q0.9_03.15sec	44	2	3.19e+10	3.06471e+11	Very Strong Support	Very Strong Support	Equal	62	1;1	U15
C01_RD14-0003-44_45-1;1-M3U15-0.062GF-Q0.9_03.15sec	45	2	5.75e+16	4.4305e+17	Very Strong Support	Very Strong Support	Equal	62	1;1	U15
C01_RD14-0003-44_45-1;1-M4I15-0.062GF-Q1.2_03.15sec	44	2	4.59e+08	3.83752e+08	Very Strong Support	Very Strong Support	Equal	62	1;1	I15
C01_RD14-0003-44_45-1;1-M4I15-0.062GF-Q1.2_03.15sec	45	2	1.14e+16	2.12978e+16	Very Strong Support	Very Strong Support	Equal	62	1;1	I15
C01_RD14-0003-50_29_30_31-1;1;2;1-M2a-0.315GF-Q0.5_03.15sec	29	4	1.51e+06	106563	Very Strong Support	Strong Support	Minor	315	1;1;2;1	a
C01_RD14-0003-50_29_30_31-1;1;2;1-M2a-0.315GF-Q0.5_03.15sec	30	4	9310000000000018	1324721288597593	Very Strong Support	Very Strong Support	Major	315	1;1;2;1	a
C01_RD14-0003-50_29_30_31-1;1;2;1-M2a-0.315GF-Q0.5_03.15sec	31	4	1.84e+06	9.12693e+06	Very Strong Support	Very Strong Support	Minor	315	1;1;2;1	a
C01_RD14-0003-50_29_30_31-1;1;2;1-M2a-0.315GF-Q0.5_03.15sec	50	4	2.45e+13	3.90647e+11	Very Strong Support	Very Strong Support	Minor	315	1;1;2;1	a
C02_RD14-0003-36_37_38-1;2;1-M2d-0.252GF-Q0.9_03.15sec	36	3	3.34e+11	1.89818e+12	Very Strong Support	Very Strong Support	Minor	252	1;2;1	d
C02_RD14-0003-36_37_38-1;2;1-M2d-0.252GF-Q0.9_03.15sec	37	3	2.92e+12	7.04343e+14	Very Strong Support	Very Strong Support	Major	252	1;2;1	d
C02_RD14-0003-36_37_38-1;2;1-M2d-0.252GF-Q0.9_03.15sec	38	3	1.33e+09	5.88844e+08	Very Strong Support	Very Strong Support	Minor	252	1;2;1	d
C02_RD14-0003-40_41_42_43-1;1;1;1-M2e-0.252GF-Q3.2_03.15sec	40	4	863	292.643	Moderate Support	Moderate Support	Equal	252	1;1;1;1	e
C02_RD14-0003-40_41_42_43-1;1;1;1-M2e-0.252GF-Q3.2_03.15sec	41	4	1.49e+06	2.85051e+06	Very Strong Support	Very Strong Support	Equal	252	1;1;1;1	e
C02_RD14-0003-40_41_42_43-1;1;1;1-M2e-0.252GF-Q3.2_03.15sec	42	4	50500	1.72192e+06	Strong Support	Very Strong Support	Equal	252	1;1;1;1	e
C02_RD14-0003-40_41_42_43-1;1;1;1-M2e-0.252GF-Q3.2_03.15sec	43	4	3.64e+10	1.23051e+11	Very Strong Support	Very Strong Support	Equal	252	1;1;1;1	e
F10_RD14-0003-39_40-1;2-M3c-0.045GF-Q1.0_06.15sec	39	2	0.503	8.34246	Exclusionary	Limited Support	Minor	45	1;2	c
C02_RD14-0003-40_41-1;4-M2U15-0.315GF-Q1.1_03.15sec	41	2	5.94e+26	2.73234e+28	Very Strong Support	Very Strong Support	Major	315	1;4	U15
C02_RD14-0003-40_41-1;4-M3I15-0.315GF-Q1.1_03.15sec	40	2	1.22e+20	4.97471e+19	Very Strong Support	Very Strong Support	Minor	315	1;4	I15
C02_RD14-0003-40_41-1;4-M3I15-0.315GF-Q1.1_03.15sec	41	2	4.26e+25	4.425e+27	Very Strong Support	Very Strong Support	Major	315	1;4	I15
C02_RD14-0003-42_43-1;9-M1S10-0.63GF-Q1.2_03.15sec	42	2	2.21e+18	5.79612e+17	Very Strong Support	Very Strong Support	Minor	630	1;9	S10
C02_RD14-0003-42_43-1;9-M1S10-0.63GF-Q1.2_03.15sec	43	2	2.37e+32	5.61233e+32	Very Strong Support	Very Strong Support	Major	630	1;9	S10
C02_RD14-0003-44_45_46_47-1;1;4;1-M2U15-0.441GF-Q1.1_03.15sec	44	4	746000	242896	Strong Support	Strong Support	Minor	441	1;1;4;1	U15
C02_RD14-0003-44_45_46_47-1;1;4;1-M2U15-0.441GF-Q1.1_03.15sec	45	4	8.44e+08	6.61268e+08	Very Strong Support	Very Strong Support	Minor	441	1;1;4;1	U15
C02_RD14-0003-44_45_46_47-1;1;4;1-M2U15-0.441GF-Q1.1_03.15sec	46	4	4.24e+28	1.13238e+28	Very Strong Support	Very Strong Support	Major	441	1;1;4;1	U15
C02_RD14-0003-44_45_46_47-1;1;4;1-M2U15-0.441GF-Q1.1_03.15sec	47	4	1.23e+07	4.28165e+06	Very Strong Support	Very Strong Support	Minor	441	1;1;4;1	U15
C02_RD14-0003-44_45_46_47-1;1;4;1-M3I15-0.441GF-Q1.1_03.15sec	44	4	8.49e+07	7.15387e+08	Very Strong Support	Very Strong Support	Minor	441	1;1;4;1	I15
C02_RD14-0003-44_45_46_47-1;1;4;1-M3I15-0.441GF-Q1.1_03.15sec	45	4	4.53e+06	1.76245e+06	Very Strong Support	Very Strong Support	Minor	441	1;1;4;1	I15
C02_RD14-0003-44_45_46_47-1;1;4;1-M3I15-0.441GF-Q1.1_03.15sec	46	4	6.42e+21	9.82072e+22	Very Strong Support	Very Strong Support	Major	441	1;1;4;1	I15
C02_RD14-0003-44_45_46_47-1;1;4;1-M3I15-0.441GF-Q1.1_03.15sec	47	4	2.63e+06	4.0355e+06	Very Strong Support	Very Strong Support	Minor	441	1;1;4;1	I15
C02_RD14-0003-44_45-1;1-M3e-0.126GF-Q1.1_03.15sec	44	2	4.62e+13	4.03989e+13	Very Strong Support	Very Strong Support	Equal	126	1;1	e
C02_RD14-0003-44_45-1;1-M3e-0.126GF-Q1.1_03.15sec	45	2	6.24e+12	4.34736e+12	Very Strong Support	Very Strong Support	Equal	126	1;1	e
C03_RD14-0003-40_41-1;4-M2U105-0.155GF-Q4.7_03.15sec	40	2	1.38e+14	8.08417e+11	Very Strong Support	Very Strong Support	Minor	155	1;4	U105
C03_RD14-0003-40_41-1;4-M2U105-0.155GF-Q4.7_03.15sec	41	2	5.84e+22	5.40407e+21	Very Strong Support	Very Strong Support	Major	155	1;4	U105
C03_RD14-0003-40_41-1;4-M4I35-0.155GF-QLAND_03.15sec	40	2	1.17e+20	5.21726e+19	Very Strong Support	Very Strong Support	Minor	155	1;4	I35
C03_RD14-0003-40_41-1;4-M4I35-0.155GF-QLAND_03.15sec	41	2	4.12e+27	4.39566e+28	Very Strong Support	Very Strong Support	Major	155	1;4	I35
C03_RD14-0003-41_42_43-1;9;1-M2a-0.693GF-Q0.6_03.15sec	41	3	6.77e+08	1.42789e+08	Very Strong Support	Very Strong Support	Minor	693	1;9;1	a
C03_RD14-0003-41_42_43-1;9;1-M2a-0.693GF-Q0.6_03.15sec	42	3	1.58e+27	8.84854e+27	Very Strong Support	Very Strong Support	Major	693	1;9;1	a
C03_RD14-0003-41_42_43-1;9;1-M2a-0.693GF-Q0.6_03.15sec	43	3	8.22e+16	3.01207e+14	Very Strong Support	Very Strong Support	Minor	693	1;9;1	a
C03_RD14-0003-44_45_46_47-1;1;4;1-M2U105-0.217GF-Q6.3_03.15sec	44	4	29500	12282.2	Strong Support	Strong Support	Minor	217	1;1;4;1	U105
C03_RD14-0003-44_45_46_47-1;1;4;1-M2U105-0.217GF-Q6.3_03.15sec	45	4	9.76e+07	1.22038e+08	Very Strong Support	Very Strong Support	Minor	217	1;1;4;1	U105
C03_RD14-0003-44_45_46_47-1;1;4;1-M2U105-0.217GF-Q6.3_03.15sec	46	4	1.19e+18	1.03275e+17	Very Strong Support	Very Strong Support	Major	217	1;1;4;1	U105
C03_RD14-0003-44_45_46_47-1;1;4;1-M2U105-0.217GF-Q6.3_03.15sec	47	4	311	317.669	Moderate Support	Moderate Support	Minor	217	1;1;4;1	U105
C03_RD14-0003-44_45_46_47-1;1;4;1-M3I35-0.217GF-QLAND_03.15sec	44	4	90400	176298	Strong Support	Strong Support	Minor	217	1;1;4;1	I35
C03_RD14-0003-44_45_46_47-1;1;4;1-M3I35-0.217GF-QLAND_03.15sec	45	4	9.53e+06	1.99517e+07	Very Strong Support	Very Strong Support	Minor	217	1;1;4;1	I35
C03_RD14-0003-44_45_46_47-1;1;4;1-M3I35-0.217GF-QLAND_03.15sec	46	4	1.2e+17	1.77923e+19	Very Strong Support	Very Strong Support	Major	217	1;1;4;1	I35
C03_RD14-0003-44_45_46_47-1;1;4;1-M3I35-0.217GF-QLAND_03.15sec	47	4	76800	198720	Strong Support	Strong Support	Minor	217	1;1;4;1	I35
C03_RD14-0003-49_50_29-1;4;1-M1S30-0.75GF-Q2.8_03.15sec	29	3	2.71e+07	1.71923e+06	Very Strong Support	Very Strong Support	Minor	750	1;4;1	S30
C03_RD14-0003-49_50_29-1;4;1-M1S30-0.75GF-Q2.8_03.15sec	49	3	1.32e+06	21202	Very Strong Support	Strong Support	Minor	750	1;4;1	S30
C03_RD14-0003-49_50_29-1;4;1-M1S30-0.75GF-Q2.8_03.15sec	50	3	2.29e+29	7.58132e+28	Very Strong Support	Very Strong Support	Major	750	1;4;1	S30
C04_RD14-0003-33_34-1;2-M2d-0.189GF-Q1.1_03.15sec	33	2	2.43e+23	7.1568e+22	Very Strong Support	Very Strong Support	Minor	189	1;2	d
C04_RD14-0003-33_34-1;2-M2d-0.189GF-Q1.1_03.15sec	34	2	1.25e+28	1.08595e+28	Very Strong Support	Very Strong Support	Major	189	1;2	d
C04_RD14-0003-36_37_38_39-1;2;2;1-M1S30-0.75GF-Q2.6_03.15sec	36	4	42500	223127	Strong Support	Strong Support	Minor	750	1;2;2;1	S30
C04_RD14-0003-36_37_38_39-1;2;2;1-M1S30-0.75GF-Q2.6_03.15sec	37	4	4.69e+08	2.87145e+09	Very Strong Support	Very Strong Support	Major	750	1;2;2;1	S30
C04_RD14-0003-36_37_38_39-1;2;2;1-M1S30-0.75GF-Q2.6_03.15sec	38	4	1.68e+06	4.89827e+06	Very Strong Support	Very Strong Support	Major	750	1;2;2;1	S30
C04_RD14-0003-36_37_38_39-1;2;2;1-M1S30-0.75GF-Q2.6_03.15sec	39	4	236	23679.4	Moderate Support	Strong Support	Minor	750	1;2;2;1	S30
C04_RD14-0003-41_42_43-1;9;1-M1d-0.693GF-Q1.0_03.15sec	41	3	1.79e+11	1.31553e+09	Very Strong Support	Very Strong Support	Minor	693	1;9;1	d
C04_RD14-0003-41_42_43-1;9;1-M1d-0.693GF-Q1.0_03.15sec	42	3	1.84e+27	6.54044e+27	Very Strong Support	Very Strong Support	Major	693	1;9;1	d
C04_RD14-0003-41_42_43-1;9;1-M1d-0.693GF-Q1.0_03.15sec	43	3	1.14e+17	3034373749079180	Very Strong Support	Very Strong Support	Minor	693	1;9;1	d
C04_RD14-0003-42_43-1;9-M1U105-0.54GF-Q0.6_03.15sec	42	2	8590000000000036	2.8433e+10	Very Strong Support	Very Strong Support	Minor	540	1;9	U105
C04_RD14-0003-42_43-1;9-M1U105-0.54GF-Q0.6_03.15sec	43	2	2.5e+32	5.67535e+32	Very Strong Support	Very Strong Support	Major	540	1;9	U105
C04_RD14-0003-42_43-1;9-M2I35-0.63GF-QLAND_03.15sec	42	2	2.97e+20	1.27909e+19	Very Strong Support	Very Strong Support	Minor	630	1;9	I35
C04_RD14-0003-42_43-1;9-M2I35-0.63GF-QLAND_03.15sec	43	2	2.85e+32	5.28792e+32	Very Strong Support	Very Strong Support	Major	630	1;9	I35
C04_RD14-0003-48_49_50_29-1;4;4;4-M1U105-0.75GF-Q1.0_03.15sec	29	4	1.61e+10	4.70609e+10	Very Strong Support	Very Strong Support	Major	750	1;4;4;4	U105
C04_RD14-0003-48_49_50_29-1;4;4;4-M1U105-0.75GF-Q1.0_03.15sec	48	4	2.08e+15	1.05559e+10	Very Strong Support	Very Strong Support	Minor	750	1;4;4;4	U105
C04_RD14-0003-48_49_50_29-1;4;4;4-M1U105-0.75GF-Q1.0_03.15sec	49	4	1.32e+11	4.89369e+11	Very Strong Support	Very Strong Support	Major	750	1;4;4;4	U105
C04_RD14-0003-48_49_50_29-1;4;4;4-M1U105-0.75GF-Q1.0_03.15sec	50	4	9.26e+14	2.62843e+14	Very Strong Support	Very Strong Support	Major	750	1;4;4;4	U105
C04_RD14-0003-48_49_50_29-1;4;4;4-M2I35-0.75GF-Q58.3_03.15sec	29	4	667000000	8.11135e+08	Very Strong Support	Very Strong Support	Major	750	1;4;4;4	I35
C04_RD14-0003-48_49_50_29-1;4;4;4-M2I35-0.75GF-Q58.3_03.15sec	48	4	4.39e+10	1.51641e+08	Very Strong Support	Very Strong Support	Minor	750	1;4;4;4	I35
C04_RD14-0003-48_49_50_29-1;4;4;4-M2I35-0.75GF-Q58.3_03.15sec	49	4	1.12e+10	2.69203e+11	Very Strong Support	Very Strong Support	Major	750	1;4;4;4	I35
C04_RD14-0003-48_49_50_29-1;4;4;4-M2I35-0.75GF-Q58.3_03.15sec	50	4	1.01e+15	7.90675e+14	Very Strong Support	Very Strong Support	Major	750	1;4;4;4	I35
C06_RD14-0003-33_34_35_36-1;4;4;1-M2c-0.15GF-Q0.8_03.15sec	33	4	865	2874.26	Moderate Support	Moderate Support	Minor	150	1;4;4;1	c
C06_RD14-0003-33_34_35_36-1;4;4;1-M2c-0.15GF-Q0.8_03.15sec	34	4	5.19e+13	2.83441e+14	Very Strong Support	Very Strong Support	Major	150	1;4;4;1	c
C06_RD14-0003-33_34_35_36-1;4;4;1-M2c-0.15GF-Q0.8_03.15sec	35	4	4.51e+13	4.81909e+14	Very Strong Support	Very Strong Support	Major	150	1;4;4;1	c
C06_RD14-0003-33_34_35_36-1;4;4;1-M2c-0.15GF-Q0.8_03.15sec	36	4	1720	94269.2	Moderate Support	Strong Support	Minor	150	1;4;4;1	c
C06_RD14-0003-44_45_46-1;2;2-M2c-0.315GF-Q0.8_03.15sec	44	3	2.75e+10	7.19702e+09	Very Strong Support	Very Strong Support	Minor	315	1;2;2	c
C06_RD14-0003-44_45_46-1;2;2-M2c-0.315GF-Q0.8_03.15sec	45	3	8260000000000057	3.91806e+16	Very Strong Support	Very Strong Support	Major	315	1;2;2	c
C06_RD14-0003-44_45_46-1;2;2-M2c-0.315GF-Q0.8_03.15sec	46	3	2.14e+13	1.77007e+13	Very Strong Support	Very Strong Support	Major	315	1;2;2	c
C06_RD14-0003-46_47_48-1;1;1-M3a-0.189GF-Q0.5_03.15sec	46	3	3.85e+13	8.87459e+13	Very Strong Support	Very Strong Support	Equal	189	1;1;1	a
C06_RD14-0003-46_47_48-1;1;1-M3a-0.189GF-Q0.5_03.15sec	47	3	2e+10	8.2549e+10	Very Strong Support	Very Strong Support	Equal	189	1;1;1	a
C06_RD14-0003-46_47_48-1;1;1-M3a-0.189GF-Q0.5_03.15sec	48	3	2.19e+12	1.67891e+11	Very Strong Support	Very Strong Support	Equal	189	1;1;1	a
C06_RD14-0003-48_49-1;4-M2d-0.625GF-Q0.8_03.15sec	48	2	8.69e+24	1.24994e+21	Very Strong Support	Very Strong Support	Minor	625	1;4	d
C06_RD14-0003-48_49-1;4-M2d-0.625GF-Q0.8_03.15sec	49	2	4.07e+27	9.09319e+27	Very Strong Support	Very Strong Support	Major	625	1;4	d
C06_RD14-0003-49_50_29-1;4;1-M4I22-0.378GF-Q2.1_03.15sec	29	3	7.14e+09	1.23776e+09	Very Strong Support	Very Strong Support	Minor	378	1;4;1	I22
C06_RD14-0003-49_50_29-1;4;1-M4I22-0.378GF-Q2.1_03.15sec	49	3	2.88e+10	2.88522e+10	Very Strong Support	Very Strong Support	Minor	378	1;4;1	I22
C06_RD14-0003-49_50_29-1;4;1-M4I22-0.378GF-Q2.1_03.15sec	50	3	3.68e+23	8.65283e+23	Very Strong Support	Very Strong Support	Major	378	1;4;1	I22
C07_RD14-0003-30_31_32-1;4;4-M1U15-0.567GF-Q0.7_03.15sec	30	3	1.29e+20	4.1677e+12	Very Strong Support	Very Strong Support	Minor	567	1;4;4	U15
C07_RD14-0003-30_31_32-1;4;4-M1U15-0.567GF-Q0.7_03.15sec	31	3	4.6e+17	1.75367e+18	Very Strong Support	Very Strong Support	Major	567	1;4;4	U15
C07_RD14-0003-30_31_32-1;4;4-M1U15-0.567GF-Q0.7_03.15sec	32	3	4.62e+17	6.83216e+17	Very Strong Support	Very Strong Support	Major	567	1;4;4	U15
C07_RD14-0003-30_31_32-1;4;4-M4I15-0.135GF-Q1.4_03.15sec	30	3	0.072	1453.19	Exclusionary	Moderate Support	Minor	135	1;4;4	I15
C07_RD14-0003-30_31_32-1;4;4-M4I15-0.135GF-Q1.4_03.15sec	31	3	1.78e+13	2.67285e+14	Very Strong Support	Very Strong Support	Major	135	1;4;4	I15
C07_RD14-0003-30_31_32-1;4;4-M4I15-0.135GF-Q1.4_03.15sec	32	3	8.11e+13	2.80263e+14	Very Strong Support	Very Strong Support	Major	135	1;4;4	I15
C07_RD14-0003-33_34_35_36-1;4;4;1-M2e-0.15GF-Q0.9_03.15sec	33	4	1.62	4.87572	Uninformative	Limited Support	Minor	150	1;4;4;1	e
C07_RD14-0003-33_34_35_36-1;4;4;1-M2e-0.15GF-Q0.9_03.15sec	34	4	2.28e+12	173867437256913	Very Strong Support	Very Strong Support	Major	150	1;4;4;1	e
C07_RD14-0003-33_34_35_36-1;4;4;1-M2e-0.15GF-Q0.9_03.15sec	35	4	1.12e+16	1.07097e+18	Very Strong Support	Very Strong Support	Major	150	1;4;4;1	e
C07_RD14-0003-33_34_35_36-1;4;4;1-M2e-0.15GF-Q0.9_03.15sec	36	4	1.57	57.2546	Uninformative	Limited Support	Minor	150	1;4;4;1	e
C07_RD14-0003-44_45_46-1;2;2-M2e-0.305GF-Q2.9_03.15sec	44	3	138	471.807	Moderate Support	Moderate Support	Minor	305	1;2;2	e
C07_RD14-0003-44_45_46-1;2;2-M2e-0.305GF-Q2.9_03.15sec	45	3	1.37e+11	1.86917e+11	Very Strong Support	Very Strong Support	Major	305	1;2;2	e
C07_RD14-0003-44_45_46-1;2;2-M2e-0.305GF-Q2.9_03.15sec	46	3	3.13e+10	2.85063e+09	Very Strong Support	Very Strong Support	Major	305	1;2;2	e
C07_RD14-0003-46_47_48-1;1;1-M2e-0.189GF-Q1.0_03.15sec	46	3	1.88e+10	4.62904e+11	Very Strong Support	Very Strong Support	Equal	189	1;1;1	e
C07_RD14-0003-46_47_48-1;1;1-M2e-0.189GF-Q1.0_03.15sec	47	3	2.25e+06	1.01287e+07	Very Strong Support	Very Strong Support	Equal	189	1;1;1	e
C07_RD14-0003-46_47_48-1;1;1-M2e-0.189GF-Q1.0_03.15sec	48	3	5.4e+07	7.86298e+07	Very Strong Support	Very Strong Support	Equal	189	1;1;1	e
C08_RD14-0003-35_50-1;9-M2c-0.63GF-Q0.7_03.15sec	35	2	1.33e+24	3.96552e+19	Very Strong Support	Very Strong Support	Minor	630	1;9	c
C08_RD14-0003-35_50-1;9-M2c-0.63GF-Q0.7_03.15sec	50	2	1.87e+34	3.8136e+34	Very Strong Support	Very Strong Support	Major	630	1;9	c
C08_RD14-0003-47_48_49-1;9;9-M2c-0.75GF-Q1.1_03.15sec	47	3	5.31e+09	4.54267e+09	Very Strong Support	Very Strong Support	Minor	750	1;9;9	c
C08_RD14-0003-47_48_49-1;9;9-M2c-0.75GF-Q1.1_03.15sec	48	3	1.3e+17	5.63883e+17	Very Strong Support	Very Strong Support	Major	750	1;9;9	c
C08_RD14-0003-47_48_49-1;9;9-M2c-0.75GF-Q1.1_03.15sec	49	3	6050000000000019	2910306875378032	Very Strong Support	Very Strong Support	Major	750	1;9;9	c
C09_RD14-0003-35_50-1;9-M2e-0.63GF-Q0.9_03.15sec	35	2	8.53e+21	1.5159e+20	Very Strong Support	Very Strong Support	Minor	630	1;9	e
C09_RD14-0003-35_50-1;9-M2e-0.63GF-Q0.9_03.15sec	50	2	1.63e+34	3.36821e+34	Very Strong Support	Very Strong Support	Major	630	1;9	e
C09_RD14-0003-47_48_49-1;9;9-M1e-0.75GF-Q2.2_03.15sec	47	3	970000	5.64606e+06	Strong Support	Very Strong Support	Minor	750	1;9;9	e
C09_RD14-0003-47_48_49-1;9;9-M1e-0.75GF-Q2.2_03.15sec	48	3	2.02e+16	5.36599e+16	Very Strong Support	Very Strong Support	Major	750	1;9;9	e
C09_RD14-0003-47_48_49-1;9;9-M1e-0.75GF-Q2.2_03.15sec	49	3	1.2e+15	1.01202e+16	Very Strong Support	Very Strong Support	Major	750	1;9;9	e
C10_RD14-0003-30_31_32-1;4;4-M3d-0.135GF-Q0.8_03.15sec	30	3	447	54807.5	Moderate Support	Strong Support	Minor	135	1;4;4	d
C10_RD14-0003-30_31_32-1;4;4-M3d-0.135GF-Q0.8_03.15sec	31	3	3.55e+10	1.50625e+11	Very Strong Support	Very Strong Support	Major	135	1;4;4	d
C10_RD14-0003-30_31_32-1;4;4-M3d-0.135GF-Q0.8_03.15sec	32	3	1.74e+13	1.93082e+14	Very Strong Support	Very Strong Support	Major	135	1;4;4	d
C10_RD14-0003-48_49_50_29-1;4;4;4-M3a-0.195GF-Q0.4_03.15sec	29	4	7.25e+07	3.38517e+06	Very Strong Support	Very Strong Support	Major	195	1;4;4;4	a
C10_RD14-0003-48_49_50_29-1;4;4;4-M3a-0.195GF-Q0.4_03.15sec	48	4	9.3	106643	Limited Support	Strong Support	Minor	195	1;4;4;4	a
C10_RD14-0003-48_49_50_29-1;4;4;4-M3a-0.195GF-Q0.4_03.15sec	49	4	4.98e+11	1.24297e+13	Very Strong Support	Very Strong Support	Major	195	1;4;4;4	a
C10_RD14-0003-48_49_50_29-1;4;4;4-M3a-0.195GF-Q0.4_03.15sec	50	4	8.24e+13	1.80956e+14	Very Strong Support	Very Strong Support	Major	195	1;4;4;4	a
C11_RD14-0003-48_49_50_29-1;4;4;4-M3d-0.195GF-Q0.9_03.15sec	29	4	78000	411707	Strong Support	Strong Support	Major	195	1;4;4;4	d
C11_RD14-0003-48_49_50_29-1;4;4;4-M3d-0.195GF-Q0.9_03.15sec	48	4	7.19	28.0709	Limited Support	Limited Support	Minor	195	1;4;4;4	d
C11_RD14-0003-48_49_50_29-1;4;4;4-M3d-0.195GF-Q0.9_03.15sec	49	4	70200000	8.28868e+07	Very Strong Support	Very Strong Support	Major	195	1;4;4;4	d
C11_RD14-0003-48_49_50_29-1;4;4;4-M3d-0.195GF-Q0.9_03.15sec	50	4	9.51e+08	1.42314e+09	Very Strong Support	Very Strong Support	Major	195	1;4;4;4	d
D01_RD14-0003-31_32-1;1-M2a-0.062GF-Q1.2_04.15sec	31	2	2.08e+17	3.51945e+17	Very Strong Support	Very Strong Support	Equal	62	1;1	a
D01_RD14-0003-31_32-1;1-M2a-0.062GF-Q1.2_04.15sec	32	2	4.17e+16	5.72223e+16	Very Strong Support	Very Strong Support	Equal	62	1;1	a
D01_RD14-0003-36_37_38-1;2;1-M3a-0.124GF-Q0.7_04.15sec	36	3	2.02e+10	8.16554e+09	Very Strong Support	Very Strong Support	Minor	124	1;2;1	a
D01_RD14-0003-36_37_38-1;2;1-M3a-0.124GF-Q0.7_04.15sec	37	3	9.42e+12	1.99242e+13	Very Strong Support	Very Strong Support	Major	124	1;2;1	a
D01_RD14-0003-36_37_38-1;2;1-M3a-0.124GF-Q0.7_04.15sec	38	3	1.39e+10	1.52836e+10	Very Strong Support	Very Strong Support	Minor	124	1;2;1	a
D01_RD14-0003-40_41_42_43-1;1;1;1-M3a-0.124GF-Q0.9_04.15sec	40	4	1.35e+07	3.71703e+06	Very Strong Support	Very Strong Support	Equal	124	1;1;1;1	a
D01_RD14-0003-40_41_42_43-1;1;1;1-M3a-0.124GF-Q0.9_04.15sec	41	4	5.63e+08	1.73745e+09	Very Strong Support	Very Strong Support	Equal	124	1;1;1;1	a
D01_RD14-0003-40_41_42_43-1;1;1;1-M3a-0.124GF-Q0.9_04.15sec	42	4	4.74e+06	2.99177e+07	Very Strong Support	Very Strong Support	Equal	124	1;1;1;1	a
D01_RD14-0003-40_41_42_43-1;1;1;1-M3a-0.124GF-Q0.9_04.15sec	43	4	3.72e+14	1.07274e+14	Very Strong Support	Very Strong Support	Equal	124	1;1;1;1	a
D01_RD14-0003-40_41_42_43-1;1;1;1-M4I15-0.06GF-Q1.6_04.15sec	40	4	1.16e+07	3.28145e+06	Very Strong Support	Very Strong Support	Equal	60	1;1;1;1	I15
D01_RD14-0003-40_41_42_43-1;1;1;1-M4I15-0.06GF-Q1.6_04.15sec	41	4	10300	8235.56	Strong Support	Moderate Support	Equal	60	1;1;1;1	I15
D01_RD14-0003-40_41_42_43-1;1;1;1-M4I15-0.06GF-Q1.6_04.15sec	42	4	64800	49127.3	Strong Support	Strong Support	Equal	60	1;1;1;1	I15
D01_RD14-0003-40_41_42_43-1;1;1;1-M4I15-0.06GF-Q1.6_04.15sec	43	4	2.6e+11	1.97295e+12	Very Strong Support	Very Strong Support	Equal	60	1;1;1;1	I15
D01_RD14-0003-40_41_42_43-1;1;1;1-M4U15-0.06GF-Q3.7_04.15sec	40	4	3.03	2.85322	Limited Support	Limited Support	Equal	60	1;1;1;1	U15
D01_RD14-0003-40_41_42_43-1;1;1;1-M4U15-0.06GF-Q3.7_04.15sec	41	4	1230	3740.36	Moderate Support	Moderate Support	Equal	60	1;1;1;1	U15
D01_RD14-0003-40_41_42_43-1;1;1;1-M4U15-0.06GF-Q3.7_04.15sec	42	4	64500	126196	Strong Support	Strong Support	Equal	60	1;1;1;1	U15
D01_RD14-0003-40_41_42_43-1;1;1;1-M4U15-0.06GF-Q3.7_04.15sec	43	4	747	2221.81	Moderate Support	Moderate Support	Equal	60	1;1;1;1	U15
D01_RD14-0003-44_45-1;1-M3a-0.062GF-Q0.5_04.15sec	44	2	1.34e+12	2.96754e+13	Very Strong Support	Very Strong Support	Equal	62	1;1	a
D01_RD14-0003-44_45-1;1-M3a-0.062GF-Q0.5_04.15sec	45	2	1.52e+17	9.2527e+16	Very Strong Support	Very Strong Support	Equal	62	1;1	a
D01_RD14-0003-44_45-1;1-M3S30-0.062GF-Q3.1_04.15sec	44	2	71300	364158	Strong Support	Strong Support	Equal	62	1;1	S30
D01_RD14-0003-44_45-1;1-M3S30-0.062GF-Q3.1_04.15sec	45	2	6.74e+06	2.98411e+07	Very Strong Support	Very Strong Support	Equal	62	1;1	S30
D01_RD14-0003-44_45-1;1-M4I15-0.03GF-Q1.2_04.15sec	44	2	1.33e+09	1.65693e+08	Very Strong Support	Very Strong Support	Equal	30	1;1	I15
D01_RD14-0003-44_45-1;1-M4I15-0.03GF-Q1.2_04.15sec	45	2	1.27e+07	2.44061e+06	Very Strong Support	Very Strong Support	Equal	30	1;1	I15
D01_RD14-0003-44_45-1;1-M4U15-0.03GF-Q1.3_04.15sec	44	2	6.61e+08	6.9307e+08	Very Strong Support	Very Strong Support	Equal	30	1;1	U15
D01_RD14-0003-44_45-1;1-M4U15-0.03GF-Q1.3_04.15sec	45	2	1.73e+07	1.62762e+07	Very Strong Support	Very Strong Support	Equal	30	1;1	U15
D01_RD14-0003-50_29_30_31-1;1;2;1-M2a-0.155GF-Q0.5_04.15sec	29	4	1.06e+06	38367.9	Very Strong Support	Strong Support	Minor	155	1;1;2;1	a
D01_RD14-0003-50_29_30_31-1;1;2;1-M2a-0.155GF-Q0.5_04.15sec	30	4	6.41e+13	2.29003e+15	Very Strong Support	Very Strong Support	Major	155	1;1;2;1	a
D01_RD14-0003-50_29_30_31-1;1;2;1-M2a-0.155GF-Q0.5_04.15sec	31	4	30400	85327.6	Strong Support	Strong Support	Minor	155	1;1;2;1	a
D01_RD14-0003-50_29_30_31-1;1;2;1-M2a-0.155GF-Q0.5_04.15sec	50	4	6.4e+08	149635	Very Strong Support	Strong Support	Minor	155	1;1;2;1	a
D02_RD14-0003-36_37_38-1;2;1-M3d-0.124GF-Q0.9_04.15sec	36	3	1.78e+08	6.26674e+07	Very Strong Support	Very Strong Support	Minor	124	1;2;1	d
D02_RD14-0003-36_37_38-1;2;1-M3d-0.124GF-Q0.9_04.15sec	37	3	1.88e+07	1.07718e+08	Very Strong Support	Very Strong Support	Major	124	1;2;1	d
D02_RD14-0003-36_37_38-1;2;1-M3d-0.124GF-Q0.9_04.15sec	38	3	67500	246890	Strong Support	Strong Support	Minor	124	1;2;1	d
D02_RD14-0003-40_41_42_43-1;1;1;1-M2e-0.124GF-Q3.2_04.15sec	40	4	1230	2660.29	Moderate Support	Moderate Support	Equal	124	1;1;1;1	e
D02_RD14-0003-40_41_42_43-1;1;1;1-M2e-0.124GF-Q3.2_04.15sec	41	4	134000	368690	Strong Support	Strong Support	Equal	124	1;1;1;1	e
D02_RD14-0003-40_41_42_43-1;1;1;1-M2e-0.124GF-Q3.2_04.15sec	42	4	476000	1.46656e+07	Strong Support	Very Strong Support	Equal	124	1;1;1;1	e
D02_RD14-0003-40_41_42_43-1;1;1;1-M2e-0.124GF-Q3.2_04.15sec	43	4	148000	288944	Strong Support	Strong Support	Equal	124	1;1;1;1	e
D02_RD14-0003-40_41-1;4-M4I15-0.155GF-Q1.0_04.15sec	40	2	9.65e+21	7.29907e+20	Very Strong Support	Very Strong Support	Minor	155	1;4	I15
D02_RD14-0003-40_41-1;4-M4I15-0.155GF-Q1.0_04.15sec	41	2	5.33e+28	8.66716e+28	Very Strong Support	Very Strong Support	Major	155	1;4	I15
D02_RD14-0003-40_41-1;4-M4U15-0.155GF-Q1.8_04.15sec	40	2	2.02e+10	1.6876e+09	Very Strong Support	Very Strong Support	Minor	155	1;4	U15
D02_RD14-0003-40_41-1;4-M4U15-0.155GF-Q1.8_04.15sec	41	2	5.91e+27	7.65382e+26	Very Strong Support	Very Strong Support	Major	155	1;4	U15
D02_RD14-0003-42_43-1;9-M1S10-0.31GF-Q1.2_04.15sec	42	2	1.91e+13	2.70216e+11	Very Strong Support	Very Strong Support	Minor	310	1;9	S10
D02_RD14-0003-42_43-1;9-M1S10-0.31GF-Q1.2_04.15sec	43	2	2.56e+32	4.82189e+32	Very Strong Support	Very Strong Support	Major	310	1;9	S10
D02_RD14-0003-44_45_46_47-1;1;4;1-M2U15-0.217GF-Q1.1_04.15sec	44	4	761	970.622	Moderate Support	Moderate Support	Minor	217	1;1;4;1	U15
D02_RD14-0003-44_45_46_47-1;1;4;1-M2U15-0.217GF-Q1.1_04.15sec	45	4	2.17e+07	8.85813e+07	Very Strong Support	Very Strong Support	Minor	217	1;1;4;1	U15
D02_RD14-0003-44_45_46_47-1;1;4;1-M2U15-0.217GF-Q1.1_04.15sec	46	4	1.56e+27	5.17779e+26	Very Strong Support	Very Strong Support	Major	217	1;1;4;1	U15
D02_RD14-0003-44_45_46_47-1;1;4;1-M2U15-0.217GF-Q1.1_04.15sec	47	4	252000	110774	Strong Support	Strong Support	Minor	217	1;1;4;1	U15
D02_RD14-0003-44_45_46_47-1;1;4;1-M3I15-0.217GF-Q1.1_04.15sec	44	4	369000	1.00883e+07	Strong Support	Very Strong Support	Minor	217	1;1;4;1	I15
D02_RD14-0003-44_45_46_47-1;1;4;1-M3I15-0.217GF-Q1.1_04.15sec	45	4	6.19e+07	1.11626e+07	Very Strong Support	Very Strong Support	Minor	217	1;1;4;1	I15
D02_RD14-0003-44_45_46_47-1;1;4;1-M3I15-0.217GF-Q1.1_04.15sec	46	4	1.78e+18	2.90002e+19	Very Strong Support	Very Strong Support	Major	217	1;1;4;1	I15
D02_RD14-0003-44_45_46_47-1;1;4;1-M3I15-0.217GF-Q1.1_04.15sec	47	4	128000	55836.5	Strong Support	Strong Support	Minor	217	1;1;4;1	I15
D02_RD14-0003-50_29_30_31-1;1;2;1-M2d-0.155GF-Q0.8_04.15sec	29	4	24.4	1051.79	Limited Support	Moderate Support	Minor	155	1;1;2;1	d
D02_RD14-0003-50_29_30_31-1;1;2;1-M2d-0.155GF-Q0.8_04.15sec	30	4	2.04e+11	1.60894e+13	Very Strong Support	Very Strong Support	Major	155	1;1;2;1	d
D02_RD14-0003-50_29_30_31-1;1;2;1-M2d-0.155GF-Q0.8_04.15sec	31	4	158000	528343	Strong Support	Strong Support	Minor	155	1;1;2;1	d
D02_RD14-0003-50_29_30_31-1;1;2;1-M2d-0.155GF-Q0.8_04.15sec	50	4	3.19e+10	2.2349e+11	Very Strong Support	Very Strong Support	Minor	155	1;1;2;1	d
D03_RD14-0003-33_34-1;2-M3a-0.093GF-Q0.8_04.15sec	33	2	9.5e+13	1.6829e+14	Very Strong Support	Very Strong Support	Minor	93	1;2	a
D03_RD14-0003-33_34-1;2-M3a-0.093GF-Q0.8_04.15sec	34	2	5.99e+24	2.96843e+25	Very Strong Support	Very Strong Support	Major	93	1;2	a
D03_RD14-0003-40_41-1;4-M3U105-0.075GF-Q14.8_04.15sec	40	2	787	696.236	Moderate Support	Moderate Support	Minor	75	1;4	U105
D03_RD14-0003-40_41-1;4-M3U105-0.075GF-Q14.8_04.15sec	41	2	3200000000000011	2.23539e+14	Very Strong Support	Very Strong Support	Major	75	1;4	U105
D03_RD14-0003-40_41-1;4-M4I35-0.075GF-QLAND_04.15sec	40	2	34400000	2.01535e+08	Very Strong Support	Very Strong Support	Minor	75	1;4	I35
D03_RD14-0003-40_41-1;4-M4I35-0.075GF-QLAND_04.15sec	41	2	3.59e+20	1.07345e+21	Very Strong Support	Very Strong Support	Major	75	1;4	I35
D03_RD14-0003-41_42_43-1;9;1-M2a-0.5GF-Q0.6_04.15sec	41	3	2.26e+07	1.07638e+06	Very Strong Support	Very Strong Support	Minor	500	1;9;1	a
D03_RD14-0003-41_42_43-1;9;1-M2a-0.5GF-Q0.6_04.15sec	42	3	1.63e+27	7.06068e+27	Very Strong Support	Very Strong Support	Major	500	1;9;1	a
D03_RD14-0003-41_42_43-1;9;1-M2a-0.5GF-Q0.6_04.15sec	43	3	2.28e+17	2.15951e+17	Very Strong Support	Very Strong Support	Minor	500	1;9;1	a
D03_RD14-0003-44_45_46_47-1;1;4;1-M2U105-0.105GF-Q6.3_04.15sec	44	4	1620	4232.36	Moderate Support	Moderate Support	Minor	105	1;1;4;1	U105
D03_RD14-0003-44_45_46_47-1;1;4;1-M2U105-0.105GF-Q6.3_04.15sec	45	4	21500	20747.6	Strong Support	Strong Support	Minor	105	1;1;4;1	U105
D03_RD14-0003-44_45_46_47-1;1;4;1-M2U105-0.105GF-Q6.3_04.15sec	46	4	1.49e+15	1.0425e+15	Very Strong Support	Very Strong Support	Major	105	1;1;4;1	U105
D03_RD14-0003-44_45_46_47-1;1;4;1-M2U105-0.105GF-Q6.3_04.15sec	47	4	31.6	56.451	Limited Support	Limited Support	Minor	105	1;1;4;1	U105
D03_RD14-0003-44_45_46_47-1;1;4;1-M3I35-0.105GF-QLAND_04.15sec	44	4	50.9	448.78	Limited Support	Moderate Support	Minor	105	1;1;4;1	I35
D03_RD14-0003-44_45_46_47-1;1;4;1-M3I35-0.105GF-QLAND_04.15sec	45	4	9500	8340.96	Moderate Support	Moderate Support	Minor	105	1;1;4;1	I35
D03_RD14-0003-44_45_46_47-1;1;4;1-M3I35-0.105GF-QLAND_04.15sec	46	4	3.65e+12	1.7544e+13	Very Strong Support	Very Strong Support	Major	105	1;1;4;1	I35
D03_RD14-0003-44_45_46_47-1;1;4;1-M3I35-0.105GF-QLAND_04.15sec	47	4	2220	2540.76	Moderate Support	Moderate Support	Minor	105	1;1;4;1	I35
D03_RD14-0003-49_50_29-1;4;1-M1S30-0.378GF-Q2.8_04.15sec	29	3	5230	18276.4	Moderate Support	Strong Support	Minor	378	1;4;1	S30
D03_RD14-0003-49_50_29-1;4;1-M1S30-0.378GF-Q2.8_04.15sec	49	3	37500	952.568	Strong Support	Moderate Support	Minor	378	1;4;1	S30
D03_RD14-0003-49_50_29-1;4;1-M1S30-0.378GF-Q2.8_04.15sec	50	3	2.06e+24	2.59734e+24	Very Strong Support	Very Strong Support	Major	378	1;4;1	S30
D04_RD14-0003-33_34-1;2-M4d-0.093GF-Q1.3_04.15sec	33	2	2.25e+07	4.5778e+07	Very Strong Support	Very Strong Support	Minor	93	1;2	d
D04_RD14-0003-33_34-1;2-M4d-0.093GF-Q1.3_04.15sec	34	2	1.16e+17	2.10883e+17	Very Strong Support	Very Strong Support	Major	93	1;2	d
D04_RD14-0003-36_37_38_39-1;2;2;1-M1S30-0.378GF-Q2.6_04.15sec	36	4	19500	201371	Strong Support	Strong Support	Minor	378	1;2;2;1	S30
D04_RD14-0003-36_37_38_39-1;2;2;1-M1S30-0.378GF-Q2.6_04.15sec	37	4	10000000	1.71341e+06	Very Strong Support	Very Strong Support	Major	378	1;2;2;1	S30
D04_RD14-0003-36_37_38_39-1;2;2;1-M1S30-0.378GF-Q2.6_04.15sec	38	4	22800	36541.3	Strong Support	Strong Support	Major	378	1;2;2;1	S30
D04_RD14-0003-36_37_38_39-1;2;2;1-M1S30-0.378GF-Q2.6_04.15sec	39	4	101000	36868.9	Strong Support	Strong Support	Minor	378	1;2;2;1	S30
D04_RD14-0003-36_37_38_39-1;2;2;1-M2a-0.378GF-Q0.7_04.15sec	36	4	1.31e+08	2.60187e+08	Very Strong Support	Very Strong Support	Minor	378	1;2;2;1	a
D04_RD14-0003-36_37_38_39-1;2;2;1-M2a-0.378GF-Q0.7_04.15sec	37	4	7.34e+11	1.39619e+13	Very Strong Support	Very Strong Support	Major	378	1;2;2;1	a
D04_RD14-0003-36_37_38_39-1;2;2;1-M2a-0.378GF-Q0.7_04.15sec	38	4	7.91e+11	2.51123e+12	Very Strong Support	Very Strong Support	Major	378	1;2;2;1	a
D04_RD14-0003-36_37_38_39-1;2;2;1-M2a-0.378GF-Q0.7_04.15sec	39	4	5.8e+07	3.42376e+09	Very Strong Support	Very Strong Support	Minor	378	1;2;2;1	a
D04_RD14-0003-41_42_43-1;9;1-M2d-0.5GF-Q1.2_04.15sec	41	3	35800000000	5.3017e+08	Very Strong Support	Very Strong Support	Minor	500	1;9;1	d
D04_RD14-0003-41_42_43-1;9;1-M2d-0.5GF-Q1.2_04.15sec	42	3	2.2e+27	8.77447e+26	Very Strong Support	Very Strong Support	Major	500	1;9;1	d
D04_RD14-0003-41_42_43-1;9;1-M2d-0.5GF-Q1.2_04.15sec	43	3	3.89e+08	7.07021e+08	Very Strong Support	Very Strong Support	Minor	500	1;9;1	d
D04_RD14-0003-42_43-1;9-M1U105-0.31GF-Q0.6_04.15sec	42	2	3.73e+21	7.0483e+20	Very Strong Support	Very Strong Support	Minor	310	1;9	U105
D04_RD14-0003-42_43-1;9-M1U105-0.31GF-Q0.6_04.15sec	43	2	3.02e+32	4.93787e+32	Very Strong Support	Very Strong Support	Major	310	1;9	U105
D04_RD14-0003-42_43-1;9-M2a-0.63GF-Q0.5_04.15sec	42	2	1.11e+18	6.5387e+18	Very Strong Support	Very Strong Support	Minor	630	1;9	a
D04_RD14-0003-42_43-1;9-M2a-0.63GF-Q0.5_04.15sec	43	2	2.34e+32	4.38104e+32	Very Strong Support	Very Strong Support	Major	630	1;9	a
D04_RD14-0003-42_43-1;9-M2I35-0.31GF-QLAND_04.15sec	42	2	1.5e+15	5.26657e+13	Very Strong Support	Very Strong Support	Minor	310	1;9	I35
D04_RD14-0003-42_43-1;9-M2I35-0.31GF-QLAND_04.15sec	43	2	2.93e+32	5.57949e+32	Very Strong Support	Very Strong Support	Major	310	1;9	I35
D04_RD14-0003-48_49_50_29-1;4;4;4-M1U105-0.403GF-Q1.0_04.15sec	29	4	6.36e+10	1.62958e+12	Very Strong Support	Very Strong Support	Major	403	1;4;4;4	U105
D04_RD14-0003-48_49_50_29-1;4;4;4-M1U105-0.403GF-Q1.0_04.15sec	48	4	1.59e+09	6.32656e+09	Very Strong Support	Very Strong Support	Minor	403	1;4;4;4	U105
D04_RD14-0003-48_49_50_29-1;4;4;4-M1U105-0.403GF-Q1.0_04.15sec	49	4	2.69e+09	3.70415e+10	Very Strong Support	Very Strong Support	Major	403	1;4;4;4	U105
D04_RD14-0003-48_49_50_29-1;4;4;4-M1U105-0.403GF-Q1.0_04.15sec	50	4	4.66e+13	9.1945e+14	Very Strong Support	Very Strong Support	Major	403	1;4;4;4	U105
D04_RD14-0003-48_49_50_29-1;4;4;4-M2I35-0.403GF-Q58.3_04.15sec	29	4	6.25e+07	6.32339e+07	Very Strong Support	Very Strong Support	Major	403	1;4;4;4	I35
D04_RD14-0003-48_49_50_29-1;4;4;4-M2I35-0.403GF-Q58.3_04.15sec	48	4	1.67e+09	9.39711e+07	Very Strong Support	Very Strong Support	Minor	403	1;4;4;4	I35
D04_RD14-0003-48_49_50_29-1;4;4;4-M2I35-0.403GF-Q58.3_04.15sec	49	4	8.18e+08	5.72839e+09	Very Strong Support	Very Strong Support	Major	403	1;4;4;4	I35
D04_RD14-0003-48_49_50_29-1;4;4;4-M2I35-0.403GF-Q58.3_04.15sec	50	4	3.06e+14	2.38471e+15	Very Strong Support	Very Strong Support	Major	403	1;4;4;4	I35
D05_RD14-0003-44_45_46_47-1;1;4;1-M1S30-0.75GF-Q2.9_04.15sec	44	4	106000	47465.4	Strong Support	Strong Support	Minor	750	1;1;4;1	S30
D05_RD14-0003-44_45_46_47-1;1;4;1-M1S30-0.75GF-Q2.9_04.15sec	45	4	1.89e+09	5.51882e+09	Very Strong Support	Very Strong Support	Minor	750	1;1;4;1	S30
D05_RD14-0003-44_45_46_47-1;1;4;1-M1S30-0.75GF-Q2.9_04.15sec	46	4	5.52e+22	2.89809e+22	Very Strong Support	Very Strong Support	Major	750	1;1;4;1	S30
D05_RD14-0003-44_45_46_47-1;1;4;1-M1S30-0.75GF-Q2.9_04.15sec	47	4	6990	6615.63	Moderate Support	Moderate Support	Minor	750	1;1;4;1	S30
D05_RD14-0003-46_47_48-1;1;1-M2U60-0.189GF-Q2.5_04.15sec	46	3	7.91e+10	1.28166e+10	Very Strong Support	Very Strong Support	Equal	189	1;1;1	U60
D05_RD14-0003-46_47_48-1;1;1-M2U60-0.189GF-Q2.5_04.15sec	47	3	1.83e+08	1.16185e+08	Very Strong Support	Very Strong Support	Equal	189	1;1;1	U60
D05_RD14-0003-46_47_48-1;1;1-M2U60-0.189GF-Q2.5_04.15sec	48	3	4.02e+08	3.25046e+08	Very Strong Support	Very Strong Support	Equal	189	1;1;1	U60
D05_RD14-0003-46_47_48-1;1;1-M4I22-0.045GF-Q1.4_04.15sec	46	3	39800	16340.8	Strong Support	Strong Support	Equal	45	1;1;1	I22
D05_RD14-0003-46_47_48-1;1;1-M4I22-0.045GF-Q1.4_04.15sec	47	3	14400	840.279	Strong Support	Moderate Support	Equal	45	1;1;1	I22
D05_RD14-0003-46_47_48-1;1;1-M4I22-0.045GF-Q1.4_04.15sec	48	3	126	126.882	Moderate Support	Moderate Support	Equal	45	1;1;1	I22
D05_RD14-0003-48_49-1;4-M3a-0.315GF-Q0.6_04.15sec	48	2	2.68e+27	9.83699e+21	Very Strong Support	Very Strong Support	Minor	315	1;4	a
D05_RD14-0003-48_49-1;4-M3a-0.315GF-Q0.6_04.15sec	49	2	4.06e+27	7.98288e+27	Very Strong Support	Very Strong Support	Major	315	1;4	a
D06_RD14-0003-44_45_46-1;2;2-M3c-0.155GF-Q0.9_04.15sec	44	3	32300	73664	Strong Support	Strong Support	Minor	155	1;2;2	c
D06_RD14-0003-44_45_46-1;2;2-M3c-0.155GF-Q0.9_04.15sec	45	3	5.01e+13	6.14168e+14	Very Strong Support	Very Strong Support	Major	155	1;2;2	c
D06_RD14-0003-44_45_46-1;2;2-M3c-0.155GF-Q0.9_04.15sec	46	3	5.28e+11	2.77028e+11	Very Strong Support	Very Strong Support	Major	155	1;2;2	c
D06_RD14-0003-46_47_48-1;1;1-M3a-0.093GF-Q0.5_04.15sec	46	3	7.94e+11	7.6215e+12	Very Strong Support	Very Strong Support	Equal	93	1;1;1	a
D06_RD14-0003-46_47_48-1;1;1-M3a-0.093GF-Q0.5_04.15sec	47	3	1.67e+10	1.21076e+11	Very Strong Support	Very Strong Support	Equal	93	1;1;1	a
D06_RD14-0003-46_47_48-1;1;1-M3a-0.093GF-Q0.5_04.15sec	48	3	1680	103176	Moderate Support	Strong Support	Equal	93	1;1;1	a
D06_RD14-0003-48_49-1;4-M2d-0.315GF-Q0.8_04.15sec	48	2	2.25e+23	2.23204e+19	Very Strong Support	Very Strong Support	Minor	315	1;4	d
D06_RD14-0003-48_49-1;4-M2d-0.315GF-Q0.8_04.15sec	49	2	3.68e+27	7.53768e+27	Very Strong Support	Very Strong Support	Major	315	1;4	d
D06_RD14-0003-49_50_29-1;4;1-M3U15-0.09GF-Q1.0_04.15sec	29	3	1.15e+06	1.78697e+07	Very Strong Support	Very Strong Support	Minor	90	1;4;1	U15
D06_RD14-0003-49_50_29-1;4;1-M3U15-0.09GF-Q1.0_04.15sec	49	3	20200	31682.8	Strong Support	Strong Support	Minor	90	1;4;1	U15
D06_RD14-0003-49_50_29-1;4;1-M3U15-0.09GF-Q1.0_04.15sec	50	3	1.62e+27	1.08313e+29	Very Strong Support	Very Strong Support	Major	90	1;4;1	U15
D06_RD14-0003-49_50_29-1;4;1-M4I22-0.186GF-Q2.1_04.15sec	29	3	2.57	1057.14	Limited Support	Moderate Support	Minor	186	1;4;1	I22
D06_RD14-0003-49_50_29-1;4;1-M4I22-0.186GF-Q2.1_04.15sec	49	3	1.39e+10	2.28149e+09	Very Strong Support	Very Strong Support	Minor	186	1;4;1	I22
D06_RD14-0003-49_50_29-1;4;1-M4I22-0.186GF-Q2.1_04.15sec	50	3	3.82e+21	2.25704e+22	Very Strong Support	Very Strong Support	Major	186	1;4;1	I22
D08_RD14-0003-30_31_32-1;4;4-M2U105-0.135GF-Q5.1_04.15sec	30	3	0.0071	0.43132	Exclusionary	Exclusionary	Minor	135	1;4;4	U105
D08_RD14-0003-30_31_32-1;4;4-M2U105-0.135GF-Q5.1_04.15sec	31	3	2.21e+08	1.4437e+08	Very Strong Support	Very Strong Support	Major	135	1;4;4	U105
D08_RD14-0003-30_31_32-1;4;4-M2U105-0.135GF-Q5.1_04.15sec	32	3	4.64e+12	6.66135e+12	Very Strong Support	Very Strong Support	Major	135	1;4;4	U105
D08_RD14-0003-35_50-1;9-M2c-0.31GF-Q0.7_04.15sec	35	2	4.03e+20	2.12067e+17	Very Strong Support	Very Strong Support	Minor	310	1;9	c
D08_RD14-0003-35_50-1;9-M2c-0.31GF-Q0.7_04.15sec	50	2	1.35e+34	3.13585e+34	Very Strong Support	Very Strong Support	Major	310	1;9	c
D08_RD14-0003-47_48_49-1;9;9-M2c-0.589GF-Q1.1_04.15sec	47	3	2.2e+08	4.69386e+07	Very Strong Support	Very Strong Support	Minor	589	1;9;9	c
D08_RD14-0003-47_48_49-1;9;9-M2c-0.589GF-Q1.1_04.15sec	48	3	5.93e+17	2.23419e+17	Very Strong Support	Very Strong Support	Major	589	1;9;9	c
D08_RD14-0003-47_48_49-1;9;9-M2c-0.589GF-Q1.1_04.15sec	49	3	1.36e+16	9754127810521438	Very Strong Support	Very Strong Support	Major	589	1;9;9	c
D09_RD14-0003-30_31_32-1;4;4-M2a-0.567GF-Q0.6_04.15sec	30	3	9.5e+17	4.93587e+13	Very Strong Support	Very Strong Support	Minor	567	1;4;4	a
D09_RD14-0003-30_31_32-1;4;4-M2a-0.567GF-Q0.6_04.15sec	31	3	3.25e+17	6.13216e+17	Very Strong Support	Very Strong Support	Major	567	1;4;4	a
D09_RD14-0003-30_31_32-1;4;4-M2a-0.567GF-Q0.6_04.15sec	32	3	2.2e+17	3.42559e+17	Very Strong Support	Very Strong Support	Major	567	1;4;4	a
D09_RD14-0003-35_50-1;9-M2e-0.31GF-Q0.9_04.15sec	35	2	9.61e+16	3.09778e+14	Very Strong Support	Very Strong Support	Minor	310	1;9	e
D09_RD14-0003-35_50-1;9-M2e-0.31GF-Q0.9_04.15sec	50	2	1.09e+34	2.93182e+34	Very Strong Support	Very Strong Support	Major	310	1;9	e
D09_RD14-0003-37_38_39_40-1;9;9;1-M2e-0.62GF-Q0.8_04.15sec	37	4	0.364	0.448334	Exclusionary	Exclusionary	Minor	620	1;9;9;1	e
D09_RD14-0003-37_38_39_40-1;9;9;1-M2e-0.62GF-Q0.8_04.15sec	38	4	2.47e+16	2.03764e+16	Very Strong Support	Very Strong Support	Major	620	1;9;9;1	e
D09_RD14-0003-37_38_39_40-1;9;9;1-M2e-0.62GF-Q0.8_04.15sec	39	4	2.04e+17	1.14034e+18	Very Strong Support	Very Strong Support	Major	620	1;9;9;1	e
D09_RD14-0003-37_38_39_40-1;9;9;1-M2e-0.62GF-Q0.8_04.15sec	40	4	1.04e+06	141311	Very Strong Support	Strong Support	Minor	620	1;9;9;1	e
D09_RD14-0003-47_48_49-1;9;9-M1e-0.589GF-Q2.2_04.15sec	47	3	9790	39010.3	Moderate Support	Strong Support	Minor	589	1;9;9	e
D09_RD14-0003-47_48_49-1;9;9-M1e-0.589GF-Q2.2_04.15sec	48	3	2.7e+17	1.4806e+17	Very Strong Support	Very Strong Support	Major	589	1;9;9	e
D09_RD14-0003-47_48_49-1;9;9-M1e-0.589GF-Q2.2_04.15sec	49	3	3530000000000025	3890689786672735	Very Strong Support	Very Strong Support	Major	589	1;9;9	e
D10_RD14-0003-39_40-1;2-M2c-0.189GF-Q1.0_04.15sec	39	2	8.85e+16	3.67195e+17	Very Strong Support	Very Strong Support	Minor	189	1;2	c
D10_RD14-0003-39_40-1;2-M2c-0.189GF-Q1.0_04.15sec	40	2	1.05e+24	5.09281e+26	Very Strong Support	Very Strong Support	Major	189	1;2	c
D11_RD14-0003-39_40-1;2-M2e-0.189GF-Q2.2_04.15sec	39	2	4.47e+09	6.81981e+09	Very Strong Support	Very Strong Support	Minor	189	1;2	e
D11_RD14-0003-39_40-1;2-M2e-0.189GF-Q2.2_04.15sec	40	2	1.7e+22	2.43008e+22	Very Strong Support	Very Strong Support	Major	189	1;2	e
D11_RD14-0003-48_49_50_29-1;4;4;4-M1e-0.75GF-Q1.1_04.15sec	29	4	7.46e+08	2.89653e+08	Very Strong Support	Very Strong Support	Major	750	1;4;4;4	e
D11_RD14-0003-48_49_50_29-1;4;4;4-M1e-0.75GF-Q1.1_04.15sec	48	4	2.15e+10	690848	Very Strong Support	Strong Support	Minor	750	1;4;4;4	e
D11_RD14-0003-48_49_50_29-1;4;4;4-M1e-0.75GF-Q1.1_04.15sec	49	4	3.48e+09	2.81821e+10	Very Strong Support	Very Strong Support	Major	750	1;4;4;4	e
D11_RD14-0003-48_49_50_29-1;4;4;4-M1e-0.75GF-Q1.1_04.15sec	50	4	2.31e+14	1.58304e+13	Very Strong Support	Very Strong Support	Major	750	1;4;4;4	e
E01_RD14-0003-31_32-1;1-M2a-0.03GF-Q1.2_05.15sec	31	2	2.45e+12	1.90237e+12	Very Strong Support	Very Strong Support	Equal	30	1;1	a
E01_RD14-0003-31_32-1;1-M2a-0.03GF-Q1.2_05.15sec	32	2	3.96e+12	4.63734e+12	Very Strong Support	Very Strong Support	Equal	30	1;1	a
E01_RD14-0003-36_37_38-1;2;1-M3a-0.06GF-Q0.7_05.15sec	36	3	2830	2756.53	Moderate Support	Moderate Support	Minor	60	1;2;1	a
E01_RD14-0003-36_37_38-1;2;1-M3a-0.06GF-Q0.7_05.15sec	37	3	5.41e+11	8.59043e+11	Very Strong Support	Very Strong Support	Major	60	1;2;1	a
E01_RD14-0003-36_37_38-1;2;1-M3a-0.06GF-Q0.7_05.15sec	38	3	2.14e+09	6.07664e+09	Very Strong Support	Very Strong Support	Minor	60	1;2;1	a
E01_RD14-0003-40_41_42_43-1;1;1;1-M4a-0.06GF-Q0.7_05.15sec	40	4	17800	8797.04	Strong Support	Moderate Support	Equal	60	1;1;1;1	a
E01_RD14-0003-40_41_42_43-1;1;1;1-M4a-0.06GF-Q0.7_05.15sec	41	4	7.9e+10	9.65255e+10	Very Strong Support	Very Strong Support	Equal	60	1;1;1;1	a
E01_RD14-0003-40_41_42_43-1;1;1;1-M4a-0.06GF-Q0.7_05.15sec	42	4	166	68.8051	Moderate Support	Limited Support	Equal	60	1;1;1;1	a
E01_RD14-0003-40_41_42_43-1;1;1;1-M4a-0.06GF-Q0.7_05.15sec	43	4	4.96e+09	2.81679e+10	Very Strong Support	Very Strong Support	Equal	60	1;1;1;1	a
E01_RD14-0003-40_41_42_43-1;1;1;1-M4I22-0.252GF-Q3.5_05.15sec	40	4	2.07e+10	7.08907e+10	Very Strong Support	Very Strong Support	Equal	252	1;1;1;1	I22
E01_RD14-0003-40_41_42_43-1;1;1;1-M4I22-0.252GF-Q3.5_05.15sec	41	4	1.01e+10	8.58321e+10	Very Strong Support	Very Strong Support	Equal	252	1;1;1;1	I22
E01_RD14-0003-40_41_42_43-1;1;1;1-M4I22-0.252GF-Q3.5_05.15sec	42	4	4.37e+06	5.25259e+06	Very Strong Support	Very Strong Support	Equal	252	1;1;1;1	I22
E01_RD14-0003-40_41_42_43-1;1;1;1-M4I22-0.252GF-Q3.5_05.15sec	43	4	1.09e+13	9.65387e+12	Very Strong Support	Very Strong Support	Equal	252	1;1;1;1	I22
E01_RD14-0003-44_45-1;1-M2U60-0.126GF-Q2.1_05.15sec	44	2	1.81e+12	4.0956e+12	Very Strong Support	Very Strong Support	Equal	126	1;1	U60
E01_RD14-0003-44_45-1;1-M2U60-0.126GF-Q2.1_05.15sec	45	2	5.11e+14	1.10274e+15	Very Strong Support	Very Strong Support	Equal	126	1;1	U60
E01_RD14-0003-44_45-1;1-M3I22-0.126GF-Q2.4_05.15sec	44	2	5.45e+11	1.21902e+12	Very Strong Support	Very Strong Support	Equal	126	1;1	I22
E01_RD14-0003-44_45-1;1-M3I22-0.126GF-Q2.4_05.15sec	45	2	1.1e+17	6.72431e+16	Very Strong Support	Very Strong Support	Equal	126	1;1	I22
E01_RD14-0003-44_45-1;1-M4a-0.031GF-Q0.5_05.15sec	44	2	1.88e+10	2.97178e+10	Very Strong Support	Very Strong Support	Equal	31	1;1	a
E01_RD14-0003-44_45-1;1-M4a-0.031GF-Q0.5_05.15sec	45	2	5.87e+10	1.2122e+11	Very Strong Support	Very Strong Support	Equal	31	1;1	a
E01_RD14-0003-44_45-1;1-M4S30-0.03GF-Q3.2_05.15sec	44	2	2.5	5.15269	Limited Support	Limited Support	Equal	30	1;1	S30
E01_RD14-0003-44_45-1;1-M4S30-0.03GF-Q3.2_05.15sec	45	2	9.9e+06	2.43047e+07	Very Strong Support	Very Strong Support	Equal	30	1;1	S30
E01_RD14-0003-50_29_30_31-1;1;2;1-M3a-0.075GF-Q0.5_05.15sec	29	4	17100	21282.1	Strong Support	Strong Support	Minor	75	1;1;2;1	a
E01_RD14-0003-50_29_30_31-1;1;2;1-M3a-0.075GF-Q0.5_05.15sec	30	4	2.42e+07	8.17217e+07	Very Strong Support	Very Strong Support	Major	75	1;1;2;1	a
E01_RD14-0003-50_29_30_31-1;1;2;1-M3a-0.075GF-Q0.5_05.15sec	31	4	20.3	82.9346	Limited Support	Limited Support	Minor	75	1;1;2;1	a
E01_RD14-0003-50_29_30_31-1;1;2;1-M3a-0.075GF-Q0.5_05.15sec	50	4	4.08e+12	4.82635e+12	Very Strong Support	Very Strong Support	Minor	75	1;1;2;1	a
E02_RD14-0003-31_32-1;1-M2d-0.03GF-Q6.0_05.15sec	31	2	245	708.246	Moderate Support	Moderate Support	Equal	30	1;1	d
E02_RD14-0003-31_32-1;1-M2d-0.03GF-Q6.0_05.15sec	32	2	102	142.065	Moderate Support	Moderate Support	Equal	30	1;1	d
E02_RD14-0003-36_37_38-1;2;1-M4d-0.06GF-Q1.2_05.15sec	36	3	242	614.16	Moderate Support	Moderate Support	Minor	60	1;2;1	d
E02_RD14-0003-36_37_38-1;2;1-M4d-0.06GF-Q1.2_05.15sec	37	3	78400	244166	Strong Support	Strong Support	Major	60	1;2;1	d
E02_RD14-0003-36_37_38-1;2;1-M4d-0.06GF-Q1.2_05.15sec	38	3	4.5	6.66744	Limited Support	Limited Support	Minor	60	1;2;1	d
E02_RD14-0003-40_41_42_43-1;1;1;1-M4e-0.06GF-Q5.6_05.15sec	40	4	159	723.335	Moderate Support	Moderate Support	Equal	60	1;1;1;1	e
E02_RD14-0003-40_41_42_43-1;1;1;1-M4e-0.06GF-Q5.6_05.15sec	41	4	14.7	23.0404	Limited Support	Limited Support	Equal	60	1;1;1;1	e
E02_RD14-0003-40_41_42_43-1;1;1;1-M4e-0.06GF-Q5.6_05.15sec	42	4	1.13	2.08507	Uninformative	Limited Support	Equal	60	1;1;1;1	e
E02_RD14-0003-40_41_42_43-1;1;1;1-M4e-0.06GF-Q5.6_05.15sec	43	4	114	467.543	Moderate Support	Moderate Support	Equal	60	1;1;1;1	e
E02_RD14-0003-40_41-1;4-M4I15-0.075GF-Q1.0_05.15sec	40	2	5.75e+14	1.62952e+15	Very Strong Support	Very Strong Support	Minor	75	1;4	I15
E02_RD14-0003-40_41-1;4-M4I15-0.075GF-Q1.0_05.15sec	41	2	9.01e+25	2.60028e+27	Very Strong Support	Very Strong Support	Major	75	1;4	I15
E02_RD14-0003-40_41-1;4-M4U15-0.075GF-Q1.8_05.15sec	40	2	3.03e+07	6.20892e+07	Very Strong Support	Very Strong Support	Minor	75	1;4	U15
E02_RD14-0003-40_41-1;4-M4U15-0.075GF-Q1.8_05.15sec	41	2	1.41e+21	1.38196e+21	Very Strong Support	Very Strong Support	Major	75	1;4	U15
E02_RD14-0003-42_43-1;9-M2S10-0.15GF-Q1.0_05.15sec	42	2	9.45e+10	3.57908e+10	Very Strong Support	Very Strong Support	Minor	150	1;9	S10
E02_RD14-0003-42_43-1;9-M2S10-0.15GF-Q1.0_05.15sec	43	2	1.34e+29	3.06249e+30	Very Strong Support	Very Strong Support	Major	150	1;9	S10
E02_RD14-0003-44_45_46_47-1;1;4;1-M3I15-0.105GF-Q1.1_05.15sec	44	4	1700	4943.91	Moderate Support	Moderate Support	Minor	105	1;1;4;1	I15
E02_RD14-0003-44_45_46_47-1;1;4;1-M3I15-0.105GF-Q1.1_05.15sec	45	4	32.9	96.7348	Limited Support	Limited Support	Minor	105	1;1;4;1	I15
E02_RD14-0003-44_45_46_47-1;1;4;1-M3I15-0.105GF-Q1.1_05.15sec	46	4	3.08e+11	4.85967e+12	Very Strong Support	Very Strong Support	Major	105	1;1;4;1	I15
E02_RD14-0003-44_45_46_47-1;1;4;1-M3I15-0.105GF-Q1.1_05.15sec	47	4	6690	4921.82	Moderate Support	Moderate Support	Minor	105	1;1;4;1	I15
E02_RD14-0003-44_45_46_47-1;1;4;1-M4U15-0.105GF-Q4.4_05.15sec	44	4	4.2	7.21068	Limited Support	Limited Support	Minor	105	1;1;4;1	U15
E02_RD14-0003-44_45_46_47-1;1;4;1-M4U15-0.105GF-Q4.4_05.15sec	45	4	101	175.503	Moderate Support	Moderate Support	Minor	105	1;1;4;1	U15
E02_RD14-0003-44_45_46_47-1;1;4;1-M4U15-0.105GF-Q4.4_05.15sec	46	4	1.11e+13	853984402306165	Very Strong Support	Very Strong Support	Major	105	1;1;4;1	U15
E02_RD14-0003-44_45_46_47-1;1;4;1-M4U15-0.105GF-Q4.4_05.15sec	47	4	13.8	22.1848	Limited Support	Limited Support	Minor	105	1;1;4;1	U15
B04_RD14-0003-42_43-1;9-M2U60-0.15GF-Q4.6_02.15sec	42	2	9.56e+07	504377	Very Strong Support	Strong Support	Minor	150	1;9	U60
E02_RD14-0003-44_45-1;1-M4e-0.031GF-Q1.3_05.15sec	45	2	3.15e+07	5.93446e+07	Very Strong Support	Very Strong Support	Equal	31	1;1	e
E02_RD14-0003-50_29_30_31-1;1;2;1-M4d-0.075GF-Q1.2_05.15sec	29	4	1830	3722.32	Moderate Support	Moderate Support	Minor	75	1;1;2;1	d
E02_RD14-0003-50_29_30_31-1;1;2;1-M4d-0.075GF-Q1.2_05.15sec	30	4	918000	1.69298e+06	Strong Support	Very Strong Support	Major	75	1;1;2;1	d
E02_RD14-0003-50_29_30_31-1;1;2;1-M4d-0.075GF-Q1.2_05.15sec	31	4	120	252.827	Moderate Support	Moderate Support	Minor	75	1;1;2;1	d
E02_RD14-0003-50_29_30_31-1;1;2;1-M4d-0.075GF-Q1.2_05.15sec	50	4	118	183.329	Moderate Support	Moderate Support	Minor	75	1;1;2;1	d
E03_RD14-0003-33_34-1;2-M3a-0.045GF-Q0.8_05.15sec	33	2	2.3e+12	4.27763e+12	Very Strong Support	Very Strong Support	Minor	45	1;2	a
E03_RD14-0003-33_34-1;2-M3a-0.045GF-Q0.8_05.15sec	34	2	3.16e+20	2.13716e+21	Very Strong Support	Very Strong Support	Major	45	1;2	a
E03_RD14-0003-41_42_43-1;9;1-M2a-0.341GF-Q0.6_05.15sec	41	3	7.26e+12	6.82708e+11	Very Strong Support	Very Strong Support	Minor	341	1;9;1	a
E03_RD14-0003-41_42_43-1;9;1-M2a-0.341GF-Q0.6_05.15sec	42	3	1.98e+27	7.12607e+27	Very Strong Support	Very Strong Support	Major	341	1;9;1	a
E03_RD14-0003-41_42_43-1;9;1-M2a-0.341GF-Q0.6_05.15sec	43	3	4.17e+10	7.40655e+10	Very Strong Support	Very Strong Support	Minor	341	1;9;1	a
E03_RD14-0003-42_43-1;9-M1U15-0.63GF-Q0.5_05.15sec	42	2	3.69e+23	6.88353e+13	Very Strong Support	Very Strong Support	Minor	630	1;9	U15
E03_RD14-0003-42_43-1;9-M1U15-0.63GF-Q0.5_05.15sec	43	2	2.75e+32	6.19194e+32	Very Strong Support	Very Strong Support	Major	630	1;9	U15
E03_RD14-0003-42_43-1;9-M2I15-0.63GF-Q0.7_05.15sec	42	2	1.22e+23	1.24972e+23	Very Strong Support	Very Strong Support	Minor	630	1;9	I15
E03_RD14-0003-42_43-1;9-M2I15-0.63GF-Q0.7_05.15sec	43	2	2.73e+32	4.87213e+32	Very Strong Support	Very Strong Support	Major	630	1;9	I15
E03_RD14-0003-48_49_50_29-1;4;4;4-M2I15-0.75GF-Q1.1_05.15sec	29	4	2.19e+09	2.72141e+08	Very Strong Support	Very Strong Support	Major	750	1;4;4;4	I15
E03_RD14-0003-48_49_50_29-1;4;4;4-M2I15-0.75GF-Q1.1_05.15sec	48	4	1.7e+14	1.49128e+07	Very Strong Support	Very Strong Support	Minor	750	1;4;4;4	I15
E03_RD14-0003-48_49_50_29-1;4;4;4-M2I15-0.75GF-Q1.1_05.15sec	49	4	1.17e+10	6.13418e+09	Very Strong Support	Very Strong Support	Major	750	1;4;4;4	I15
E03_RD14-0003-48_49_50_29-1;4;4;4-M2I15-0.75GF-Q1.1_05.15sec	50	4	4710000000000021	7.70501e+14	Very Strong Support	Very Strong Support	Major	750	1;4;4;4	I15
E03_RD14-0003-48_49_50_29-1;4;4;4-M2U15-0.75GF-Q1.3_05.15sec	29	4	4.59e+09	1.26022e+09	Very Strong Support	Very Strong Support	Major	750	1;4;4;4	U15
E03_RD14-0003-48_49_50_29-1;4;4;4-M2U15-0.75GF-Q1.3_05.15sec	48	4	6e+12	1.14946e+10	Very Strong Support	Very Strong Support	Minor	750	1;4;4;4	U15
E03_RD14-0003-48_49_50_29-1;4;4;4-M2U15-0.75GF-Q1.3_05.15sec	49	4	3.71e+09	1.9176e+10	Very Strong Support	Very Strong Support	Major	750	1;4;4;4	U15
E03_RD14-0003-48_49_50_29-1;4;4;4-M2U15-0.75GF-Q1.3_05.15sec	50	4	5.82e+13	1.82928e+13	Very Strong Support	Very Strong Support	Major	750	1;4;4;4	U15
E03_RD14-0003-49_50_29-1;4;1-M2S30-0.186GF-Q2.7_05.15sec	29	3	98.9	120.776	Limited Support	Moderate Support	Minor	186	1;4;1	S30
E03_RD14-0003-49_50_29-1;4;1-M2S30-0.186GF-Q2.7_05.15sec	49	3	3.96	36.8873	Limited Support	Limited Support	Minor	186	1;4;1	S30
E03_RD14-0003-49_50_29-1;4;1-M2S30-0.186GF-Q2.7_05.15sec	50	3	3.18e+11	4.29528e+12	Very Strong Support	Very Strong Support	Major	186	1;4;1	S30
E04_RD14-0003-33_34-1;2-M4d-0.045GF-Q1.3_05.15sec	33	2	1.55e+07	4.5705e+08	Very Strong Support	Very Strong Support	Minor	45	1;2	d
E04_RD14-0003-33_34-1;2-M4d-0.045GF-Q1.3_05.15sec	34	2	2.09e+18	3.39993e+20	Very Strong Support	Very Strong Support	Major	45	1;2	d
E04_RD14-0003-36_37_38_39-1;2;2;1-M2S30-0.186GF-Q2.9_05.15sec	36	4	193	1068.24	Moderate Support	Moderate Support	Minor	186	1;2;2;1	S30
E04_RD14-0003-36_37_38_39-1;2;2;1-M2S30-0.186GF-Q2.9_05.15sec	37	4	5150	3249.6	Moderate Support	Moderate Support	Major	186	1;2;2;1	S30
E04_RD14-0003-36_37_38_39-1;2;2;1-M2S30-0.186GF-Q2.9_05.15sec	38	4	520000	674388	Strong Support	Strong Support	Major	186	1;2;2;1	S30
E04_RD14-0003-36_37_38_39-1;2;2;1-M2S30-0.186GF-Q2.9_05.15sec	39	4	110	11025.4	Moderate Support	Strong Support	Minor	186	1;2;2;1	S30
E04_RD14-0003-36_37_38_39-1;2;2;1-M3a-0.186GF-Q0.7_05.15sec	36	4	1.58e+09	4.12433e+09	Very Strong Support	Very Strong Support	Minor	186	1;2;2;1	a
E04_RD14-0003-36_37_38_39-1;2;2;1-M3a-0.186GF-Q0.7_05.15sec	37	4	6.2e+07	6.47479e+07	Very Strong Support	Very Strong Support	Major	186	1;2;2;1	a
E04_RD14-0003-36_37_38_39-1;2;2;1-M3a-0.186GF-Q0.7_05.15sec	38	4	306000	1.17435e+06	Strong Support	Very Strong Support	Major	186	1;2;2;1	a
E04_RD14-0003-36_37_38_39-1;2;2;1-M3a-0.186GF-Q0.7_05.15sec	39	4	4.66e+06	4.18532e+07	Very Strong Support	Very Strong Support	Minor	186	1;2;2;1	a
E04_RD14-0003-41_42_43-1;9;1-M2d-0.341GF-Q1.2_05.15sec	41	3	2.84e+07	6.02013e+07	Very Strong Support	Very Strong Support	Minor	341	1;9;1	d
E04_RD14-0003-41_42_43-1;9;1-M2d-0.341GF-Q1.2_05.15sec	42	3	1.36e+27	5.34652e+26	Very Strong Support	Very Strong Support	Major	341	1;9;1	d
E04_RD14-0003-41_42_43-1;9;1-M2d-0.341GF-Q1.2_05.15sec	43	3	3.38e+07	7.31397e+07	Very Strong Support	Very Strong Support	Minor	341	1;9;1	d
E04_RD14-0003-42_43-1;9-M2a-0.31GF-Q0.5_05.15sec	42	2	7.76e+21	3.61338e+21	Very Strong Support	Very Strong Support	Minor	310	1;9	a
E04_RD14-0003-42_43-1;9-M2a-0.31GF-Q0.5_05.15sec	43	2	2.5e+32	4.48569e+32	Very Strong Support	Very Strong Support	Major	310	1;9	a
B10_RD14-0003-39_40-1;2-M3a-0.045GF-Q0.8_02.15sec	39	2	515000	3.82188e+07	Strong Support	Very Strong Support	Minor	45	1;2	a
E04_RD14-0003-42_43-1;9-M2U105-0.15GF-Q10.4_05.15sec	43	2	1.53e+22	6.7969e+21	Very Strong Support	Very Strong Support	Major	150	1;9	U105
E04_RD14-0003-42_43-1;9-M3I35-0.15GF-QLAND_05.15sec	42	2	2.86e+09	1.81382e+09	Very Strong Support	Very Strong Support	Minor	150	1;9	I35
E04_RD14-0003-42_43-1;9-M3I35-0.15GF-QLAND_05.15sec	43	2	9.09e+31	4.62958e+32	Very Strong Support	Very Strong Support	Major	150	1;9	I35
E04_RD14-0003-48_49_50_29-1;4;4;4-M2U105-0.195GF-Q12.1_05.15sec	29	4	1.42e+07	2.10473e+06	Very Strong Support	Very Strong Support	Major	195	1;4;4;4	U105
E04_RD14-0003-48_49_50_29-1;4;4;4-M2U105-0.195GF-Q12.1_05.15sec	48	4	0.464	1.87695	Exclusionary	Uninformative	Minor	195	1;4;4;4	U105
E04_RD14-0003-48_49_50_29-1;4;4;4-M2U105-0.195GF-Q12.1_05.15sec	49	4	1.13e+06	2.51357e+06	Very Strong Support	Very Strong Support	Major	195	1;4;4;4	U105
E04_RD14-0003-48_49_50_29-1;4;4;4-M2U105-0.195GF-Q12.1_05.15sec	50	4	8.03e+07	1.38211e+07	Very Strong Support	Very Strong Support	Major	195	1;4;4;4	U105
E04_RD14-0003-48_49_50_29-1;4;4;4-M4I35-0.195GF-Q78.7_05.15sec	29	4	2.22e+13	3.67988e+13	Very Strong Support	Very Strong Support	Major	195	1;4;4;4	I35
E04_RD14-0003-48_49_50_29-1;4;4;4-M4I35-0.195GF-Q78.7_05.15sec	48	4	1.75	3.80768	Uninformative	Limited Support	Minor	195	1;4;4;4	I35
E04_RD14-0003-48_49_50_29-1;4;4;4-M4I35-0.195GF-Q78.7_05.15sec	49	4	9.68e+07	5.34203e+08	Very Strong Support	Very Strong Support	Major	195	1;4;4;4	I35
E04_RD14-0003-48_49_50_29-1;4;4;4-M4I35-0.195GF-Q78.7_05.15sec	50	4	1.32e+07	1.02269e+07	Very Strong Support	Very Strong Support	Major	195	1;4;4;4	I35
E05_RD14-0003-33_34_35_36-1;4;4;1-M2a-0.63GF-Q0.5_05.15sec	33	4	3.24e+06	1.35534e+09	Very Strong Support	Very Strong Support	Minor	630	1;4;4;1	a
E05_RD14-0003-33_34_35_36-1;4;4;1-M2a-0.63GF-Q0.5_05.15sec	34	4	1.31e+19	4.22409e+18	Very Strong Support	Very Strong Support	Major	630	1;4;4;1	a
E05_RD14-0003-33_34_35_36-1;4;4;1-M2a-0.63GF-Q0.5_05.15sec	35	4	1.38e+19	3.53547e+19	Very Strong Support	Very Strong Support	Major	630	1;4;4;1	a
E05_RD14-0003-33_34_35_36-1;4;4;1-M2a-0.63GF-Q0.5_05.15sec	36	4	383000	268560	Strong Support	Strong Support	Minor	630	1;4;4;1	a
E05_RD14-0003-36_37_38_39-1;2;2;1-M2e-0.378GF-Q1.2_05.15sec	36	4	1.67e+08	1.81061e+08	Very Strong Support	Very Strong Support	Minor	378	1;2;2;1	e
E05_RD14-0003-36_37_38_39-1;2;2;1-M2e-0.378GF-Q1.2_05.15sec	37	4	1.47e+08	1.93965e+09	Very Strong Support	Very Strong Support	Major	378	1;2;2;1	e
E05_RD14-0003-36_37_38_39-1;2;2;1-M2e-0.378GF-Q1.2_05.15sec	38	4	2.93e+09	8.62697e+08	Very Strong Support	Very Strong Support	Major	378	1;2;2;1	e
E05_RD14-0003-36_37_38_39-1;2;2;1-M2e-0.378GF-Q1.2_05.15sec	39	4	2380	10444.4	Moderate Support	Strong Support	Minor	378	1;2;2;1	e
E05_RD14-0003-42_43-1;9-M1e-0.63GF-Q1.3_05.15sec	42	2	1.82e+17	1.53008e+15	Very Strong Support	Very Strong Support	Minor	630	1;9	e
E05_RD14-0003-42_43-1;9-M1e-0.63GF-Q1.3_05.15sec	43	2	2.62e+32	4.34744e+32	Very Strong Support	Very Strong Support	Major	630	1;9	e
E05_RD14-0003-44_45_46_47-1;1;4;1-M1S30-0.441GF-Q2.9_05.15sec	44	4	22300	36855	Strong Support	Strong Support	Minor	441	1;1;4;1	S30
E05_RD14-0003-44_45_46_47-1;1;4;1-M1S30-0.441GF-Q2.9_05.15sec	45	4	1.81e+07	3.40894e+07	Very Strong Support	Very Strong Support	Minor	441	1;1;4;1	S30
E05_RD14-0003-44_45_46_47-1;1;4;1-M1S30-0.441GF-Q2.9_05.15sec	46	4	7.15e+22	2.56898e+23	Very Strong Support	Very Strong Support	Major	441	1;1;4;1	S30
E05_RD14-0003-44_45_46_47-1;1;4;1-M1S30-0.441GF-Q2.9_05.15sec	47	4	47.1	4.88835	Limited Support	Limited Support	Minor	441	1;1;4;1	S30
E05_RD14-0003-46_47_48-1;1;1-M3I35-0.189GF-QLAND_05.15sec	46	3	2.33e+12	2.11816e+13	Very Strong Support	Very Strong Support	Equal	189	1;1;1	I35
E05_RD14-0003-46_47_48-1;1;1-M3I35-0.189GF-QLAND_05.15sec	47	3	3.86e+06	1.23076e+07	Very Strong Support	Very Strong Support	Equal	189	1;1;1	I35
E05_RD14-0003-46_47_48-1;1;1-M3I35-0.189GF-QLAND_05.15sec	48	3	2.79e+11	2.7052e+11	Very Strong Support	Very Strong Support	Equal	189	1;1;1	I35
E05_RD14-0003-48_49-1;4-M3a-0.155GF-Q0.6_05.15sec	48	2	9.59e+24	4.49697e+21	Very Strong Support	Very Strong Support	Minor	155	1;4	a
E05_RD14-0003-48_49-1;4-M3a-0.155GF-Q0.6_05.15sec	49	2	6.59e+26	7.74048e+26	Very Strong Support	Very Strong Support	Major	155	1;4	a
E06_RD14-0003-44_45_46-1;2;2-M3c-0.075GF-Q0.9_05.15sec	44	3	18.3	41.3207	Limited Support	Limited Support	Minor	75	1;2;2	c
E06_RD14-0003-44_45_46-1;2;2-M3c-0.075GF-Q0.9_05.15sec	45	3	9.53e+07	2.54623e+08	Very Strong Support	Very Strong Support	Major	75	1;2;2	c
E06_RD14-0003-44_45_46-1;2;2-M3c-0.075GF-Q0.9_05.15sec	46	3	7.23e+11	2.95744e+12	Very Strong Support	Very Strong Support	Major	75	1;2;2	c
E06_RD14-0003-46_47_48-1;1;1-M4a-0.045GF-Q0.3_05.15sec	46	3	2.61e+12	1.40664e+13	Very Strong Support	Very Strong Support	Equal	45	1;1;1	a
E06_RD14-0003-46_47_48-1;1;1-M4a-0.045GF-Q0.3_05.15sec	47	3	1.46e+11	3.03109e+11	Very Strong Support	Very Strong Support	Equal	45	1;1;1	a
E06_RD14-0003-46_47_48-1;1;1-M4a-0.045GF-Q0.3_05.15sec	48	3	5780	59398.4	Moderate Support	Strong Support	Equal	45	1;1;1	a
E06_RD14-0003-48_49-1;4-M3d-0.155GF-Q0.9_05.15sec	48	2	8.82e+18	3.04823e+19	Very Strong Support	Very Strong Support	Minor	155	1;4	d
E06_RD14-0003-48_49-1;4-M3d-0.155GF-Q0.9_05.15sec	49	2	1.84e+25	8.28244e+25	Very Strong Support	Very Strong Support	Major	155	1;4	d
E06_RD14-0003-49_50_29-1;4;1-M1U60-0.378GF-Q0.6_05.15sec	29	3	2.1e+08	5.44866e+08	Very Strong Support	Very Strong Support	Minor	378	1;4;1	U60
E06_RD14-0003-49_50_29-1;4;1-M1U60-0.378GF-Q0.6_05.15sec	49	3	3.36e+09	1.95332e+09	Very Strong Support	Very Strong Support	Minor	378	1;4;1	U60
E06_RD14-0003-49_50_29-1;4;1-M1U60-0.378GF-Q0.6_05.15sec	50	3	2.33e+31	2.44194e+30	Very Strong Support	Very Strong Support	Major	378	1;4;1	U60
E06_RD14-0003-49_50_29-1;4;1-M4I22-0.09GF-Q2.1_05.15sec	29	3	202	188.651	Moderate Support	Moderate Support	Minor	90	1;4;1	I22
E06_RD14-0003-49_50_29-1;4;1-M4I22-0.09GF-Q2.1_05.15sec	49	3	1.44e+07	1.06006e+06	Very Strong Support	Very Strong Support	Minor	90	1;4;1	I22
E06_RD14-0003-49_50_29-1;4;1-M4I22-0.09GF-Q2.1_05.15sec	50	3	1.73e+14	3.59079e+13	Very Strong Support	Very Strong Support	Major	90	1;4;1	I22
E07_RD14-0003-30_31_32-1;4;4-M2I22-0.567GF-Q1.7_05.15sec	30	3	1.03e+20	9763716945310828	Very Strong Support	Very Strong Support	Minor	567	1;4;4	I22
E07_RD14-0003-30_31_32-1;4;4-M2I22-0.567GF-Q1.7_05.15sec	31	3	1.9e+17	1.44313e+17	Very Strong Support	Very Strong Support	Major	567	1;4;4	I22
E07_RD14-0003-30_31_32-1;4;4-M2I22-0.567GF-Q1.7_05.15sec	32	3	9.29e+16	9.45146e+16	Very Strong Support	Very Strong Support	Major	567	1;4;4	I22
E07_RD14-0003-30_31_32-1;4;4-M2U15-0.279GF-Q1.0_05.15sec	30	3	2.35e+10	1.41941e+07	Very Strong Support	Very Strong Support	Minor	279	1;4;4	U15
E07_RD14-0003-30_31_32-1;4;4-M2U15-0.279GF-Q1.0_05.15sec	31	3	1.41e+18	8.42714e+17	Very Strong Support	Very Strong Support	Major	279	1;4;4	U15
E07_RD14-0003-30_31_32-1;4;4-M2U15-0.279GF-Q1.0_05.15sec	32	3	8.84e+17	3.62415e+17	Very Strong Support	Very Strong Support	Major	279	1;4;4	U15
E07_RD14-0003-44_45_46-1;2;2-M2e-0.155GF-Q2.9_05.15sec	44	3	28.9	26.7313	Limited Support	Limited Support	Minor	155	1;2;2	e
E07_RD14-0003-44_45_46-1;2;2-M2e-0.155GF-Q2.9_05.15sec	45	3	2.16e+11	4.17924e+11	Very Strong Support	Very Strong Support	Major	155	1;2;2	e
E07_RD14-0003-44_45_46-1;2;2-M2e-0.155GF-Q2.9_05.15sec	46	3	3.04e+10	1.41472e+10	Very Strong Support	Very Strong Support	Major	155	1;2;2	e
E07_RD14-0003-46_47_48-1;1;1-M3e-0.093GF-Q0.8_05.15sec	46	3	2.04e+08	2.90087e+08	Very Strong Support	Very Strong Support	Equal	93	1;1;1	e
E07_RD14-0003-46_47_48-1;1;1-M3e-0.093GF-Q0.8_05.15sec	47	3	898000	1.24947e+06	Strong Support	Very Strong Support	Equal	93	1;1;1	e
E07_RD14-0003-46_47_48-1;1;1-M3e-0.093GF-Q0.8_05.15sec	48	3	19.7	33.1329	Limited Support	Limited Support	Equal	93	1;1;1	e
E08_RD14-0003-35_50-1;9-M3c-0.15GF-Q0.8_05.15sec	35	2	1.28e+20	1.134e+20	Very Strong Support	Very Strong Support	Minor	150	1;9	c
E08_RD14-0003-35_50-1;9-M3c-0.15GF-Q0.8_05.15sec	50	2	1.95e+33	7.77783e+33	Very Strong Support	Very Strong Support	Major	150	1;9	c
E08_RD14-0003-47_48_49-1;9;9-M2c-0.5GF-Q1.1_05.15sec	47	3	2e+09	7.27641e+09	Very Strong Support	Very Strong Support	Minor	500	1;9;9	c
E08_RD14-0003-47_48_49-1;9;9-M2c-0.5GF-Q1.1_05.15sec	48	3	2.82e+17	8.34683e+17	Very Strong Support	Very Strong Support	Major	500	1;9;9	c
E08_RD14-0003-47_48_49-1;9;9-M2c-0.5GF-Q1.1_05.15sec	49	3	8770000000000040	1.41093e+16	Very Strong Support	Very Strong Support	Major	500	1;9;9	c
E10_RD14-0003-30_31_32-1;4;4-M2e-0.567GF-Q1.0_05.15sec	30	3	69900000	315755	Very Strong Support	Strong Support	Minor	567	1;4;4	e
E10_RD14-0003-30_31_32-1;4;4-M2e-0.567GF-Q1.0_05.15sec	31	3	1.24e+15	1.1311e+13	Very Strong Support	Very Strong Support	Major	567	1;4;4	e
E10_RD14-0003-30_31_32-1;4;4-M2e-0.567GF-Q1.0_05.15sec	32	3	5160000000000024	1.15929e+14	Very Strong Support	Very Strong Support	Major	567	1;4;4	e
E02_RD14-0003-44_45-1;1-M4e-0.031GF-Q1.3_05.15sec	44	2	1.33e+06	879458	Very Strong Support	Strong Support	Equal	31	1;1	e
E10_RD14-0003-39_40-1;2-M3c-0.093GF-Q1.0_05.15sec	40	2	9.13e+25	2.46391e+27	Very Strong Support	Very Strong Support	Major	93	1;2	c
E11_RD14-0003-48_49_50_29-1;4;4;4-M2e-0.5GF-Q1.3_05.15sec	29	4	2.15e+06	2.76715e+06	Very Strong Support	Very Strong Support	Major	500	1;4;4;4	e
E11_RD14-0003-48_49_50_29-1;4;4;4-M2e-0.5GF-Q1.3_05.15sec	48	4	2040	7232.59	Moderate Support	Moderate Support	Minor	500	1;4;4;4	e
E11_RD14-0003-48_49_50_29-1;4;4;4-M2e-0.5GF-Q1.3_05.15sec	49	4	1.31e+07	8.22507e+06	Very Strong Support	Very Strong Support	Major	500	1;4;4;4	e
E11_RD14-0003-48_49_50_29-1;4;4;4-M2e-0.5GF-Q1.3_05.15sec	50	4	2.73e+14	1.90958e+14	Very Strong Support	Very Strong Support	Major	500	1;4;4;4	e
F01_RD14-0003-36_37_38-1;2;1-M2c-0.5GF-Q0.6_06.15sec	36	3	5.88e+11	2.77231e+11	Very Strong Support	Very Strong Support	Minor	500	1;2;1	c
F01_RD14-0003-36_37_38-1;2;1-M2c-0.5GF-Q0.6_06.15sec	37	3	1.23e+14	6.40929e+14	Very Strong Support	Very Strong Support	Major	500	1;2;1	c
F01_RD14-0003-36_37_38-1;2;1-M2c-0.5GF-Q0.6_06.15sec	38	3	3.61e+10	7.49102e+09	Very Strong Support	Very Strong Support	Minor	500	1;2;1	c
F01_RD14-0003-40_41_42_43-1;1;1;1-M2U60-0.124GF-Q4.7_06.15sec	40	4	7110	80703.7	Moderate Support	Strong Support	Equal	124	1;1;1;1	U60
F01_RD14-0003-40_41_42_43-1;1;1;1-M2U60-0.124GF-Q4.7_06.15sec	41	4	2.71e+07	1.01759e+08	Very Strong Support	Very Strong Support	Equal	124	1;1;1;1	U60
F01_RD14-0003-40_41_42_43-1;1;1;1-M2U60-0.124GF-Q4.7_06.15sec	42	4	135000	689904	Strong Support	Strong Support	Equal	124	1;1;1;1	U60
F01_RD14-0003-40_41_42_43-1;1;1;1-M2U60-0.124GF-Q4.7_06.15sec	43	4	4.2e+09	8.21886e+10	Very Strong Support	Very Strong Support	Equal	124	1;1;1;1	U60
F01_RD14-0003-40_41_42_43-1;1;1;1-M4I22-0.124GF-Q3.5_06.15sec	40	4	34200	30598.7	Strong Support	Strong Support	Equal	124	1;1;1;1	I22
F01_RD14-0003-40_41_42_43-1;1;1;1-M4I22-0.124GF-Q3.5_06.15sec	41	4	6.63e+07	4.67252e+07	Very Strong Support	Very Strong Support	Equal	124	1;1;1;1	I22
F01_RD14-0003-40_41_42_43-1;1;1;1-M4I22-0.124GF-Q3.5_06.15sec	42	4	73200	204707	Strong Support	Strong Support	Equal	124	1;1;1;1	I22
F01_RD14-0003-40_41_42_43-1;1;1;1-M4I22-0.124GF-Q3.5_06.15sec	43	4	5.77e+09	1.21907e+10	Very Strong Support	Very Strong Support	Equal	124	1;1;1;1	I22
F01_RD14-0003-40_41-1;4-M1S30-0.625GF-Q3.2_06.15sec	40	2	1.35e+20	1.05849e+19	Very Strong Support	Very Strong Support	Minor	625	1;4	S30
F01_RD14-0003-40_41-1;4-M1S30-0.625GF-Q3.2_06.15sec	41	2	1.97e+26	3.88091e+26	Very Strong Support	Very Strong Support	Major	625	1;4	S30
F01_RD14-0003-44_45-1;1-M2d-0.25GF-Q0.7_06.15sec	44	2	2890000000000006	1.36008e+16	Very Strong Support	Very Strong Support	Equal	250	1;1	d
F01_RD14-0003-44_45-1;1-M2d-0.25GF-Q0.7_06.15sec	45	2	5.89e+18	1.24633e+19	Very Strong Support	Very Strong Support	Equal	250	1;1	d
F01_RD14-0003-44_45-1;1-M3U60-0.062GF-Q4.2_06.15sec	44	2	8.86e+07	8.79677e+07	Very Strong Support	Very Strong Support	Equal	62	1;1	U60
F01_RD14-0003-44_45-1;1-M3U60-0.062GF-Q4.2_06.15sec	45	2	9.6e+13	1.57058e+14	Very Strong Support	Very Strong Support	Equal	62	1;1	U60
F01_RD14-0003-44_45-1;1-M4I22-0.062GF-Q2.0_06.15sec	44	2	1.07e+15	4117404926388097	Very Strong Support	Very Strong Support	Equal	62	1;1	I22
F01_RD14-0003-44_45-1;1-M4I22-0.062GF-Q2.0_06.15sec	45	2	2.14e+11	5.46882e+11	Very Strong Support	Very Strong Support	Equal	62	1;1	I22
F02_RD14-0003-31_32-1;1-M1e-0.126GF-Q14.4_06.15sec	31	2	1.13e+08	1.41162e+08	Very Strong Support	Very Strong Support	Equal	126	1;1	e
F02_RD14-0003-31_32-1;1-M1e-0.126GF-Q14.4_06.15sec	32	2	98400	106348	Strong Support	Strong Support	Equal	126	1;1	e
F02_RD14-0003-36_37_38-1;2;1-M2e-0.5GF-Q0.9_06.15sec	36	3	5.66e+10	2.30932e+10	Very Strong Support	Very Strong Support	Minor	500	1;2;1	e
F02_RD14-0003-36_37_38-1;2;1-M2e-0.5GF-Q0.9_06.15sec	37	3	2.54e+14	1.18814e+15	Very Strong Support	Very Strong Support	Major	500	1;2;1	e
F02_RD14-0003-36_37_38-1;2;1-M2e-0.5GF-Q0.9_06.15sec	38	3	8.22e+09	3.44894e+08	Very Strong Support	Very Strong Support	Minor	500	1;2;1	e
F02_RD14-0003-40_41-1;4-M2U60-0.315GF-Q3.9_06.15sec	40	2	2.43e+19	9.11145e+13	Very Strong Support	Very Strong Support	Minor	315	1;4	U60
F02_RD14-0003-40_41-1;4-M2U60-0.315GF-Q3.9_06.15sec	41	2	9.99e+26	1.38596e+25	Very Strong Support	Very Strong Support	Major	315	1;4	U60
F02_RD14-0003-40_41-1;4-M3I22-0.315GF-Q1.7_06.15sec	40	2	1.29e+24	4.21147e+23	Very Strong Support	Very Strong Support	Minor	315	1;4	I22
F02_RD14-0003-40_41-1;4-M3I22-0.315GF-Q1.7_06.15sec	41	2	7.35e+28	8.15746e+29	Very Strong Support	Very Strong Support	Major	315	1;4	I22
F02_RD14-0003-44_45_46_47-1;1;4;1-M2U60-0.441GF-Q4.3_06.15sec	44	4	249	1997.31	Moderate Support	Moderate Support	Minor	441	1;1;4;1	U60
F02_RD14-0003-44_45_46_47-1;1;4;1-M2U60-0.441GF-Q4.3_06.15sec	45	4	4.81e+09	3.71069e+09	Very Strong Support	Very Strong Support	Minor	441	1;1;4;1	U60
F02_RD14-0003-44_45_46_47-1;1;4;1-M2U60-0.441GF-Q4.3_06.15sec	46	4	6.04e+21	1.44371e+21	Very Strong Support	Very Strong Support	Major	441	1;1;4;1	U60
F02_RD14-0003-44_45_46_47-1;1;4;1-M2U60-0.441GF-Q4.3_06.15sec	47	4	4910	2043.74	Moderate Support	Moderate Support	Minor	441	1;1;4;1	U60
F02_RD14-0003-44_45_46_47-1;1;4;1-M3I22-0.441GF-Q1.9_06.15sec	44	4	1.28e+07	3.39786e+07	Very Strong Support	Very Strong Support	Minor	441	1;1;4;1	I22
F02_RD14-0003-44_45_46_47-1;1;4;1-M3I22-0.441GF-Q1.9_06.15sec	45	4	5.12e+07	1.93416e+08	Very Strong Support	Very Strong Support	Minor	441	1;1;4;1	I22
F02_RD14-0003-44_45_46_47-1;1;4;1-M3I22-0.441GF-Q1.9_06.15sec	46	4	9.58e+21	6.45143e+23	Very Strong Support	Very Strong Support	Major	441	1;1;4;1	I22
F02_RD14-0003-44_45_46_47-1;1;4;1-M3I22-0.441GF-Q1.9_06.15sec	47	4	2.96e+06	1.21008e+06	Very Strong Support	Very Strong Support	Minor	441	1;1;4;1	I22
F02_RD14-0003-46_47_48-1;1;1-M2S10-0.375GF-Q1.2_06.15sec	46	3	1.06e+13	2.32688e+13	Very Strong Support	Very Strong Support	Equal	375	1;1;1	S10
F02_RD14-0003-46_47_48-1;1;1-M2S10-0.375GF-Q1.2_06.15sec	47	3	4.08e+09	6.48997e+09	Very Strong Support	Very Strong Support	Equal	375	1;1;1	S10
F02_RD14-0003-46_47_48-1;1;1-M2S10-0.375GF-Q1.2_06.15sec	48	3	3.01e+09	3.91441e+09	Very Strong Support	Very Strong Support	Equal	375	1;1;1	S10
F03_RD14-0003-32_33_34_35-1;1;9;1-M2a-0.18GF-Q0.5_06.15sec	32	4	7.41e+06	129480	Very Strong Support	Strong Support	Minor	180	1;1;9;1	a
F03_RD14-0003-32_33_34_35-1;1;9;1-M2a-0.18GF-Q0.5_06.15sec	33	4	230	918.553	Moderate Support	Moderate Support	Minor	180	1;1;9;1	a
F03_RD14-0003-32_33_34_35-1;1;9;1-M2a-0.18GF-Q0.5_06.15sec	34	4	3.49e+28	1.26997e+29	Very Strong Support	Very Strong Support	Major	180	1;1;9;1	a
F03_RD14-0003-32_33_34_35-1;1;9;1-M2a-0.18GF-Q0.5_06.15sec	35	4	7.67e+09	2.86183e+10	Very Strong Support	Very Strong Support	Minor	180	1;1;9;1	a
F03_RD14-0003-40_41-1;4-M4d-0.075GF-Q0.6_06.15sec	40	2	1.38e+06	1.88502e+07	Very Strong Support	Very Strong Support	Minor	75	1;4	d
F03_RD14-0003-40_41-1;4-M4d-0.075GF-Q0.6_06.15sec	41	2	5.33e+26	4.85935e+27	Very Strong Support	Very Strong Support	Major	75	1;4	d
F03_RD14-0003-41_42_43-1;9;1-M2a-0.165GF-Q0.6_06.15sec	41	3	1.96e+08	3.41961e+08	Very Strong Support	Very Strong Support	Minor	165	1;9;1	a
F03_RD14-0003-41_42_43-1;9;1-M2a-0.165GF-Q0.6_06.15sec	42	3	2.19e+27	7.77336e+27	Very Strong Support	Very Strong Support	Major	165	1;9;1	a
F03_RD14-0003-41_42_43-1;9;1-M2a-0.165GF-Q0.6_06.15sec	43	3	1.81e+09	3.33938e+09	Very Strong Support	Very Strong Support	Minor	165	1;9;1	a
F03_RD14-0003-42_43-1;9-M2U15-0.31GF-Q0.9_06.15sec	42	2	1.09e+16	3.40829e+14	Very Strong Support	Very Strong Support	Minor	310	1;9	U15
F03_RD14-0003-42_43-1;9-M2U15-0.31GF-Q0.9_06.15sec	43	2	2.85e+32	5.24465e+32	Very Strong Support	Very Strong Support	Major	310	1;9	U15
F03_RD14-0003-42_43-1;9-M3I15-0.31GF-Q1.2_06.15sec	42	2	4.14e+17	1.08418e+16	Very Strong Support	Very Strong Support	Minor	310	1;9	I15
F03_RD14-0003-42_43-1;9-M3I15-0.31GF-Q1.2_06.15sec	43	2	1.79e+32	1.39633e+32	Very Strong Support	Very Strong Support	Major	310	1;9	I15
F03_RD14-0003-44_45_46_47-1;1;4;1-M3d-0.105GF-Q0.8_06.15sec	44	4	0.88	1.45581	Exclusionary	Uninformative	Minor	105	1;1;4;1	d
F03_RD14-0003-44_45_46_47-1;1;4;1-M3d-0.105GF-Q0.8_06.15sec	45	4	3340	6721.43	Moderate Support	Moderate Support	Minor	105	1;1;4;1	d
F03_RD14-0003-44_45_46_47-1;1;4;1-M3d-0.105GF-Q0.8_06.15sec	46	4	9.81e+14	6.97381e+17	Very Strong Support	Very Strong Support	Major	105	1;1;4;1	d
F03_RD14-0003-44_45_46_47-1;1;4;1-M3d-0.105GF-Q0.8_06.15sec	47	4	40.6	81.6475	Limited Support	Limited Support	Minor	105	1;1;4;1	d
F03_RD14-0003-48_49_50_29-1;4;4;4-M2I15-0.403GF-Q1.1_06.15sec	29	4	5.68e+09	3.1626e+09	Very Strong Support	Very Strong Support	Major	403	1;4;4;4	I15
F03_RD14-0003-48_49_50_29-1;4;4;4-M2I15-0.403GF-Q1.1_06.15sec	48	4	6.61e+06	1.42261e+07	Very Strong Support	Very Strong Support	Minor	403	1;4;4;4	I15
F03_RD14-0003-48_49_50_29-1;4;4;4-M2I15-0.403GF-Q1.1_06.15sec	49	4	5.16e+07	7.45786e+08	Very Strong Support	Very Strong Support	Major	403	1;4;4;4	I15
F03_RD14-0003-48_49_50_29-1;4;4;4-M2I15-0.403GF-Q1.1_06.15sec	50	4	1.01e+15	2.48928e+15	Very Strong Support	Very Strong Support	Major	403	1;4;4;4	I15
F03_RD14-0003-48_49_50_29-1;4;4;4-M2U15-0.403GF-Q1.3_06.15sec	29	4	3.03e+09	2.96766e+09	Very Strong Support	Very Strong Support	Major	403	1;4;4;4	U15
F03_RD14-0003-48_49_50_29-1;4;4;4-M2U15-0.403GF-Q1.3_06.15sec	48	4	8.59e+12	1.00505e+10	Very Strong Support	Very Strong Support	Minor	403	1;4;4;4	U15
F03_RD14-0003-48_49_50_29-1;4;4;4-M2U15-0.403GF-Q1.3_06.15sec	49	4	3.97e+09	2.78618e+10	Very Strong Support	Very Strong Support	Major	403	1;4;4;4	U15
F03_RD14-0003-48_49_50_29-1;4;4;4-M2U15-0.403GF-Q1.3_06.15sec	50	4	8.76e+13	5.8699e+13	Very Strong Support	Very Strong Support	Major	403	1;4;4;4	U15
F03_RD14-0003-49_50_29-1;4;1-M3S30-0.09GF-Q2.9_06.15sec	29	3	0.0182	0.971373	Exclusionary	Exclusionary	Minor	90	1;4;1	S30
F03_RD14-0003-49_50_29-1;4;1-M3S30-0.09GF-Q2.9_06.15sec	49	3	11.1	23.1887	Limited Support	Limited Support	Minor	90	1;4;1	S30
F03_RD14-0003-49_50_29-1;4;1-M3S30-0.09GF-Q2.9_06.15sec	50	3	2.3e+10	5.23063e+12	Very Strong Support	Very Strong Support	Major	90	1;4;1	S30
F04_RD14-0003-32_33_34_35-1;1;9;1-M2d-0.18GF-Q0.5_06.15sec	32	4	9.39e+06	3.03322e+07	Very Strong Support	Very Strong Support	Minor	180	1;1;9;1	d
F04_RD14-0003-32_33_34_35-1;1;9;1-M2d-0.18GF-Q0.5_06.15sec	33	4	2250	8918.25	Moderate Support	Moderate Support	Minor	180	1;1;9;1	d
F04_RD14-0003-32_33_34_35-1;1;9;1-M2d-0.18GF-Q0.5_06.15sec	34	4	1.14e+30	4.49764e+30	Very Strong Support	Very Strong Support	Major	180	1;1;9;1	d
F04_RD14-0003-32_33_34_35-1;1;9;1-M2d-0.18GF-Q0.5_06.15sec	35	4	6.99e+06	8.54529e+06	Very Strong Support	Very Strong Support	Minor	180	1;1;9;1	d
F04_RD14-0003-33_34-1;2-M2e-0.375GF-Q1.9_06.15sec	33	2	9.62e+17	1.17595e+15	Very Strong Support	Very Strong Support	Minor	375	1;2	e
F04_RD14-0003-33_34-1;2-M2e-0.375GF-Q1.9_06.15sec	34	2	3.37e+24	2.19845e+22	Very Strong Support	Very Strong Support	Major	375	1;2	e
F04_RD14-0003-36_37_38_39-1;2;2;1-M2S30-0.09GF-Q2.9_06.15sec	36	4	1630	4892.55	Moderate Support	Moderate Support	Minor	90	1;2;2;1	S30
F04_RD14-0003-36_37_38_39-1;2;2;1-M2S30-0.09GF-Q2.9_06.15sec	37	4	894	1038.45	Moderate Support	Moderate Support	Major	90	1;2;2;1	S30
F04_RD14-0003-36_37_38_39-1;2;2;1-M2S30-0.09GF-Q2.9_06.15sec	38	4	666	4343.88	Moderate Support	Moderate Support	Major	90	1;2;2;1	S30
F04_RD14-0003-36_37_38_39-1;2;2;1-M2S30-0.09GF-Q2.9_06.15sec	39	4	0.547	1.68843	Exclusionary	Uninformative	Minor	90	1;2;2;1	S30
F04_RD14-0003-36_37_38_39-1;2;2;1-M3a-0.09GF-Q0.7_06.15sec	36	4	1.49e+08	2.38011e+08	Very Strong Support	Very Strong Support	Minor	90	1;2;2;1	a
F04_RD14-0003-36_37_38_39-1;2;2;1-M3a-0.09GF-Q0.7_06.15sec	37	4	126000	378749	Strong Support	Strong Support	Major	90	1;2;2;1	a
F04_RD14-0003-36_37_38_39-1;2;2;1-M3a-0.09GF-Q0.7_06.15sec	38	4	1.05e+09	1.94726e+09	Very Strong Support	Very Strong Support	Major	90	1;2;2;1	a
F04_RD14-0003-36_37_38_39-1;2;2;1-M3a-0.09GF-Q0.7_06.15sec	39	4	1240	6445.69	Moderate Support	Moderate Support	Minor	90	1;2;2;1	a
F04_RD14-0003-41_42_43-1;9;1-M2d-0.165GF-Q1.2_06.15sec	41	3	1.37e+10	2.1468e+10	Very Strong Support	Very Strong Support	Minor	165	1;9;1	d
F04_RD14-0003-41_42_43-1;9;1-M2d-0.165GF-Q1.2_06.15sec	42	3	2.28e+27	8.38759e+27	Very Strong Support	Very Strong Support	Major	165	1;9;1	d
F04_RD14-0003-41_42_43-1;9;1-M2d-0.165GF-Q1.2_06.15sec	43	3	46000	93330.4	Strong Support	Strong Support	Minor	165	1;9;1	d
E04_RD14-0003-42_43-1;9-M2U105-0.15GF-Q10.4_05.15sec	42	2	0.0473	14046	Exclusionary	Strong Support	Minor	150	1;9	U105
F04_RD14-0003-42_43-1;9-M3a-0.15GF-Q0.5_06.15sec	43	2	2.91e+32	6.19933e+32	Very Strong Support	Very Strong Support	Major	150	1;9	a
F04_RD14-0003-46_47_48-1;1;1-M3I15-0.189GF-Q0.8_06.15sec	46	3	4.73e+09	2.10171e+10	Very Strong Support	Very Strong Support	Equal	189	1;1;1	I15
F04_RD14-0003-46_47_48-1;1;1-M3I15-0.189GF-Q0.8_06.15sec	47	3	213000	4.76676e+06	Strong Support	Very Strong Support	Equal	189	1;1;1	I15
F04_RD14-0003-46_47_48-1;1;1-M3I15-0.189GF-Q0.8_06.15sec	48	3	3.06e+12	9.59897e+11	Very Strong Support	Very Strong Support	Equal	189	1;1;1	I15
F05_RD14-0003-33_34_35_36-1;4;4;1-M2a-0.31GF-Q0.5_06.15sec	33	4	1.06e+10	1.19378e+08	Very Strong Support	Very Strong Support	Minor	310	1;4;4;1	a
F05_RD14-0003-33_34_35_36-1;4;4;1-M2a-0.31GF-Q0.5_06.15sec	34	4	7.4e+16	8.01776e+16	Very Strong Support	Very Strong Support	Major	310	1;4;4;1	a
F05_RD14-0003-33_34_35_36-1;4;4;1-M2a-0.31GF-Q0.5_06.15sec	35	4	6.53e+18	1.83889e+19	Very Strong Support	Very Strong Support	Major	310	1;4;4;1	a
F05_RD14-0003-33_34_35_36-1;4;4;1-M2a-0.31GF-Q0.5_06.15sec	36	4	101000	656237	Strong Support	Strong Support	Minor	310	1;4;4;1	a
F05_RD14-0003-36_37_38_39-1;2;2;1-M2e-0.186GF-Q1.2_06.15sec	36	4	1380	3367.29	Moderate Support	Moderate Support	Minor	186	1;2;2;1	e
F05_RD14-0003-36_37_38_39-1;2;2;1-M2e-0.186GF-Q1.2_06.15sec	37	4	2.85e+07	2.75572e+08	Very Strong Support	Very Strong Support	Major	186	1;2;2;1	e
F05_RD14-0003-36_37_38_39-1;2;2;1-M2e-0.186GF-Q1.2_06.15sec	38	4	3.27e+07	5.59336e+08	Very Strong Support	Very Strong Support	Major	186	1;2;2;1	e
F05_RD14-0003-36_37_38_39-1;2;2;1-M2e-0.186GF-Q1.2_06.15sec	39	4	241	603.876	Moderate Support	Moderate Support	Minor	186	1;2;2;1	e
F05_RD14-0003-42_43-1;9-M2e-0.31GF-Q2.5_06.15sec	42	2	154000	433775	Strong Support	Strong Support	Minor	310	1;9	e
F05_RD14-0003-42_43-1;9-M2e-0.31GF-Q2.5_06.15sec	43	2	2e+25	1.30865e+25	Very Strong Support	Very Strong Support	Major	310	1;9	e
F05_RD14-0003-44_45_46_47-1;1;4;1-M2S30-0.217GF-Q3.3_06.15sec	44	4	0.0356	0.737765	Exclusionary	Exclusionary	Minor	217	1;1;4;1	S30
F05_RD14-0003-44_45_46_47-1;1;4;1-M2S30-0.217GF-Q3.3_06.15sec	45	4	1.68e+06	2.22073e+06	Very Strong Support	Very Strong Support	Minor	217	1;1;4;1	S30
F05_RD14-0003-44_45_46_47-1;1;4;1-M2S30-0.217GF-Q3.3_06.15sec	46	4	5.85e+17	1.17038e+20	Very Strong Support	Very Strong Support	Major	217	1;1;4;1	S30
F05_RD14-0003-44_45_46_47-1;1;4;1-M2S30-0.217GF-Q3.3_06.15sec	47	4	172	1376.04	Moderate Support	Moderate Support	Minor	217	1;1;4;1	S30
F05_RD14-0003-44_45_46-1;2;2-M2a-0.625GF-Q0.6_06.15sec	44	3	5.71e+14	4.5315e+10	Very Strong Support	Very Strong Support	Minor	625	1;2;2	a
F05_RD14-0003-44_45_46-1;2;2-M2a-0.625GF-Q0.6_06.15sec	45	3	2.46e+20	1.23627e+19	Very Strong Support	Very Strong Support	Major	625	1;2;2	a
F05_RD14-0003-44_45_46-1;2;2-M2a-0.625GF-Q0.6_06.15sec	46	3	5.8e+14	1.01851e+16	Very Strong Support	Very Strong Support	Major	625	1;2;2	a
F05_RD14-0003-46_47_48-1;1;1-M3U60-0.045GF-Q4.0_06.15sec	46	3	18700	44709	Strong Support	Strong Support	Equal	45	1;1;1	U60
F05_RD14-0003-46_47_48-1;1;1-M3U60-0.045GF-Q4.0_06.15sec	47	3	1.01e+06	1.7265e+06	Very Strong Support	Very Strong Support	Equal	45	1;1;1	U60
F05_RD14-0003-46_47_48-1;1;1-M3U60-0.045GF-Q4.0_06.15sec	48	3	2	5.65215	Limited Support	Limited Support	Equal	45	1;1;1	U60
F05_RD14-0003-46_47_48-1;1;1-M4I35-0.093GF-QLAND_06.15sec	46	3	8.77e+08	5.52896e+08	Very Strong Support	Very Strong Support	Equal	93	1;1;1	I35
F05_RD14-0003-46_47_48-1;1;1-M4I35-0.093GF-QLAND_06.15sec	47	3	1.41e+07	1.62984e+07	Very Strong Support	Very Strong Support	Equal	93	1;1;1	I35
F05_RD14-0003-46_47_48-1;1;1-M4I35-0.093GF-QLAND_06.15sec	48	3	5.24e+08	1.03897e+09	Very Strong Support	Very Strong Support	Equal	93	1;1;1	I35
F05_RD14-0003-48_49-1;4-M3a-0.075GF-Q0.6_06.15sec	48	2	4.02e+16	3.48976e+14	Very Strong Support	Very Strong Support	Minor	75	1;4	a
F05_RD14-0003-48_49-1;4-M3a-0.075GF-Q0.6_06.15sec	49	2	1.09e+26	2.70978e+26	Very Strong Support	Very Strong Support	Major	75	1;4	a
F06_RD14-0003-44_45_46-1;2;2-M2d-0.625GF-Q1.8_06.15sec	44	3	2.02e+08	2.25629e+07	Very Strong Support	Very Strong Support	Minor	625	1;2;2	d
F06_RD14-0003-44_45_46-1;2;2-M2d-0.625GF-Q1.8_06.15sec	45	3	1.01e+13	5.74326e+12	Very Strong Support	Very Strong Support	Major	625	1;2;2	d
F06_RD14-0003-44_45_46-1;2;2-M2d-0.625GF-Q1.8_06.15sec	46	3	9.54e+10	2.43042e+09	Very Strong Support	Very Strong Support	Major	625	1;2;2	d
F06_RD14-0003-48_49-1;4-M3d-0.075GF-Q0.9_06.15sec	48	2	6.08e+08	5.13287e+12	Very Strong Support	Very Strong Support	Minor	75	1;4	d
F06_RD14-0003-48_49-1;4-M3d-0.075GF-Q0.9_06.15sec	49	2	1.91e+22	2.76361e+25	Very Strong Support	Very Strong Support	Major	75	1;4	d
F06_RD14-0003-49_50_29-1;4;1-M2U60-0.186GF-Q3.8_06.15sec	29	3	57900	892.966	Strong Support	Moderate Support	Minor	186	1;4;1	U60
F06_RD14-0003-49_50_29-1;4;1-M2U60-0.186GF-Q3.8_06.15sec	49	3	9080	66396.6	Moderate Support	Strong Support	Minor	186	1;4;1	U60
F06_RD14-0003-49_50_29-1;4;1-M2U60-0.186GF-Q3.8_06.15sec	50	3	3.5e+21	1.2902e+21	Very Strong Support	Very Strong Support	Major	186	1;4;1	U60
F06_RD14-0003-49_50_29-1;4;1-M4I35-0.378GF-QLAND_06.15sec	29	3	7.29e+11	3.47435e+15	Very Strong Support	Very Strong Support	Minor	378	1;4;1	I35
F06_RD14-0003-49_50_29-1;4;1-M4I35-0.378GF-QLAND_06.15sec	49	3	2.67e+08	2.05281e+09	Very Strong Support	Very Strong Support	Minor	378	1;4;1	I35
F06_RD14-0003-49_50_29-1;4;1-M4I35-0.378GF-QLAND_06.15sec	50	3	5.84e+25	1.61938e+27	Very Strong Support	Very Strong Support	Major	378	1;4;1	I35
F07_RD14-0003-30_31_32-1;4;4-M2U15-0.135GF-Q1.0_06.15sec	30	3	4.46	1.23844	Limited Support	Uninformative	Minor	135	1;4;4	U15
F07_RD14-0003-30_31_32-1;4;4-M2U15-0.135GF-Q1.0_06.15sec	31	3	9530000000000058	3.13491e+16	Very Strong Support	Very Strong Support	Major	135	1;4;4	U15
F07_RD14-0003-30_31_32-1;4;4-M2U15-0.135GF-Q1.0_06.15sec	32	3	7970000000000059	4.13312e+16	Very Strong Support	Very Strong Support	Major	135	1;4;4	U15
F07_RD14-0003-30_31_32-1;4;4-M4I22-0.279GF-Q4.7_06.15sec	30	3	1.27e+08	2.86782e+09	Very Strong Support	Very Strong Support	Minor	279	1;4;4	I22
F07_RD14-0003-30_31_32-1;4;4-M4I22-0.279GF-Q4.7_06.15sec	31	3	2220000000000010	2.22456e+16	Very Strong Support	Very Strong Support	Major	279	1;4;4	I22
F07_RD14-0003-30_31_32-1;4;4-M4I22-0.279GF-Q4.7_06.15sec	32	3	5.06e+13	2.79222e+14	Very Strong Support	Very Strong Support	Major	279	1;4;4	I22
F07_RD14-0003-35_50-1;9-M2a-0.75GF-Q0.7_06.15sec	35	2	1.56e+24	2.60612e+07	Very Strong Support	Very Strong Support	Minor	750	1;9	a
F07_RD14-0003-35_50-1;9-M2a-0.75GF-Q0.7_06.15sec	50	2	1.51e+34	4.38345e+34	Very Strong Support	Very Strong Support	Major	750	1;9	a
F07_RD14-0003-44_45_46-1;2;2-M2e-0.075GF-Q2.9_06.15sec	44	3	5.52	16.344	Limited Support	Limited Support	Minor	75	1;2;2	e
F07_RD14-0003-44_45_46-1;2;2-M2e-0.075GF-Q2.9_06.15sec	45	3	6.96e+07	3.48972e+08	Very Strong Support	Very Strong Support	Major	75	1;2;2	e
F07_RD14-0003-44_45_46-1;2;2-M2e-0.075GF-Q2.9_06.15sec	46	3	2.76e+07	1.77693e+09	Very Strong Support	Very Strong Support	Major	75	1;2;2	e
F07_RD14-0003-46_47_48-1;1;1-M3e-0.045GF-Q0.8_06.15sec	46	3	92900	477803	Strong Support	Strong Support	Equal	45	1;1;1	e
F07_RD14-0003-46_47_48-1;1;1-M3e-0.045GF-Q0.8_06.15sec	47	3	28600	17116.9	Strong Support	Strong Support	Equal	45	1;1;1	e
F07_RD14-0003-46_47_48-1;1;1-M3e-0.045GF-Q0.8_06.15sec	48	3	289	257.637	Moderate Support	Moderate Support	Equal	45	1;1;1	e
F08_RD14-0003-35_50-1;9-M2d-0.75GF-Q0.9_06.15sec	35	2	7.07e+21	1.54101e+19	Very Strong Support	Very Strong Support	Minor	750	1;9	d
F08_RD14-0003-35_50-1;9-M2d-0.75GF-Q0.9_06.15sec	50	2	1.8e+34	3.67358e+34	Very Strong Support	Very Strong Support	Major	750	1;9	d
F08_RD14-0003-37_38_39_40-1;9;9;1-M2c-0.3GF-Q0.6_06.15sec	37	4	7.53	624.226	Limited Support	Moderate Support	Minor	300	1;9;9;1	c
F08_RD14-0003-37_38_39_40-1;9;9;1-M2c-0.3GF-Q0.6_06.15sec	38	4	2.01e+18	1.55086e+19	Very Strong Support	Very Strong Support	Major	300	1;9;9;1	c
F08_RD14-0003-37_38_39_40-1;9;9;1-M2c-0.3GF-Q0.6_06.15sec	39	4	7.15e+19	6.67995e+20	Very Strong Support	Very Strong Support	Major	300	1;9;9;1	c
F08_RD14-0003-37_38_39_40-1;9;9;1-M2c-0.3GF-Q0.6_06.15sec	40	4	16300	62016.2	Strong Support	Strong Support	Minor	300	1;9;9;1	c
F08_RD14-0003-47_48_49-1;9;9-M2c-0.285GF-Q1.1_06.15sec	47	3	10.7	10149.1	Limited Support	Strong Support	Minor	285	1;9;9	c
F08_RD14-0003-47_48_49-1;9;9-M2c-0.285GF-Q1.1_06.15sec	48	3	9150000000000064	1.94375e+17	Very Strong Support	Very Strong Support	Major	285	1;9;9	c
F08_RD14-0003-47_48_49-1;9;9-M2c-0.285GF-Q1.1_06.15sec	49	3	2.95e+14	2.2895e+15	Very Strong Support	Very Strong Support	Major	285	1;9;9	c
F08_RD14-0003-49_50_29-1;4;1-M4d-0.09GF-Q1.3_06.15sec	29	3	0.792	1.08966	Exclusionary	Uninformative	Minor	90	1;4;1	d
F08_RD14-0003-49_50_29-1;4;1-M4d-0.09GF-Q1.3_06.15sec	49	3	2.04	3.03492	Limited Support	Limited Support	Minor	90	1;4;1	d
F08_RD14-0003-49_50_29-1;4;1-M4d-0.09GF-Q1.3_06.15sec	50	3	1.61e+10	3.59585e+11	Very Strong Support	Very Strong Support	Major	90	1;4;1	d
F09_RD14-0003-30_31_32-1;4;4-M2a-0.279GF-Q0.6_06.15sec	30	3	8.07e+19	2.2338e+14	Very Strong Support	Very Strong Support	Minor	279	1;4;4	a
F09_RD14-0003-30_31_32-1;4;4-M2a-0.279GF-Q0.6_06.15sec	31	3	4.92e+17	7.72238e+17	Very Strong Support	Very Strong Support	Major	279	1;4;4	a
F09_RD14-0003-30_31_32-1;4;4-M2a-0.279GF-Q0.6_06.15sec	32	3	1.94e+17	4.75651e+17	Very Strong Support	Very Strong Support	Major	279	1;4;4	a
F09_RD14-0003-35_50-1;9-M2e-0.15GF-Q0.9_06.15sec	35	2	1.48e+16	2.1458e+12	Very Strong Support	Very Strong Support	Minor	150	1;9	e
F09_RD14-0003-35_50-1;9-M2e-0.15GF-Q0.9_06.15sec	50	2	1.02e+34	2.43107e+34	Very Strong Support	Very Strong Support	Major	150	1;9	e
F09_RD14-0003-37_38_39_40-1;9;9;1-M2e-0.5GF-Q0.8_06.15sec	37	4	0.822	164.249	Exclusionary	Moderate Support	Minor	500	1;9;9;1	e
F09_RD14-0003-37_38_39_40-1;9;9;1-M2e-0.5GF-Q0.8_06.15sec	38	4	1.27e+15	8549772521131882	Very Strong Support	Very Strong Support	Major	500	1;9;9;1	e
F09_RD14-0003-37_38_39_40-1;9;9;1-M2e-0.5GF-Q0.8_06.15sec	39	4	2.45e+17	1.15909e+18	Very Strong Support	Very Strong Support	Major	500	1;9;9;1	e
F09_RD14-0003-37_38_39_40-1;9;9;1-M2e-0.5GF-Q0.8_06.15sec	40	4	7820	12903.9	Moderate Support	Strong Support	Minor	500	1;9;9;1	e
F09_RD14-0003-47_48_49-1;9;9-M2e-0.5GF-Q1.5_06.15sec	47	3	763	377.226	Moderate Support	Moderate Support	Minor	500	1;9;9	e
F09_RD14-0003-47_48_49-1;9;9-M2e-0.5GF-Q1.5_06.15sec	48	3	2580000000000007	1481534648277664	Very Strong Support	Very Strong Support	Major	500	1;9;9	e
F09_RD14-0003-47_48_49-1;9;9-M2e-0.5GF-Q1.5_06.15sec	49	3	5.25e+13	3.28686e+13	Very Strong Support	Very Strong Support	Major	500	1;9;9	e
F10_RD14-0003-30_31_32-1;4;4-M2e-0.279GF-Q1.0_06.15sec	30	3	1.48e+06	377649	Very Strong Support	Strong Support	Minor	279	1;4;4	e
F10_RD14-0003-30_31_32-1;4;4-M2e-0.279GF-Q1.0_06.15sec	31	3	2.34e+12	5.21843e+12	Very Strong Support	Very Strong Support	Major	279	1;4;4	e
F10_RD14-0003-30_31_32-1;4;4-M2e-0.279GF-Q1.0_06.15sec	32	3	3.71e+13	4.27926e+13	Very Strong Support	Very Strong Support	Major	279	1;4;4	e
F10_RD14-0003-36_37_38-1;2;1-M3c-0.124GF-Q0.9_06.15sec	36	3	123000	1.0877e+06	Strong Support	Very Strong Support	Minor	124	1;2;1	c
F10_RD14-0003-36_37_38-1;2;1-M3c-0.124GF-Q0.9_06.15sec	37	3	5.18e+13	1.47662e+15	Very Strong Support	Very Strong Support	Major	124	1;2;1	c
F10_RD14-0003-36_37_38-1;2;1-M3c-0.124GF-Q0.9_06.15sec	38	3	18600	20251	Strong Support	Strong Support	Minor	124	1;2;1	c
E10_RD14-0003-39_40-1;2-M3c-0.093GF-Q1.0_05.15sec	39	2	220	61974	Moderate Support	Strong Support	Minor	93	1;2	c
F10_RD14-0003-39_40-1;2-M3c-0.045GF-Q1.0_06.15sec	40	2	3.03e+19	1.05623e+19	Very Strong Support	Very Strong Support	Major	45	1;2	c
G01_RD14-0003-36_37_38-1;2;1-M2c-0.252GF-Q0.6_07.15sec	36	3	5.88e+10	1.53949e+11	Very Strong Support	Very Strong Support	Minor	252	1;2;1	c
G01_RD14-0003-36_37_38-1;2;1-M2c-0.252GF-Q0.6_07.15sec	37	3	3.24e+12	1.95839e+14	Very Strong Support	Very Strong Support	Major	252	1;2;1	c
G01_RD14-0003-36_37_38-1;2;1-M2c-0.252GF-Q0.6_07.15sec	38	3	5.13e+07	9.23151e+07	Very Strong Support	Very Strong Support	Minor	252	1;2;1	c
G01_RD14-0003-40_41_42_43-1;1;1;1-M3U60-0.06GF-Q38.8_07.15sec	40	4	26.9	33.1662	Limited Support	Limited Support	Equal	60	1;1;1;1	U60
G01_RD14-0003-40_41_42_43-1;1;1;1-M3U60-0.06GF-Q38.8_07.15sec	41	4	1070	4286.03	Moderate Support	Moderate Support	Equal	60	1;1;1;1	U60
G01_RD14-0003-40_41_42_43-1;1;1;1-M3U60-0.06GF-Q38.8_07.15sec	42	4	117	285.937	Moderate Support	Moderate Support	Equal	60	1;1;1;1	U60
G01_RD14-0003-40_41_42_43-1;1;1;1-M3U60-0.06GF-Q38.8_07.15sec	43	4	1.54e+08	2.1363e+08	Very Strong Support	Very Strong Support	Equal	60	1;1;1;1	U60
G01_RD14-0003-40_41_42_43-1;1;1;1-M4I22-0.06GF-Q3.5_07.15sec	40	4	6.6e+07	8.74911e+07	Very Strong Support	Very Strong Support	Equal	60	1;1;1;1	I22
G01_RD14-0003-40_41_42_43-1;1;1;1-M4I22-0.06GF-Q3.5_07.15sec	41	4	73900	34659.4	Strong Support	Strong Support	Equal	60	1;1;1;1	I22
G01_RD14-0003-40_41_42_43-1;1;1;1-M4I22-0.06GF-Q3.5_07.15sec	42	4	4150	5976.71	Moderate Support	Moderate Support	Equal	60	1;1;1;1	I22
G01_RD14-0003-40_41_42_43-1;1;1;1-M4I22-0.06GF-Q3.5_07.15sec	43	4	4.8e+06	321639	Very Strong Support	Strong Support	Equal	60	1;1;1;1	I22
G01_RD14-0003-40_41-1;4-M2S30-0.315GF-Q2.8_07.15sec	40	2	4.2e+16	1.86808e+16	Very Strong Support	Very Strong Support	Minor	315	1;4	S30
G01_RD14-0003-40_41-1;4-M2S30-0.315GF-Q2.8_07.15sec	41	2	4.72e+26	2.11442e+26	Very Strong Support	Very Strong Support	Major	315	1;4	S30
G01_RD14-0003-44_45-1;1-M3d-0.126GF-Q0.5_07.15sec	44	2	2.95e+15	6.93819e+14	Very Strong Support	Very Strong Support	Equal	126	1;1	d
G01_RD14-0003-44_45-1;1-M3d-0.126GF-Q0.5_07.15sec	45	2	5.39e+18	1.56675e+19	Very Strong Support	Very Strong Support	Equal	126	1;1	d
G01_RD14-0003-44_45-1;1-M4I22-0.03GF-Q2.0_07.15sec	44	2	402000	821295	Strong Support	Strong Support	Equal	30	1;1	I22
G01_RD14-0003-44_45-1;1-M4I22-0.03GF-Q2.0_07.15sec	45	2	776	1403.16	Moderate Support	Moderate Support	Equal	30	1;1	I22
G01_RD14-0003-44_45-1;1-M4U60-0.03GF-Q4.6_07.15sec	44	2	3.28e+07	5.68139e+07	Very Strong Support	Very Strong Support	Equal	30	1;1	U60
G01_RD14-0003-44_45-1;1-M4U60-0.03GF-Q4.6_07.15sec	45	2	2.99e+07	8.03782e+07	Very Strong Support	Very Strong Support	Equal	30	1;1	U60
G02_RD14-0003-31_32-1;1-M1e-0.062GF-Q14.4_07.15sec	31	2	160	204.238	Moderate Support	Moderate Support	Equal	62	1;1	e
G02_RD14-0003-31_32-1;1-M1e-0.062GF-Q14.4_07.15sec	32	2	2360	2947.87	Moderate Support	Moderate Support	Equal	62	1;1	e
G02_RD14-0003-36_37_38-1;2;1-M2e-0.252GF-Q0.9_07.15sec	36	3	2.39e+11	1.06907e+12	Very Strong Support	Very Strong Support	Minor	252	1;2;1	e
G02_RD14-0003-36_37_38-1;2;1-M2e-0.252GF-Q0.9_07.15sec	37	3	1.92e+12	4.63169e+14	Very Strong Support	Very Strong Support	Major	252	1;2;1	e
G02_RD14-0003-36_37_38-1;2;1-M2e-0.252GF-Q0.9_07.15sec	38	3	81600	1.52487e+07	Strong Support	Very Strong Support	Minor	252	1;2;1	e
G02_RD14-0003-40_41-1;4-M3a-0.315GF-Q0.6_07.15sec	40	2	2.08e+29	2.26549e+27	Very Strong Support	Very Strong Support	Minor	315	1;4	a
G02_RD14-0003-40_41-1;4-M3a-0.315GF-Q0.6_07.15sec	41	2	6.11e+26	4.48333e+27	Very Strong Support	Very Strong Support	Major	315	1;4	a
G02_RD14-0003-40_41-1;4-M3U60-0.155GF-Q10.9_07.15sec	40	2	1.4e+10	1.41626e+08	Very Strong Support	Very Strong Support	Minor	155	1;4	U60
G02_RD14-0003-40_41-1;4-M3U60-0.155GF-Q10.9_07.15sec	41	2	4e+23	4.43779e+20	Very Strong Support	Very Strong Support	Major	155	1;4	U60
G02_RD14-0003-40_41-1;4-M4I22-0.155GF-Q2.0_07.15sec	40	2	2.18e+16	7.8744e+16	Very Strong Support	Very Strong Support	Minor	155	1;4	I22
G02_RD14-0003-40_41-1;4-M4I22-0.155GF-Q2.0_07.15sec	41	2	3.04e+29	7.49137e+29	Very Strong Support	Very Strong Support	Major	155	1;4	I22
G02_RD14-0003-44_45_46_47-1;1;4;1-M2a-0.441GF-Q0.7_07.15sec	44	4	8.95e+08	1.24553e+08	Very Strong Support	Very Strong Support	Minor	441	1;1;4;1	a
G02_RD14-0003-44_45_46_47-1;1;4;1-M2a-0.441GF-Q0.7_07.15sec	45	4	1.59e+07	7.2406e+06	Very Strong Support	Very Strong Support	Minor	441	1;1;4;1	a
G02_RD14-0003-44_45_46_47-1;1;4;1-M2a-0.441GF-Q0.7_07.15sec	46	4	7.21e+27	1.73457e+27	Very Strong Support	Very Strong Support	Major	441	1;1;4;1	a
G02_RD14-0003-44_45_46_47-1;1;4;1-M2a-0.441GF-Q0.7_07.15sec	47	4	3.71e+06	4.0363e+06	Very Strong Support	Very Strong Support	Minor	441	1;1;4;1	a
G02_RD14-0003-44_45_46_47-1;1;4;1-M2U60-0.217GF-Q4.3_07.15sec	44	4	386	600.573	Moderate Support	Moderate Support	Minor	217	1;1;4;1	U60
G02_RD14-0003-44_45_46_47-1;1;4;1-M2U60-0.217GF-Q4.3_07.15sec	45	4	27100	227856	Strong Support	Strong Support	Minor	217	1;1;4;1	U60
G02_RD14-0003-44_45_46_47-1;1;4;1-M2U60-0.217GF-Q4.3_07.15sec	46	4	2.74e+19	2.66985e+19	Very Strong Support	Very Strong Support	Major	217	1;1;4;1	U60
G02_RD14-0003-44_45_46_47-1;1;4;1-M2U60-0.217GF-Q4.3_07.15sec	47	4	1530	393.452	Moderate Support	Moderate Support	Minor	217	1;1;4;1	U60
G02_RD14-0003-44_45_46_47-1;1;4;1-M3I22-0.217GF-Q1.9_07.15sec	44	4	443	1128.89	Moderate Support	Moderate Support	Minor	217	1;1;4;1	I22
G02_RD14-0003-44_45_46_47-1;1;4;1-M3I22-0.217GF-Q1.9_07.15sec	45	4	774000	2.45385e+06	Strong Support	Very Strong Support	Minor	217	1;1;4;1	I22
G02_RD14-0003-44_45_46_47-1;1;4;1-M3I22-0.217GF-Q1.9_07.15sec	46	4	2.91e+18	4.92827e+19	Very Strong Support	Very Strong Support	Major	217	1;1;4;1	I22
G02_RD14-0003-44_45_46_47-1;1;4;1-M3I22-0.217GF-Q1.9_07.15sec	47	4	516000	558659	Strong Support	Strong Support	Minor	217	1;1;4;1	I22
G02_RD14-0003-46_47_48-1;1;1-M2S10-0.189GF-Q1.2_07.15sec	46	3	1.66e+11	3.24445e+11	Very Strong Support	Very Strong Support	Equal	189	1;1;1	S10
G02_RD14-0003-46_47_48-1;1;1-M2S10-0.189GF-Q1.2_07.15sec	47	3	1.08e+08	1.35015e+08	Very Strong Support	Very Strong Support	Equal	189	1;1;1	S10
G02_RD14-0003-46_47_48-1;1;1-M2S10-0.189GF-Q1.2_07.15sec	48	3	2.44e+09	2.36632e+09	Very Strong Support	Very Strong Support	Equal	189	1;1;1	S10
G02_RD14-0003-50_29_30_31-1;1;2;1-M2e-0.315GF-Q1.0_07.15sec	29	4	10600	36135.3	Strong Support	Strong Support	Minor	315	1;1;2;1	e
G02_RD14-0003-50_29_30_31-1;1;2;1-M2e-0.315GF-Q1.0_07.15sec	30	4	2.72e+13	9.12283e+14	Very Strong Support	Very Strong Support	Major	315	1;1;2;1	e
G02_RD14-0003-50_29_30_31-1;1;2;1-M2e-0.315GF-Q1.0_07.15sec	31	4	287000	2.4189e+06	Strong Support	Very Strong Support	Minor	315	1;1;2;1	e
G02_RD14-0003-50_29_30_31-1;1;2;1-M2e-0.315GF-Q1.0_07.15sec	50	4	2.4e+11	1.15286e+11	Very Strong Support	Very Strong Support	Minor	315	1;1;2;1	e
G03_RD14-0003-30_31_32-1;4;4-M1S30-0.75GF-Q3.2_07.15sec	30	3	2.34e+08	1.38812e+06	Very Strong Support	Very Strong Support	Minor	750	1;4;4	S30
G03_RD14-0003-30_31_32-1;4;4-M1S30-0.75GF-Q3.2_07.15sec	31	3	1.75e+15	6.31116e+14	Very Strong Support	Very Strong Support	Major	750	1;4;4	S30
G03_RD14-0003-30_31_32-1;4;4-M1S30-0.75GF-Q3.2_07.15sec	32	3	1.19e+12	1.36719e+12	Very Strong Support	Very Strong Support	Major	750	1;4;4	S30
G03_RD14-0003-33_34-1;2-M2c-0.189GF-Q0.9_07.15sec	33	2	2.64e+17	3.42102e+17	Very Strong Support	Very Strong Support	Minor	189	1;2	c
G03_RD14-0003-33_34-1;2-M2c-0.189GF-Q0.9_07.15sec	34	2	7.66e+26	2.30053e+27	Very Strong Support	Very Strong Support	Major	189	1;2	c
G03_RD14-0003-41_42_43-1;9;1-M2c-0.693GF-Q1.1_07.15sec	41	3	2.62e+07	1.32023e+06	Very Strong Support	Very Strong Support	Minor	693	1;9;1	c
G03_RD14-0003-41_42_43-1;9;1-M2c-0.693GF-Q1.1_07.15sec	42	3	7.13e+26	3.82107e+26	Very Strong Support	Very Strong Support	Major	693	1;9;1	c
G03_RD14-0003-41_42_43-1;9;1-M2c-0.693GF-Q1.1_07.15sec	43	3	2.26e+12	4.38478e+10	Very Strong Support	Very Strong Support	Minor	693	1;9;1	c
G03_RD14-0003-42_43-1;9-M2U15-0.15GF-Q0.9_07.15sec	42	2	5.44e+10	4.79995e+06	Very Strong Support	Very Strong Support	Minor	150	1;9	U15
G03_RD14-0003-42_43-1;9-M2U15-0.15GF-Q0.9_07.15sec	43	2	1.07e+32	3.17584e+32	Very Strong Support	Very Strong Support	Major	150	1;9	U15
G03_RD14-0003-42_43-1;9-M3I15-0.15GF-Q1.2_07.15sec	42	2	1.97e+10	5.0473e+09	Very Strong Support	Very Strong Support	Minor	150	1;9	I15
G03_RD14-0003-42_43-1;9-M3I15-0.15GF-Q1.2_07.15sec	43	2	7.99e+31	4.07025e+32	Very Strong Support	Very Strong Support	Major	150	1;9	I15
G03_RD14-0003-48_49_50_29-1;4;4;4-M3I15-0.195GF-Q1.1_07.15sec	29	4	2.42e+08	6.03098e+08	Very Strong Support	Very Strong Support	Major	195	1;4;4;4	I15
G03_RD14-0003-48_49_50_29-1;4;4;4-M3I15-0.195GF-Q1.1_07.15sec	48	4	0.527	36.1715	Exclusionary	Limited Support	Minor	195	1;4;4;4	I15
G03_RD14-0003-48_49_50_29-1;4;4;4-M3I15-0.195GF-Q1.1_07.15sec	49	4	2.42e+11	2.97457e+13	Very Strong Support	Very Strong Support	Major	195	1;4;4;4	I15
G03_RD14-0003-48_49_50_29-1;4;4;4-M3I15-0.195GF-Q1.1_07.15sec	50	4	3.88e+08	3.09773e+08	Very Strong Support	Very Strong Support	Major	195	1;4;4;4	I15
G03_RD14-0003-48_49_50_29-1;4;4;4-M3U15-0.195GF-Q1.5_07.15sec	29	4	3.97e+09	1.76133e+09	Very Strong Support	Very Strong Support	Major	195	1;4;4;4	U15
G03_RD14-0003-48_49_50_29-1;4;4;4-M3U15-0.195GF-Q1.5_07.15sec	48	4	92.4	5678.02	Limited Support	Moderate Support	Minor	195	1;4;4;4	U15
G03_RD14-0003-48_49_50_29-1;4;4;4-M3U15-0.195GF-Q1.5_07.15sec	49	4	6.23e+11	3.83166e+14	Very Strong Support	Very Strong Support	Major	195	1;4;4;4	U15
G03_RD14-0003-48_49_50_29-1;4;4;4-M3U15-0.195GF-Q1.5_07.15sec	50	4	2.22e+06	1.41796e+07	Very Strong Support	Very Strong Support	Major	195	1;4;4;4	U15
G04_RD14-0003-33_34-1;2-M2e-0.189GF-Q1.9_07.15sec	33	2	3.63e+14	9332954704966884	Very Strong Support	Very Strong Support	Minor	189	1;2	e
G04_RD14-0003-33_34-1;2-M2e-0.189GF-Q1.9_07.15sec	34	2	3.49e+22	2.62056e+25	Very Strong Support	Very Strong Support	Major	189	1;2	e
G04_RD14-0003-40_41_42_43-1;1;1;1-M1S10-0.5GF-Q1.3_07.15sec	40	4	3.9e+12	8.80216e+11	Very Strong Support	Very Strong Support	Equal	500	1;1;1;1	S10
G04_RD14-0003-40_41_42_43-1;1;1;1-M1S10-0.5GF-Q1.3_07.15sec	41	4	1.7e+06	1.3622e+06	Very Strong Support	Very Strong Support	Equal	500	1;1;1;1	S10
G04_RD14-0003-40_41_42_43-1;1;1;1-M1S10-0.5GF-Q1.3_07.15sec	42	4	2.77e+07	5.56365e+07	Very Strong Support	Very Strong Support	Equal	500	1;1;1;1	S10
G04_RD14-0003-40_41_42_43-1;1;1;1-M1S10-0.5GF-Q1.3_07.15sec	43	4	2.1e+14	9703151605501182	Very Strong Support	Very Strong Support	Equal	500	1;1;1;1	S10
G04_RD14-0003-41_42_43-1;9;1-M1e-0.693GF-Q1.4_07.15sec	41	3	1.95e+11	6.09679e+08	Very Strong Support	Very Strong Support	Minor	693	1;9;1	e
G04_RD14-0003-41_42_43-1;9;1-M1e-0.693GF-Q1.4_07.15sec	42	3	2.01e+27	8.15544e+27	Very Strong Support	Very Strong Support	Major	693	1;9;1	e
G04_RD14-0003-41_42_43-1;9;1-M1e-0.693GF-Q1.4_07.15sec	43	3	1.38e+11	3.12693e+11	Very Strong Support	Very Strong Support	Minor	693	1;9;1	e
G04_RD14-0003-46_47_48-1;1;1-M3I15-0.093GF-Q0.8_07.15sec	46	3	1.01e+10	8.29256e+09	Very Strong Support	Very Strong Support	Equal	93	1;1;1	I15
G04_RD14-0003-46_47_48-1;1;1-M3I15-0.093GF-Q0.8_07.15sec	47	3	1.04e+10	4.86293e+10	Very Strong Support	Very Strong Support	Equal	93	1;1;1	I15
G04_RD14-0003-46_47_48-1;1;1-M3I15-0.093GF-Q0.8_07.15sec	48	3	4.81e+08	3.53704e+07	Very Strong Support	Very Strong Support	Equal	93	1;1;1	I15
G05_RD14-0003-33_34_35_36-1;4;4;1-M2a-0.15GF-Q0.5_07.15sec	33	4	1.12e+06	1.00655e+06	Very Strong Support	Very Strong Support	Minor	150	1;4;4;1	a
G05_RD14-0003-33_34_35_36-1;4;4;1-M2a-0.15GF-Q0.5_07.15sec	34	4	5190000000000013	6137431696036101	Very Strong Support	Very Strong Support	Major	150	1;4;4;1	a
G05_RD14-0003-33_34_35_36-1;4;4;1-M2a-0.15GF-Q0.5_07.15sec	35	4	1.26e+16	3.08916e+16	Very Strong Support	Very Strong Support	Major	150	1;4;4;1	a
G05_RD14-0003-33_34_35_36-1;4;4;1-M2a-0.15GF-Q0.5_07.15sec	36	4	19.1	91.4723	Limited Support	Limited Support	Minor	150	1;4;4;1	a
G05_RD14-0003-36_37_38_39-1;2;2;1-M3e-0.09GF-Q1.2_07.15sec	36	4	81.3	104.282	Limited Support	Moderate Support	Minor	90	1;2;2;1	e
G05_RD14-0003-36_37_38_39-1;2;2;1-M3e-0.09GF-Q1.2_07.15sec	37	4	595	2178.14	Moderate Support	Moderate Support	Major	90	1;2;2;1	e
G05_RD14-0003-36_37_38_39-1;2;2;1-M3e-0.09GF-Q1.2_07.15sec	38	4	41.2	46.6402	Limited Support	Limited Support	Major	90	1;2;2;1	e
G05_RD14-0003-36_37_38_39-1;2;2;1-M3e-0.09GF-Q1.2_07.15sec	39	4	3.71	7.31359	Limited Support	Limited Support	Minor	90	1;2;2;1	e
G05_RD14-0003-42_43-1;9-M2e-0.15GF-Q2.5_07.15sec	42	2	124	2216.29	Moderate Support	Moderate Support	Minor	150	1;9	e
G05_RD14-0003-42_43-1;9-M2e-0.15GF-Q2.5_07.15sec	43	2	6.2e+19	8.58681e+21	Very Strong Support	Very Strong Support	Major	150	1;9	e
G05_RD14-0003-44_45_46_47-1;1;4;1-M2S30-0.105GF-Q3.3_07.15sec	44	4	1.75	6.49177	Uninformative	Limited Support	Minor	105	1;1;4;1	S30
G05_RD14-0003-44_45_46_47-1;1;4;1-M2S30-0.105GF-Q3.3_07.15sec	45	4	730	10283.1	Moderate Support	Strong Support	Minor	105	1;1;4;1	S30
G05_RD14-0003-44_45_46_47-1;1;4;1-M2S30-0.105GF-Q3.3_07.15sec	46	4	1.85e+10	6.09493e+12	Very Strong Support	Very Strong Support	Major	105	1;1;4;1	S30
G05_RD14-0003-44_45_46_47-1;1;4;1-M2S30-0.105GF-Q3.3_07.15sec	47	4	1.38	2.89148	Uninformative	Limited Support	Minor	105	1;1;4;1	S30
G05_RD14-0003-44_45_46-1;2;2-M2a-0.315GF-Q0.6_07.15sec	44	3	1.05e+12	1.43858e+14	Very Strong Support	Very Strong Support	Minor	315	1;2;2	a
G05_RD14-0003-44_45_46-1;2;2-M2a-0.315GF-Q0.6_07.15sec	45	3	2.02e+17	5.25716e+17	Very Strong Support	Very Strong Support	Major	315	1;2;2	a
G05_RD14-0003-44_45_46-1;2;2-M2a-0.315GF-Q0.6_07.15sec	46	3	9080000000000046	3.03557e+16	Very Strong Support	Very Strong Support	Major	315	1;2;2	a
G05_RD14-0003-46_47_48-1;1;1-M2U105-0.189GF-Q4.6_07.15sec	46	3	3.63e+10	4.93475e+09	Very Strong Support	Very Strong Support	Equal	189	1;1;1	U105
G05_RD14-0003-46_47_48-1;1;1-M2U105-0.189GF-Q4.6_07.15sec	47	3	2.48e+07	2.23663e+07	Very Strong Support	Very Strong Support	Equal	189	1;1;1	U105
G05_RD14-0003-46_47_48-1;1;1-M2U105-0.189GF-Q4.6_07.15sec	48	3	2.8e+06	3.04024e+06	Very Strong Support	Very Strong Support	Equal	189	1;1;1	U105
G05_RD14-0003-46_47_48-1;1;1-M4I35-0.045GF-QLAND_07.15sec	46	3	41000	33519.1	Strong Support	Strong Support	Equal	45	1;1;1	I35
G05_RD14-0003-46_47_48-1;1;1-M4I35-0.045GF-QLAND_07.15sec	47	3	810	1400.48	Moderate Support	Moderate Support	Equal	45	1;1;1	I35
G05_RD14-0003-46_47_48-1;1;1-M4I35-0.045GF-QLAND_07.15sec	48	3	2.41e+09	8.90466e+08	Very Strong Support	Very Strong Support	Equal	45	1;1;1	I35
G05_RD14-0003-48_49-1;4-M2c-0.625GF-Q0.7_07.15sec	48	2	3.02e+25	1.65591e+22	Very Strong Support	Very Strong Support	Minor	625	1;4	c
G05_RD14-0003-48_49-1;4-M2c-0.625GF-Q0.7_07.15sec	49	2	3.66e+27	8.30645e+27	Very Strong Support	Very Strong Support	Major	625	1;4	c
G06_RD14-0003-33_34_35_36-1;4;4;1-M2d-0.15GF-Q0.9_07.15sec	33	4	2.15	1.83389	Limited Support	Uninformative	Minor	150	1;4;4;1	d
G06_RD14-0003-33_34_35_36-1;4;4;1-M2d-0.15GF-Q0.9_07.15sec	34	4	5.5e+10	2.26321e+11	Very Strong Support	Very Strong Support	Major	150	1;4;4;1	d
G06_RD14-0003-33_34_35_36-1;4;4;1-M2d-0.15GF-Q0.9_07.15sec	35	4	3.58e+15	3.45425e+16	Very Strong Support	Very Strong Support	Major	150	1;4;4;1	d
G06_RD14-0003-33_34_35_36-1;4;4;1-M2d-0.15GF-Q0.9_07.15sec	36	4	774	2010.7	Moderate Support	Moderate Support	Minor	150	1;4;4;1	d
G06_RD14-0003-44_45_46-1;2;2-M2d-0.315GF-Q1.8_07.15sec	44	3	482000	782454	Strong Support	Strong Support	Minor	315	1;2;2	d
G06_RD14-0003-44_45_46-1;2;2-M2d-0.315GF-Q1.8_07.15sec	45	3	2870000000000019	5.54675e+16	Very Strong Support	Very Strong Support	Major	315	1;2;2	d
G06_RD14-0003-44_45_46-1;2;2-M2d-0.315GF-Q1.8_07.15sec	46	3	7.38e+11	1.98243e+11	Very Strong Support	Very Strong Support	Major	315	1;2;2	d
G06_RD14-0003-48_49-1;4-M2e-0.625GF-Q1.0_07.15sec	48	2	4.91e+24	2.56607e+19	Very Strong Support	Very Strong Support	Minor	625	1;4	e
G06_RD14-0003-48_49-1;4-M2e-0.625GF-Q1.0_07.15sec	49	2	3.72e+27	9.18551e+27	Very Strong Support	Very Strong Support	Major	625	1;4	e
G06_RD14-0003-49_50_29-1;4;1-M3U60-0.09GF-Q6.7_07.15sec	29	3	50.9	88.6748	Limited Support	Limited Support	Minor	90	1;4;1	U60
G06_RD14-0003-49_50_29-1;4;1-M3U60-0.09GF-Q6.7_07.15sec	49	3	24.8	140.737	Limited Support	Moderate Support	Minor	90	1;4;1	U60
G06_RD14-0003-49_50_29-1;4;1-M3U60-0.09GF-Q6.7_07.15sec	50	3	3.74e+14	3876940484823366	Very Strong Support	Very Strong Support	Major	90	1;4;1	U60
G06_RD14-0003-49_50_29-1;4;1-M4I35-0.186GF-QLAND_07.15sec	29	3	7.2e+08	5.3955e+09	Very Strong Support	Very Strong Support	Minor	186	1;4;1	I35
G06_RD14-0003-49_50_29-1;4;1-M4I35-0.186GF-QLAND_07.15sec	49	3	101	21993	Moderate Support	Strong Support	Minor	186	1;4;1	I35
G06_RD14-0003-49_50_29-1;4;1-M4I35-0.186GF-QLAND_07.15sec	50	3	2.54e+21	2.51573e+24	Very Strong Support	Very Strong Support	Major	186	1;4;1	I35
G07_RD14-0003-30_31_32-1;4;4-M1U60-0.567GF-Q0.8_07.15sec	30	3	4.13e+19	1.82981e+18	Very Strong Support	Very Strong Support	Minor	567	1;4;4	U60
G07_RD14-0003-30_31_32-1;4;4-M1U60-0.567GF-Q0.8_07.15sec	31	3	3.32e+21	8.1359e+20	Very Strong Support	Very Strong Support	Major	567	1;4;4	U60
G07_RD14-0003-30_31_32-1;4;4-M1U60-0.567GF-Q0.8_07.15sec	32	3	3.78e+20	1.20069e+20	Very Strong Support	Very Strong Support	Major	567	1;4;4	U60
G07_RD14-0003-30_31_32-1;4;4-M4I22-0.135GF-Q4.7_07.15sec	30	3	0.208	332.455	Exclusionary	Moderate Support	Minor	135	1;4;4	I22
G07_RD14-0003-30_31_32-1;4;4-M4I22-0.135GF-Q4.7_07.15sec	31	3	3e+16	2.56234e+18	Very Strong Support	Very Strong Support	Major	135	1;4;4	I22
G07_RD14-0003-30_31_32-1;4;4-M4I22-0.135GF-Q4.7_07.15sec	32	3	1.13e+10	1.25839e+10	Very Strong Support	Very Strong Support	Major	135	1;4;4	I22
G07_RD14-0003-35_50-1;9-M2a-0.63GF-Q0.7_07.15sec	35	2	3.79e+23	3.0902e+14	Very Strong Support	Very Strong Support	Minor	630	1;9	a
G07_RD14-0003-35_50-1;9-M2a-0.63GF-Q0.7_07.15sec	50	2	1.82e+34	4.11373e+34	Very Strong Support	Very Strong Support	Major	630	1;9	a
G07_RD14-0003-37_38_39_40-1;9;9;1-M2a-0.75GF-Q0.4_07.15sec	37	4	3.45e+07	115.619	Very Strong Support	Moderate Support	Minor	750	1;9;9;1	a
G07_RD14-0003-37_38_39_40-1;9;9;1-M2a-0.75GF-Q0.4_07.15sec	38	4	1.58e+17	1.17863e+17	Very Strong Support	Very Strong Support	Major	750	1;9;9;1	a
G07_RD14-0003-37_38_39_40-1;9;9;1-M2a-0.75GF-Q0.4_07.15sec	39	4	3.83e+17	6.50662e+17	Very Strong Support	Very Strong Support	Major	750	1;9;9;1	a
G07_RD14-0003-37_38_39_40-1;9;9;1-M2a-0.75GF-Q0.4_07.15sec	40	4	398000	2.24001e+06	Strong Support	Very Strong Support	Minor	750	1;9;9;1	a
G07_RD14-0003-47_48_49-1;9;9-M2a-0.75GF-Q0.7_07.15sec	47	3	2.35e+09	8.84683e+12	Very Strong Support	Very Strong Support	Minor	750	1;9;9	a
G07_RD14-0003-47_48_49-1;9;9-M2a-0.75GF-Q0.7_07.15sec	48	3	1.89e+17	5.28766e+17	Very Strong Support	Very Strong Support	Major	750	1;9;9	a
G07_RD14-0003-47_48_49-1;9;9-M2a-0.75GF-Q0.7_07.15sec	49	3	8340000000000010	2.63971e+16	Very Strong Support	Very Strong Support	Major	750	1;9;9	a
G08_RD14-0003-35_50-1;9-M2d-0.63GF-Q0.9_07.15sec	35	2	1.66e+21	1.72861e+18	Very Strong Support	Very Strong Support	Minor	630	1;9	d
G08_RD14-0003-35_50-1;9-M2d-0.63GF-Q0.9_07.15sec	50	2	1.73e+34	3.38373e+34	Very Strong Support	Very Strong Support	Major	630	1;9	d
G08_RD14-0003-47_48_49-1;9;9-M2d-0.75GF-Q1.4_07.15sec	47	3	34800	5217.39	Strong Support	Moderate Support	Minor	750	1;9;9	d
G08_RD14-0003-47_48_49-1;9;9-M2d-0.75GF-Q1.4_07.15sec	48	3	1.46e+17	5.34053e+16	Very Strong Support	Very Strong Support	Major	750	1;9;9	d
G08_RD14-0003-47_48_49-1;9;9-M2d-0.75GF-Q1.4_07.15sec	49	3	1.87e+15	9.38079e+14	Very Strong Support	Very Strong Support	Major	750	1;9;9	d
G09_RD14-0003-30_31_32-1;4;4-M3a-0.135GF-Q0.5_07.15sec	30	3	2110	33565.6	Moderate Support	Strong Support	Minor	135	1;4;4	a
G09_RD14-0003-30_31_32-1;4;4-M3a-0.135GF-Q0.5_07.15sec	31	3	1.12e+15	8613465113550653	Very Strong Support	Very Strong Support	Major	135	1;4;4	a
G09_RD14-0003-30_31_32-1;4;4-M3a-0.135GF-Q0.5_07.15sec	32	3	2470000000000012	4.23816e+16	Very Strong Support	Very Strong Support	Major	135	1;4;4	a
G09_RD14-0003-37_38_39_40-1;9;9;1-M2e-0.3GF-Q0.8_07.15sec	37	4	1030	893.161	Moderate Support	Moderate Support	Minor	300	1;9;9;1	e
G09_RD14-0003-37_38_39_40-1;9;9;1-M2e-0.3GF-Q0.8_07.15sec	38	4	5.85e+14	8.35425e+14	Very Strong Support	Very Strong Support	Major	300	1;9;9;1	e
G09_RD14-0003-37_38_39_40-1;9;9;1-M2e-0.3GF-Q0.8_07.15sec	39	4	2050000000000001	2.86174e+16	Very Strong Support	Very Strong Support	Major	300	1;9;9;1	e
G09_RD14-0003-37_38_39_40-1;9;9;1-M2e-0.3GF-Q0.8_07.15sec	40	4	15900	26242	Strong Support	Strong Support	Minor	300	1;9;9;1	e
G09_RD14-0003-39_40-1;2-M2a-0.375GF-Q0.7_07.15sec	39	2	1.53e+23	4.5467e+23	Very Strong Support	Very Strong Support	Minor	375	1;2	a
G09_RD14-0003-39_40-1;2-M2a-0.375GF-Q0.7_07.15sec	40	2	2.82e+30	8.50475e+30	Very Strong Support	Very Strong Support	Major	375	1;2	a
G09_RD14-0003-47_48_49-1;9;9-M2e-0.285GF-Q1.5_07.15sec	47	3	0.0666	8.17329	Exclusionary	Limited Support	Minor	285	1;9;9	e
G09_RD14-0003-47_48_49-1;9;9-M2e-0.285GF-Q1.5_07.15sec	48	3	4.09e+14	3.74268e+16	Very Strong Support	Very Strong Support	Major	285	1;9;9	e
G09_RD14-0003-47_48_49-1;9;9-M2e-0.285GF-Q1.5_07.15sec	49	3	5.09e+13	943326307398443	Very Strong Support	Very Strong Support	Major	285	1;9;9	e
G10_RD14-0003-30_31_32-1;4;4-M2e-0.135GF-Q1.0_07.15sec	30	3	6.97	269.879	Limited Support	Moderate Support	Minor	135	1;4;4	e
G10_RD14-0003-30_31_32-1;4;4-M2e-0.135GF-Q1.0_07.15sec	31	3	6.55e+10	7.532e+10	Very Strong Support	Very Strong Support	Major	135	1;4;4	e
G10_RD14-0003-30_31_32-1;4;4-M2e-0.135GF-Q1.0_07.15sec	32	3	1.4e+11	5.90877e+11	Very Strong Support	Very Strong Support	Major	135	1;4;4	e
G10_RD14-0003-48_49_50_29-1;4;4;4-M3c-0.195GF-Q1.1_07.15sec	29	4	3950	4062.44	Moderate Support	Moderate Support	Major	195	1;4;4;4	c
G10_RD14-0003-48_49_50_29-1;4;4;4-M3c-0.195GF-Q1.1_07.15sec	48	4	1.36	14.0673	Uninformative	Limited Support	Minor	195	1;4;4;4	c
G10_RD14-0003-48_49_50_29-1;4;4;4-M3c-0.195GF-Q1.1_07.15sec	49	4	1.35e+11	4.70334e+12	Very Strong Support	Very Strong Support	Major	195	1;4;4;4	c
G10_RD14-0003-48_49_50_29-1;4;4;4-M3c-0.195GF-Q1.1_07.15sec	50	4	3.1e+08	3.2656e+09	Very Strong Support	Very Strong Support	Major	195	1;4;4;4	c
F04_RD14-0003-42_43-1;9-M3a-0.15GF-Q0.5_06.15sec	42	2	8.89e+08	153768	Very Strong Support	Strong Support	Minor	150	1;9	a
G11_RD14-0003-39_40-1;2-M4e-0.045GF-Q2.4_07.15sec	40	2	3.71e+12	6.05009e+13	Very Strong Support	Very Strong Support	Major	45	1;2	e
G11_RD14-0003-48_49_50_29-1;4;4;4-M2e-0.403GF-Q1.3_07.15sec	29	4	1.22e+07	8.38995e+06	Very Strong Support	Very Strong Support	Major	403	1;4;4;4	e
G11_RD14-0003-48_49_50_29-1;4;4;4-M2e-0.403GF-Q1.3_07.15sec	48	4	115000	8.64208e+06	Strong Support	Very Strong Support	Minor	403	1;4;4;4	e
G11_RD14-0003-48_49_50_29-1;4;4;4-M2e-0.403GF-Q1.3_07.15sec	49	4	1.42e+08	2.10096e+09	Very Strong Support	Very Strong Support	Major	403	1;4;4;4	e
G11_RD14-0003-48_49_50_29-1;4;4;4-M2e-0.403GF-Q1.3_07.15sec	50	4	1.06e+13	3.00408e+13	Very Strong Support	Very Strong Support	Major	403	1;4;4;4	e
H01_RD14-0003-40_41_42_43-1;1;1;1-M2U105-0.252GF-Q12_08.15sec	40	4	237	1468.24	Moderate Support	Moderate Support	Equal	252	1;1;1;1	U105
H01_RD14-0003-40_41_42_43-1;1;1;1-M2U105-0.252GF-Q12_08.15sec	41	4	7.37e+09	5.28945e+09	Very Strong Support	Very Strong Support	Equal	252	1;1;1;1	U105
H01_RD14-0003-40_41_42_43-1;1;1;1-M2U105-0.252GF-Q12_08.15sec	42	4	31600	414335	Strong Support	Strong Support	Equal	252	1;1;1;1	U105
H01_RD14-0003-40_41_42_43-1;1;1;1-M2U105-0.252GF-Q12_08.15sec	43	4	3.41e+10	2.81363e+09	Very Strong Support	Very Strong Support	Equal	252	1;1;1;1	U105
H01_RD14-0003-40_41_42_43-1;1;1;1-M4d-0.124GF-Q1.7_08.15sec	40	4	35800	77811.1	Strong Support	Strong Support	Equal	124	1;1;1;1	d
H01_RD14-0003-40_41_42_43-1;1;1;1-M4d-0.124GF-Q1.7_08.15sec	41	4	389000	1.42207e+06	Strong Support	Very Strong Support	Equal	124	1;1;1;1	d
H01_RD14-0003-40_41_42_43-1;1;1;1-M4d-0.124GF-Q1.7_08.15sec	42	4	149	393.773	Moderate Support	Moderate Support	Equal	124	1;1;1;1	d
H01_RD14-0003-40_41_42_43-1;1;1;1-M4d-0.124GF-Q1.7_08.15sec	43	4	1000000	5.86856e+06	Very Strong Support	Very Strong Support	Equal	124	1;1;1;1	d
H01_RD14-0003-40_41_42_43-1;1;1;1-M4I35-0.252GF-QLAND_08.15sec	40	4	5.47e+13	2.79652e+13	Very Strong Support	Very Strong Support	Equal	252	1;1;1;1	I35
H01_RD14-0003-40_41_42_43-1;1;1;1-M4I35-0.252GF-QLAND_08.15sec	41	4	4.49e+06	1.76564e+06	Very Strong Support	Very Strong Support	Equal	252	1;1;1;1	I35
H01_RD14-0003-40_41_42_43-1;1;1;1-M4I35-0.252GF-QLAND_08.15sec	42	4	484000	233827	Strong Support	Strong Support	Equal	252	1;1;1;1	I35
H01_RD14-0003-40_41_42_43-1;1;1;1-M4I35-0.252GF-QLAND_08.15sec	43	4	5.44e+13	1.96004e+15	Very Strong Support	Very Strong Support	Equal	252	1;1;1;1	I35
H01_RD14-0003-44_45-1;1-M2U105-0.126GF-Q3.1_08.15sec	44	2	3.27e+13	2.22433e+12	Very Strong Support	Very Strong Support	Equal	126	1;1	U105
H01_RD14-0003-44_45-1;1-M2U105-0.126GF-Q3.1_08.15sec	45	2	9310000000000018	7399008806101276	Very Strong Support	Very Strong Support	Equal	126	1;1	U105
H01_RD14-0003-44_45-1;1-M3I35-0.126GF-QLAND_08.15sec	44	2	5.47e+13	7.47294e+13	Very Strong Support	Very Strong Support	Equal	126	1;1	I35
H01_RD14-0003-44_45-1;1-M3I35-0.126GF-QLAND_08.15sec	45	2	8.68e+17	5.77325e+17	Very Strong Support	Very Strong Support	Equal	126	1;1	I35
H01_RD14-0003-44_45-1;1-M4d-0.062GF-Q0.9_08.15sec	44	2	4.95e+06	1.65469e+07	Very Strong Support	Very Strong Support	Equal	62	1;1	d
H01_RD14-0003-44_45-1;1-M4d-0.062GF-Q0.9_08.15sec	45	2	7.88e+12	1.71937e+13	Very Strong Support	Very Strong Support	Equal	62	1;1	d
H01_RD14-0003-50_29_30_31-1;1;2;1-M2c-0.155GF-Q0.6_08.15sec	29	4	1.1e+06	166845	Very Strong Support	Strong Support	Minor	155	1;1;2;1	c
H01_RD14-0003-50_29_30_31-1;1;2;1-M2c-0.155GF-Q0.6_08.15sec	30	4	7.17e+13	2517668897502263	Very Strong Support	Very Strong Support	Major	155	1;1;2;1	c
H01_RD14-0003-50_29_30_31-1;1;2;1-M2c-0.155GF-Q0.6_08.15sec	31	4	42700	46703.1	Strong Support	Strong Support	Minor	155	1;1;2;1	c
H01_RD14-0003-50_29_30_31-1;1;2;1-M2c-0.155GF-Q0.6_08.15sec	50	4	1.76e+09	4.54159e+09	Very Strong Support	Very Strong Support	Minor	155	1;1;2;1	c
H02_RD14-0003-31_32-1;1-M1e-0.03GF-Q14.4_08.15sec	31	2	15.3	14.0427	Limited Support	Limited Support	Equal	30	1;1	e
H02_RD14-0003-31_32-1;1-M1e-0.03GF-Q14.4_08.15sec	32	2	63200	33291.1	Strong Support	Strong Support	Equal	30	1;1	e
H02_RD14-0003-36_37_38-1;2;1-M3e-0.124GF-Q1.6_08.15sec	36	3	3.42e+07	8.66689e+07	Very Strong Support	Very Strong Support	Minor	124	1;2;1	e
H02_RD14-0003-36_37_38-1;2;1-M3e-0.124GF-Q1.6_08.15sec	37	3	4.99e+07	2.44729e+09	Very Strong Support	Very Strong Support	Major	124	1;2;1	e
H02_RD14-0003-36_37_38-1;2;1-M3e-0.124GF-Q1.6_08.15sec	38	3	2.45	2.20505	Limited Support	Limited Support	Minor	124	1;2;1	e
H02_RD14-0003-40_41-1;4-M3a-0.155GF-Q0.6_08.15sec	40	2	1.7e+21	1.00628e+17	Very Strong Support	Very Strong Support	Minor	155	1;4	a
H02_RD14-0003-40_41-1;4-M3a-0.155GF-Q0.6_08.15sec	41	2	1.52e+29	1.39597e+29	Very Strong Support	Very Strong Support	Major	155	1;4	a
H02_RD14-0003-40_41-1;4-M3U60-0.075GF-Q10.9_08.15sec	40	2	1.27e+07	2.1232e+06	Very Strong Support	Very Strong Support	Minor	75	1;4	U60
H02_RD14-0003-40_41-1;4-M3U60-0.075GF-Q10.9_08.15sec	41	2	4.55e+18	2.95547e+17	Very Strong Support	Very Strong Support	Major	75	1;4	U60
H02_RD14-0003-40_41-1;4-M4I22-0.075GF-Q2.0_08.15sec	40	2	4.13e+06	1.10425e+07	Very Strong Support	Very Strong Support	Minor	75	1;4	I22
H02_RD14-0003-40_41-1;4-M4I22-0.075GF-Q2.0_08.15sec	41	2	1.35e+23	8.30115e+23	Very Strong Support	Very Strong Support	Major	75	1;4	I22
H02_RD14-0003-44_45_46_47-1;1;4;1-M3a-0.217GF-Q0.8_08.15sec	44	4	693000	1.58102e+06	Strong Support	Very Strong Support	Minor	217	1;1;4;1	a
H02_RD14-0003-44_45_46_47-1;1;4;1-M3a-0.217GF-Q0.8_08.15sec	45	4	2.98e+06	8.13093e+06	Very Strong Support	Very Strong Support	Minor	217	1;1;4;1	a
H02_RD14-0003-44_45_46_47-1;1;4;1-M3a-0.217GF-Q0.8_08.15sec	46	4	1.69e+22	9.15141e+22	Very Strong Support	Very Strong Support	Major	217	1;1;4;1	a
H02_RD14-0003-44_45_46_47-1;1;4;1-M3a-0.217GF-Q0.8_08.15sec	47	4	61200	12190.1	Strong Support	Strong Support	Minor	217	1;1;4;1	a
H02_RD14-0003-44_45_46_47-1;1;4;1-M3I22-0.105GF-Q1.9_08.15sec	44	4	360	429.373	Moderate Support	Moderate Support	Minor	105	1;1;4;1	I22
H02_RD14-0003-44_45_46_47-1;1;4;1-M3I22-0.105GF-Q1.9_08.15sec	45	4	1.82e+08	4.28849e+08	Very Strong Support	Very Strong Support	Minor	105	1;1;4;1	I22
H02_RD14-0003-44_45_46_47-1;1;4;1-M3I22-0.105GF-Q1.9_08.15sec	46	4	3.69e+14	1.40921e+14	Very Strong Support	Very Strong Support	Major	105	1;1;4;1	I22
H02_RD14-0003-44_45_46_47-1;1;4;1-M3I22-0.105GF-Q1.9_08.15sec	47	4	10.7	23.0826	Limited Support	Limited Support	Minor	105	1;1;4;1	I22
H02_RD14-0003-44_45_46_47-1;1;4;1-M3U60-0.105GF-Q28.7_08.15sec	44	4	41.4	43.1031	Limited Support	Limited Support	Minor	105	1;1;4;1	U60
H02_RD14-0003-44_45_46_47-1;1;4;1-M3U60-0.105GF-Q28.7_08.15sec	45	4	182	218.35	Moderate Support	Moderate Support	Minor	105	1;1;4;1	U60
H02_RD14-0003-44_45_46_47-1;1;4;1-M3U60-0.105GF-Q28.7_08.15sec	46	4	7.28e+10	1.63657e+11	Very Strong Support	Very Strong Support	Major	105	1;1;4;1	U60
H02_RD14-0003-44_45_46_47-1;1;4;1-M3U60-0.105GF-Q28.7_08.15sec	47	4	2.29	3.72279	Limited Support	Limited Support	Minor	105	1;1;4;1	U60
H02_RD14-0003-46_47_48-1;1;1-M3S10-0.093GF-Q1.4_08.15sec	46	3	4.62e+07	2.00078e+08	Very Strong Support	Very Strong Support	Equal	93	1;1;1	S10
H02_RD14-0003-46_47_48-1;1;1-M3S10-0.093GF-Q1.4_08.15sec	47	3	1.09e+07	2.54485e+07	Very Strong Support	Very Strong Support	Equal	93	1;1;1	S10
H02_RD14-0003-46_47_48-1;1;1-M3S10-0.093GF-Q1.4_08.15sec	48	3	4310	1635.6	Moderate Support	Moderate Support	Equal	93	1;1;1	S10
H02_RD14-0003-50_29_30_31-1;1;2;1-M2e-0.155GF-Q1.0_08.15sec	29	4	2360	1095.34	Moderate Support	Moderate Support	Minor	155	1;1;2;1	e
H02_RD14-0003-50_29_30_31-1;1;2;1-M2e-0.155GF-Q1.0_08.15sec	30	4	5.73e+12	9.63198e+13	Very Strong Support	Very Strong Support	Major	155	1;1;2;1	e
H02_RD14-0003-50_29_30_31-1;1;2;1-M2e-0.155GF-Q1.0_08.15sec	31	4	4950	88707.6	Moderate Support	Strong Support	Minor	155	1;1;2;1	e
H02_RD14-0003-50_29_30_31-1;1;2;1-M2e-0.155GF-Q1.0_08.15sec	50	4	1.03e+08	1.81346e+08	Very Strong Support	Very Strong Support	Minor	155	1;1;2;1	e
H03_RD14-0003-30_31_32-1;4;4-M1S30-0.567GF-Q3.2_08.15sec	30	3	5.68e+11	1.14367e+10	Very Strong Support	Very Strong Support	Minor	567	1;4;4	S30
H03_RD14-0003-30_31_32-1;4;4-M1S30-0.567GF-Q3.2_08.15sec	31	3	2.93e+17	3.3025e+17	Very Strong Support	Very Strong Support	Major	567	1;4;4	S30
H03_RD14-0003-30_31_32-1;4;4-M1S30-0.567GF-Q3.2_08.15sec	32	3	9.92e+08	1.71326e+11	Very Strong Support	Very Strong Support	Major	567	1;4;4	S30
H03_RD14-0003-33_34-1;2-M3c-0.093GF-Q1.0_08.15sec	33	2	2.74e+13	1.74186e+12	Very Strong Support	Very Strong Support	Minor	93	1;2	c
H03_RD14-0003-33_34-1;2-M3c-0.093GF-Q1.0_08.15sec	34	2	9.93e+24	2.12274e+25	Very Strong Support	Very Strong Support	Major	93	1;2	c
H03_RD14-0003-40_41-1;4-M3e-0.315GF-Q0.8_08.15sec	40	2	1.52e+21	3.44057e+22	Very Strong Support	Very Strong Support	Minor	315	1;4	e
H03_RD14-0003-40_41-1;4-M3e-0.315GF-Q0.8_08.15sec	41	2	1.76e+28	2.29945e+29	Very Strong Support	Very Strong Support	Major	315	1;4	e
H03_RD14-0003-41_42_43-1;9;1-M2c-0.5GF-Q1.1_08.15sec	41	3	3.44e+08	4.79532e+09	Very Strong Support	Very Strong Support	Minor	500	1;9;1	c
H03_RD14-0003-41_42_43-1;9;1-M2c-0.5GF-Q1.1_08.15sec	42	3	2.41e+27	8.21248e+27	Very Strong Support	Very Strong Support	Major	500	1;9;1	c
H03_RD14-0003-41_42_43-1;9;1-M2c-0.5GF-Q1.1_08.15sec	43	3	1.45e+10	4.9228e+09	Very Strong Support	Very Strong Support	Minor	500	1;9;1	c
H03_RD14-0003-42_43-1;9-M2I22-0.63GF-Q1.2_08.15sec	42	2	9.56e+18	5.6598e+17	Very Strong Support	Very Strong Support	Minor	630	1;9	I22
H03_RD14-0003-42_43-1;9-M2I22-0.63GF-Q1.2_08.15sec	43	2	2.22e+32	4.55967e+32	Very Strong Support	Very Strong Support	Major	630	1;9	I22
H03_RD14-0003-44_45_46_47-1;1;4;1-M2e-0.441GF-Q1.5_08.15sec	44	4	1450	1380.35	Moderate Support	Moderate Support	Minor	441	1;1;4;1	e
H03_RD14-0003-44_45_46_47-1;1;4;1-M2e-0.441GF-Q1.5_08.15sec	45	4	5.03e+06	3.01927e+07	Very Strong Support	Very Strong Support	Minor	441	1;1;4;1	e
H03_RD14-0003-44_45_46_47-1;1;4;1-M2e-0.441GF-Q1.5_08.15sec	46	4	4.62e+23	1.62748e+24	Very Strong Support	Very Strong Support	Major	441	1;1;4;1	e
H03_RD14-0003-44_45_46_47-1;1;4;1-M2e-0.441GF-Q1.5_08.15sec	47	4	18800	19343.4	Strong Support	Strong Support	Minor	441	1;1;4;1	e
H03_RD14-0003-48_49_50_29-1;4;4;4-M1U60-0.75GF-Q1.0_08.15sec	29	4	6.8e+08	1.26291e+10	Very Strong Support	Very Strong Support	Major	750	1;4;4;4	U60
H03_RD14-0003-48_49_50_29-1;4;4;4-M1U60-0.75GF-Q1.0_08.15sec	48	4	2.67e+13	4.52534e+12	Very Strong Support	Very Strong Support	Minor	750	1;4;4;4	U60
H03_RD14-0003-48_49_50_29-1;4;4;4-M1U60-0.75GF-Q1.0_08.15sec	49	4	1.93e+11	7.01714e+14	Very Strong Support	Very Strong Support	Major	750	1;4;4;4	U60
H03_RD14-0003-48_49_50_29-1;4;4;4-M1U60-0.75GF-Q1.0_08.15sec	50	4	2.02e+14	2.86694e+16	Very Strong Support	Very Strong Support	Major	750	1;4;4;4	U60
H03_RD14-0003-48_49_50_29-1;4;4;4-M3I22-0.75GF-Q1.7_08.15sec	29	4	1.28e+09	1.94694e+09	Very Strong Support	Very Strong Support	Major	750	1;4;4;4	I22
H03_RD14-0003-48_49_50_29-1;4;4;4-M3I22-0.75GF-Q1.7_08.15sec	48	4	3.37e+11	30.5661	Very Strong Support	Limited Support	Minor	750	1;4;4;4	I22
H03_RD14-0003-48_49_50_29-1;4;4;4-M3I22-0.75GF-Q1.7_08.15sec	49	4	7.64e+10	1.66046e+12	Very Strong Support	Very Strong Support	Major	750	1;4;4;4	I22
H03_RD14-0003-48_49_50_29-1;4;4;4-M3I22-0.75GF-Q1.7_08.15sec	50	4	1.47e+15	3320514377070027	Very Strong Support	Very Strong Support	Major	750	1;4;4;4	I22
H04_RD14-0003-32_33_34_35-1;1;9;1-M1e-0.5GF-Q0.7_08.15sec	32	4	1.43e+10	2.19108e+10	Very Strong Support	Very Strong Support	Minor	500	1;1;9;1	e
H04_RD14-0003-32_33_34_35-1;1;9;1-M1e-0.5GF-Q0.7_08.15sec	33	4	173000	227083	Strong Support	Strong Support	Minor	500	1;1;9;1	e
H04_RD14-0003-32_33_34_35-1;1;9;1-M1e-0.5GF-Q0.7_08.15sec	34	4	6.69e+29	2.06651e+30	Very Strong Support	Very Strong Support	Major	500	1;1;9;1	e
H04_RD14-0003-32_33_34_35-1;1;9;1-M1e-0.5GF-Q0.7_08.15sec	35	4	4.51e+07	6.59015e+07	Very Strong Support	Very Strong Support	Minor	500	1;1;9;1	e
H04_RD14-0003-33_34-1;2-M2e-0.093GF-Q1.9_08.15sec	33	2	4.49e+11	1.41199e+12	Very Strong Support	Very Strong Support	Minor	93	1;2	e
H04_RD14-0003-33_34-1;2-M2e-0.093GF-Q1.9_08.15sec	34	2	2.35e+20	4.44139e+20	Very Strong Support	Very Strong Support	Major	93	1;2	e
H04_RD14-0003-40_41_42_43-1;1;1;1-M2S10-0.252GF-Q1.3_08.15sec	40	4	2.43e+09	9.77347e+07	Very Strong Support	Very Strong Support	Equal	252	1;1;1;1	S10
H04_RD14-0003-40_41_42_43-1;1;1;1-M2S10-0.252GF-Q1.3_08.15sec	41	4	5.06e+07	1.95471e+08	Very Strong Support	Very Strong Support	Equal	252	1;1;1;1	S10
H04_RD14-0003-40_41_42_43-1;1;1;1-M2S10-0.252GF-Q1.3_08.15sec	42	4	2.83e+09	2.97958e+10	Very Strong Support	Very Strong Support	Equal	252	1;1;1;1	S10
H04_RD14-0003-40_41_42_43-1;1;1;1-M2S10-0.252GF-Q1.3_08.15sec	43	4	1.57e+11	6.73039e+11	Very Strong Support	Very Strong Support	Equal	252	1;1;1;1	S10
H04_RD14-0003-41_42_43-1;9;1-M2e-0.52GF-Q1.7_08.15sec	41	3	1.57e+06	75479.5	Very Strong Support	Strong Support	Minor	520	1;9;1	e
H04_RD14-0003-41_42_43-1;9;1-M2e-0.52GF-Q1.7_08.15sec	42	3	2.06e+26	4.55351e+24	Very Strong Support	Very Strong Support	Major	520	1;9;1	e
H04_RD14-0003-41_42_43-1;9;1-M2e-0.52GF-Q1.7_08.15sec	43	3	22900	130299	Strong Support	Strong Support	Minor	520	1;9;1	e
H04_RD14-0003-46_47_48-1;1;1-M2U15-0.189GF-Q0.8_08.15sec	46	3	3.45e+14	8.36199e+12	Very Strong Support	Very Strong Support	Equal	189	1;1;1	U15
H04_RD14-0003-46_47_48-1;1;1-M2U15-0.189GF-Q0.8_08.15sec	47	3	3.95e+08	4.00404e+09	Very Strong Support	Very Strong Support	Equal	189	1;1;1	U15
H04_RD14-0003-46_47_48-1;1;1-M2U15-0.189GF-Q0.8_08.15sec	48	3	2.18e+10	2.09459e+11	Very Strong Support	Very Strong Support	Equal	189	1;1;1	U15
H04_RD14-0003-46_47_48-1;1;1-M4I15-0.045GF-Q0.8_08.15sec	46	3	13000	6717.63	Strong Support	Moderate Support	Equal	45	1;1;1	I15
H04_RD14-0003-46_47_48-1;1;1-M4I15-0.045GF-Q0.8_08.15sec	47	3	12300	54931.4	Strong Support	Strong Support	Equal	45	1;1;1	I15
H04_RD14-0003-46_47_48-1;1;1-M4I15-0.045GF-Q0.8_08.15sec	48	3	2.63e+06	7.2737e+06	Very Strong Support	Very Strong Support	Equal	45	1;1;1	I15
H05_RD14-0003-44_45_46-1;2;2-M3a-0.155GF-Q0.6_08.15sec	44	3	1.25e+07	3.6652e+08	Very Strong Support	Very Strong Support	Minor	155	1;2;2	a
H05_RD14-0003-44_45_46-1;2;2-M3a-0.155GF-Q0.6_08.15sec	45	3	9.67e+17	6.87709e+18	Very Strong Support	Very Strong Support	Major	155	1;2;2	a
H05_RD14-0003-44_45_46-1;2;2-M3a-0.155GF-Q0.6_08.15sec	46	3	2.1e+14	7.81973e+14	Very Strong Support	Very Strong Support	Major	155	1;2;2	a
H05_RD14-0003-46_47_48-1;1;1-M2U105-0.093GF-Q4.6_08.15sec	46	3	17700	38536.9	Strong Support	Strong Support	Equal	93	1;1;1	U105
H05_RD14-0003-46_47_48-1;1;1-M2U105-0.093GF-Q4.6_08.15sec	47	3	3.29e+07	2.78903e+07	Very Strong Support	Very Strong Support	Equal	93	1;1;1	U105
H05_RD14-0003-46_47_48-1;1;1-M2U105-0.093GF-Q4.6_08.15sec	48	3	147000	194029	Strong Support	Strong Support	Equal	93	1;1;1	U105
H05_RD14-0003-48_49-1;4-M2c-0.315GF-Q0.7_08.15sec	48	2	1.9e+25	6.00627e+22	Very Strong Support	Very Strong Support	Minor	315	1;4	c
H05_RD14-0003-48_49-1;4-M2c-0.315GF-Q0.7_08.15sec	49	2	3.77e+27	7.37645e+27	Very Strong Support	Very Strong Support	Major	315	1;4	c
H05_RD14-0003-49_50_29-1;4;1-M3I15-0.378GF-Q0.9_08.15sec	29	3	5.57e+10	1.03534e+11	Very Strong Support	Very Strong Support	Minor	378	1;4;1	I15
H05_RD14-0003-49_50_29-1;4;1-M3I15-0.378GF-Q0.9_08.15sec	49	3	3.36e+07	8.51997e+07	Very Strong Support	Very Strong Support	Minor	378	1;4;1	I15
H05_RD14-0003-49_50_29-1;4;1-M3I15-0.378GF-Q0.9_08.15sec	50	3	1.17e+32	4.6243e+32	Very Strong Support	Very Strong Support	Major	378	1;4;1	I15
H06_RD14-0003-44_45_46-1;2;2-M2d-0.155GF-Q1.8_08.15sec	44	3	3.86e+06	3.65312e+06	Very Strong Support	Very Strong Support	Minor	155	1;2;2	d
H06_RD14-0003-44_45_46-1;2;2-M2d-0.155GF-Q1.8_08.15sec	45	3	4.11e+14	5725166955288995	Very Strong Support	Very Strong Support	Major	155	1;2;2	d
H06_RD14-0003-44_45_46-1;2;2-M2d-0.155GF-Q1.8_08.15sec	46	3	4.04e+08	1.85719e+08	Very Strong Support	Very Strong Support	Major	155	1;2;2	d
G11_RD14-0003-39_40-1;2-M4e-0.045GF-Q2.4_07.15sec	39	2	1.21	0.987678	Uninformative	Exclusionary	Minor	45	1;2	e
H06_RD14-0003-48_49-1;4-M2e-0.315GF-Q1.0_08.15sec	49	2	3.34e+27	8.3476e+27	Very Strong Support	Very Strong Support	Major	315	1;4	e
H06_RD14-0003-49_50_29-1;4;1-M1U105-0.378GF-Q0.6_08.15sec	29	3	7.43e+11	1.29152e+11	Very Strong Support	Very Strong Support	Minor	378	1;4;1	U105
H06_RD14-0003-49_50_29-1;4;1-M1U105-0.378GF-Q0.6_08.15sec	49	3	7.11e+12	1.87921e+12	Very Strong Support	Very Strong Support	Minor	378	1;4;1	U105
H06_RD14-0003-49_50_29-1;4;1-M1U105-0.378GF-Q0.6_08.15sec	50	3	2.66e+31	1.51665e+32	Very Strong Support	Very Strong Support	Major	378	1;4;1	U105
H06_RD14-0003-49_50_29-1;4;1-M4I35-0.09GF-QLAND_08.15sec	29	3	171	19.4368	Moderate Support	Limited Support	Minor	90	1;4;1	I35
H06_RD14-0003-49_50_29-1;4;1-M4I35-0.09GF-QLAND_08.15sec	49	3	16.4	5.61584	Limited Support	Limited Support	Minor	90	1;4;1	I35
H06_RD14-0003-49_50_29-1;4;1-M4I35-0.09GF-QLAND_08.15sec	50	3	5.14e+17	1.27264e+19	Very Strong Support	Very Strong Support	Major	90	1;4;1	I35
H07_RD14-0003-30_31_32-1;4;4-M1U60-0.279GF-Q0.8_08.15sec	30	3	1.1e+14	3.01337e+13	Very Strong Support	Very Strong Support	Minor	279	1;4;4	U60
H07_RD14-0003-30_31_32-1;4;4-M1U60-0.279GF-Q0.8_08.15sec	31	3	3.76e+17	3.73629e+19	Very Strong Support	Very Strong Support	Major	279	1;4;4	U60
H07_RD14-0003-30_31_32-1;4;4-M1U60-0.279GF-Q0.8_08.15sec	32	3	1.64e+16	4.17912e+17	Very Strong Support	Very Strong Support	Major	279	1;4;4	U60
H07_RD14-0003-30_31_32-1;4;4-M3I35-0.567GF-QLAND_08.15sec	30	3	2.07e+18	1.66955e+17	Very Strong Support	Very Strong Support	Minor	567	1;4;4	I35
H07_RD14-0003-30_31_32-1;4;4-M3I35-0.567GF-QLAND_08.15sec	31	3	7780000000000061	4.15828e+16	Very Strong Support	Very Strong Support	Major	567	1;4;4	I35
H07_RD14-0003-30_31_32-1;4;4-M3I35-0.567GF-QLAND_08.15sec	32	3	4e+16	2.63694e+17	Very Strong Support	Very Strong Support	Major	567	1;4;4	I35
H07_RD14-0003-35_50-1;9-M2a-0.31GF-Q0.7_08.15sec	35	2	3.46e+16	1.27086e+16	Very Strong Support	Very Strong Support	Minor	310	1;9	a
H07_RD14-0003-35_50-1;9-M2a-0.31GF-Q0.7_08.15sec	50	2	1.79e+34	3.91569e+34	Very Strong Support	Very Strong Support	Major	310	1;9	a
H07_RD14-0003-37_38_39_40-1;9;9;1-M2a-0.62GF-Q0.4_08.15sec	37	4	2.44e+06	539389	Very Strong Support	Strong Support	Minor	620	1;9;9;1	a
H07_RD14-0003-37_38_39_40-1;9;9;1-M2a-0.62GF-Q0.4_08.15sec	38	4	4.71e+16	1.79182e+17	Very Strong Support	Very Strong Support	Major	620	1;9;9;1	a
H07_RD14-0003-37_38_39_40-1;9;9;1-M2a-0.62GF-Q0.4_08.15sec	39	4	8.88e+16	7.41871e+17	Very Strong Support	Very Strong Support	Major	620	1;9;9;1	a
H07_RD14-0003-37_38_39_40-1;9;9;1-M2a-0.62GF-Q0.4_08.15sec	40	4	116000	68567.3	Strong Support	Strong Support	Minor	620	1;9;9;1	a
H07_RD14-0003-47_48_49-1;9;9-M2a-0.589GF-Q0.7_08.15sec	47	3	2.22e+16	1.06752e+17	Very Strong Support	Very Strong Support	Minor	589	1;9;9	a
H07_RD14-0003-47_48_49-1;9;9-M2a-0.589GF-Q0.7_08.15sec	48	3	4.56e+16	1.09002e+18	Very Strong Support	Very Strong Support	Major	589	1;9;9	a
H07_RD14-0003-47_48_49-1;9;9-M2a-0.589GF-Q0.7_08.15sec	49	3	2.54e+15	6.04077e+16	Very Strong Support	Very Strong Support	Major	589	1;9;9	a
H07_RD14-0003-49_50_29-1;4;1-M3a-0.378GF-Q0.5_08.15sec	29	3	2.35e+11	1.45299e+12	Very Strong Support	Very Strong Support	Minor	378	1;4;1	a
H07_RD14-0003-49_50_29-1;4;1-M3a-0.378GF-Q0.5_08.15sec	49	3	1.73e+12	1.66848e+13	Very Strong Support	Very Strong Support	Minor	378	1;4;1	a
H07_RD14-0003-49_50_29-1;4;1-M3a-0.378GF-Q0.5_08.15sec	50	3	3.89e+31	1.91973e+32	Very Strong Support	Very Strong Support	Major	378	1;4;1	a
H08_RD14-0003-35_50-1;9-M2d-0.31GF-Q0.9_08.15sec	35	2	1.01e+16	2.26954e+13	Very Strong Support	Very Strong Support	Minor	310	1;9	d
H08_RD14-0003-35_50-1;9-M2d-0.31GF-Q0.9_08.15sec	50	2	1.45e+34	3.58898e+34	Very Strong Support	Very Strong Support	Major	310	1;9	d
H08_RD14-0003-47_48_49-1;9;9-M2d-0.589GF-Q1.4_08.15sec	47	3	38600	1379.45	Strong Support	Moderate Support	Minor	589	1;9;9	d
H08_RD14-0003-47_48_49-1;9;9-M2d-0.589GF-Q1.4_08.15sec	48	3	1.03e+17	3.13294e+16	Very Strong Support	Very Strong Support	Major	589	1;9;9	d
H08_RD14-0003-47_48_49-1;9;9-M2d-0.589GF-Q1.4_08.15sec	49	3	2360000000000016	1.22597e+15	Very Strong Support	Very Strong Support	Major	589	1;9;9	d
H08_RD14-0003-49_50_29-1;4;1-M2e-0.378GF-Q1.4_08.15sec	29	3	165	130.215	Moderate Support	Moderate Support	Minor	378	1;4;1	e
H08_RD14-0003-49_50_29-1;4;1-M2e-0.378GF-Q1.4_08.15sec	49	3	2.75e+06	1.98749e+06	Very Strong Support	Very Strong Support	Minor	378	1;4;1	e
H08_RD14-0003-49_50_29-1;4;1-M2e-0.378GF-Q1.4_08.15sec	50	3	3.03e+24	4.16617e+24	Very Strong Support	Very Strong Support	Major	378	1;4;1	e
H09_RD14-0003-39_40-1;2-M3a-0.189GF-Q0.8_08.15sec	39	2	3.18e+19	6.47767e+19	Very Strong Support	Very Strong Support	Minor	189	1;2	a
H09_RD14-0003-39_40-1;2-M3a-0.189GF-Q0.8_08.15sec	40	2	9.9e+28	2.31024e+29	Very Strong Support	Very Strong Support	Major	189	1;2	a
H09_RD14-0003-48_49_50_29-1;4;4;4-M2a-0.75GF-Q0.4_08.15sec	29	4	2.89e+10	4.59147e+10	Very Strong Support	Very Strong Support	Major	750	1;4;4;4	a
H09_RD14-0003-48_49_50_29-1;4;4;4-M2a-0.75GF-Q0.4_08.15sec	48	4	2.92e+15	7.66767e+09	Very Strong Support	Very Strong Support	Minor	750	1;4;4;4	a
H09_RD14-0003-48_49_50_29-1;4;4;4-M2a-0.75GF-Q0.4_08.15sec	49	4	1.52e+12	3.47906e+09	Very Strong Support	Very Strong Support	Major	750	1;4;4;4	a
H09_RD14-0003-48_49_50_29-1;4;4;4-M2a-0.75GF-Q0.4_08.15sec	50	4	8299999999999999	2.7643e+15	Very Strong Support	Very Strong Support	Major	750	1;4;4;4	a
H10_RD14-0003-39_40-1;2-M3d-0.189GF-Q1.5_08.15sec	39	2	1.85e+07	2.03919e+07	Very Strong Support	Very Strong Support	Minor	189	1;2	d
H10_RD14-0003-39_40-1;2-M3d-0.189GF-Q1.5_08.15sec	40	2	6.62e+20	1.0074e+21	Very Strong Support	Very Strong Support	Major	189	1;2	d
H11_RD14-0003-48_49_50_29-1;4;4;4-M2e-0.195GF-Q1.3_08.15sec	29	4	73200	85451.2	Strong Support	Strong Support	Major	195	1;4;4;4	e
H11_RD14-0003-48_49_50_29-1;4;4;4-M2e-0.195GF-Q1.3_08.15sec	48	4	313	3815.64	Moderate Support	Moderate Support	Minor	195	1;4;4;4	e
H11_RD14-0003-48_49_50_29-1;4;4;4-M2e-0.195GF-Q1.3_08.15sec	49	4	2.89e+07	8.42409e+07	Very Strong Support	Very Strong Support	Major	195	1;4;4;4	e
H11_RD14-0003-48_49_50_29-1;4;4;4-M2e-0.195GF-Q1.3_08.15sec	50	4	1.1e+10	2.6708e+09	Very Strong Support	Very Strong Support	Major	195	1;4;4;4	e
