# Supplementary material for: Examining performance and likelihood ratios for two likelihood ratio systems using the PROVEDIt dataset
Source: PLoS One. 2021 Sep 17;16(9):e0256714. doi: 10.1371/journal.pone.0256714 (PMC8448353; doi:10.1371/journal.pone.0256714)
Supplement: S15 Table — (XLSX) [file pone.0256714.s020.xlsx]

## Sheet: S15 Table
Mixture Profile	POI	NOC	LR(STRmix)	LR(EFM)	1/LR(STRmix)	1/LR(EFM)	Verbal Scale(STRmix)	Verbal Scale(EFM)	Total Amount (pg)	Ratio	Treatment
A02_RD14-0003-31_32-1;1-M2c-0.03GF-Q2.0_01.15sec	C58A_Asian	2	0	0.000102155	#NUM!	9789.09	Very Strong Support	Moderate Support	30	1;1	c
A02_RD14-0003-31_32-1;1-M2c-0.03GF-Q2.0_01.15sec	ZA08589_Hisp	2	0	6.1059e-06	#NUM!	163776	Very Strong Support	Strong Support	30	1;1	c
A02_RD14-0003-36_37_38-1;2;1-M4c-0.06GF-Q1.1_01.15sec	C72C_Cauc	3	9.73e-05	0.354499	10277.5	2.82088	Strong Support	Limited Support	60	1;2;1	c
A02_RD14-0003-36_37_38-1;2;1-M4c-0.06GF-Q1.1_01.15sec	JT51487_AA	3	6.44	18.4251	0.15528	0.0542737	Inclusionary	Inclusionary	60	1;2;1	c
A02_RD14-0003-36_37_38-1;2;1-M4c-0.06GF-Q1.1_01.15sec	MT97167_Cauc	3	4.52e-05	0.357874	22123.9	2.79428	Strong Support	Limited Support	60	1;2;1	c
A02_RD14-0003-40_41_42_43-1;1;1;1-M4d-0.06GF-Q1.7_01.15sec	C68A_Asian	4	0.0913	1.0011	10.9529	0.998902	Limited Support	Inclusionary	60	1;1;1;1	d
A02_RD14-0003-40_41_42_43-1;1;1;1-M4d-0.06GF-Q1.7_01.15sec	WA29566_Cauc	4	0.0218	1.00079	45.8716	0.999206	Limited Support	Inclusionary	60	1;1;1;1	d
A02_RD14-0003-40_41_42_43-1;1;1;1-M4d-0.06GF-Q1.7_01.15sec	ZT80070_Hisp	4	0.291	2.91012	3.43643	0.343629	Limited Support	Inclusionary	60	1;1;1;1	d
A02_RD14-0003-40_41_42_43-1;1;1;1-M4d-0.06GF-Q1.7_01.15sec	ZT80625_Hisp	4	0.0259	2.04706	38.61	0.488505	Limited Support	Inclusionary	60	1;1;1;1	d
A02_RD14-0003-40_41_42_43-1;1;1;1-M4I35-0.124GF-QLAND_01.15sec	C11C_Cauc	4	2.63e-06	0.99951	380228	1.00049	Strong Support	Uninformative	124	1;1;1;1	I35
A02_RD14-0003-40_41_42_43-1;1;1;1-M4I35-0.124GF-QLAND_01.15sec	MT95358_AA	4	0.00036	0.999859	2777.78	1.00014	Moderate Support	Uninformative	124	1;1;1;1	I35
A02_RD14-0003-40_41_42_43-1;1;1;1-M4I35-0.124GF-QLAND_01.15sec	MT97155_Cauc	4	3.67e-08	0.999784	2.7248e+07	1.00022	Very Strong Support	Uninformative	124	1;1;1;1	I35
A02_RD14-0003-40_41_42_43-1;1;1;1-M4I35-0.124GF-QLAND_01.15sec	WT51354_Cauc	4	4.94e-05	1.00049	20242.9	0.999508	Strong Support	Inclusionary	124	1;1;1;1	I35
A02_RD14-0003-40_41-1;4-M3S30-0.075GF-Q4.0_01.15sec	C27H_Hisp	2	4.28e-08	1.97436e-06	2.33645e+07	506493	Very Strong Support	Strong Support	75	1;4	S30
A02_RD14-0003-40_41-1;4-M3S30-0.075GF-Q4.0_01.15sec	ZT80163_Hisp	2	1.61e-22	2.00133e-06	6.21118e+21	499667	Very Strong Support	Strong Support	75	1;4	S30
A02_RD14-0003-44_45-1;1-M2U105-0.062GF-Q3.1_01.15sec	C51B_AA	2	0	9.55541e-17	#NUM!	1.04653e+16	Very Strong Support	Very Strong Support	62	1;1	U105
A02_RD14-0003-44_45-1;1-M2U105-0.062GF-Q3.1_01.15sec	Y1_Cauc	2	0	6.58117e-19	#NUM!	1.51949e+18	Very Strong Support	Very Strong Support	62	1;1	U105
A02_RD14-0003-44_45-1;1-M4d-0.031GF-Q0.9_01.15sec	C28A_Asian	2	1.21e-05	0.208739	82644.6	4.79068	Strong Support	Limited Support	31	1;1	d
A02_RD14-0003-44_45-1;1-M4d-0.031GF-Q0.9_01.15sec	C81C_Cauc	2	0.000522	0.951166	1915.71	1.05134	Moderate Support	Uninformative	31	1;1	d
A02_RD14-0003-44_45-1;1-M4I35-0.062GF-QLAND_01.15sec	C98B_AA	2	0	2.8334e-08	#NUM!	3.52933e+07	Very Strong Support	Very Strong Support	62	1;1	I35
A02_RD14-0003-44_45-1;1-M4I35-0.062GF-QLAND_01.15sec	GT37778_Hisp	2	2.34e-05	0.237368	42735	4.21287	Strong Support	Limited Support	62	1;1	I35
A02_RD14-0003-50_29_30_31-1;1;2;1-M3c-0.075GF-Q0.5_01.15sec	C45C_Cauc	4	2.69e-12	0.185276	3.71747e+11	5.39735	Very Strong Support	Limited Support	75	1;1;2;1	c
A02_RD14-0003-50_29_30_31-1;1;2;1-M3c-0.075GF-Q0.5_01.15sec	TT50913_AA	4	1.07e-11	0.18978	9.34579e+10	5.26926	Very Strong Support	Limited Support	75	1;1;2;1	c
A02_RD14-0003-50_29_30_31-1;1;2;1-M3c-0.075GF-Q0.5_01.15sec	UT57312_Cauc	4	9.22e-10	0.198623	1.0846e+09	5.03466	Very Strong Support	Limited Support	75	1;1;2;1	c
A02_RD14-0003-50_29_30_31-1;1;2;1-M3c-0.075GF-Q0.5_01.15sec	WT51381_Cauc	4	2.41e-12	0.179206	4.14938e+11	5.58016	Very Strong Support	Limited Support	75	1;1;2;1	c
A03_RD14-0003-36_37_38-1;2;1-M3e-0.06GF-Q1.6_01.15sec	C13C_Cauc	3	0.000223	1.00054	4484.3	0.999462	Moderate Support	Inclusionary	60	1;2;1	e
A03_RD14-0003-36_37_38-1;2;1-M3e-0.06GF-Q1.6_01.15sec	C54A_Asian	3	0.0959	0.999963	10.4275	1.00004	Limited Support	Uninformative	60	1;2;1	e
A03_RD14-0003-36_37_38-1;2;1-M3e-0.06GF-Q1.6_01.15sec	PT86478_Cauc	3	0.00172	0.999722	581.395	1.00028	Moderate Support	Uninformative	60	1;2;1	e
A03_RD14-0003-40_41-1;4-M2U105-0.315GF-Q4.7_01.15sec	C14A_Asian	2	0	8.64115e-23	#NUM!	1.15725e+22	Very Strong Support	Very Strong Support	315	1;4	U105
A03_RD14-0003-40_41-1;4-M2U105-0.315GF-Q4.7_01.15sec	UT57292_Cauc	2	0	1.24434e-13	#NUM!	8.03639e+12	Very Strong Support	Very Strong Support	315	1;4	U105
A03_RD14-0003-40_41-1;4-M3I35-0.315GF-QLAND_01.15sec	C44B_AA	2	0	7.49616e-24	#NUM!	1.33402e+23	Very Strong Support	Very Strong Support	315	1;4	I35
A03_RD14-0003-40_41-1;4-M3I35-0.315GF-QLAND_01.15sec	ZT81342_Cauc	2	0	5.43187e-25	#NUM!	1.84099e+24	Very Strong Support	Very Strong Support	315	1;4	I35
A03_RD14-0003-40_41-1;4-M4a-0.075GF-Q0.6_01.15sec	C12B_AA	2	0	1.38623e-16	#NUM!	7213809753643736	Very Strong Support	Very Strong Support	75	1;4	a
A03_RD14-0003-40_41-1;4-M4a-0.075GF-Q0.6_01.15sec	C27C_Cauc	2	0	1.19123e-14	#NUM!	8.39471e+13	Very Strong Support	Very Strong Support	75	1;4	a
A03_RD14-0003-44_45_46_47-1;1;4;1-M2U105-0.441GF-Q6.3_01.15sec	C39A_Asian	4	0.0611	0.528489	16.3666	1.89219	Limited Support	Uninformative	441	1;1;4;1	U105
A03_RD14-0003-44_45_46_47-1;1;4;1-M2U105-0.441GF-Q6.3_01.15sec	C56B_AA	4	0.000201	0.0915463	4975.12	10.9234	Moderate Support	Limited Support	441	1;1;4;1	U105
A03_RD14-0003-44_45_46_47-1;1;4;1-M2U105-0.441GF-Q6.3_01.15sec	C67C_Cauc	4	0.00173	0.126815	578.035	7.8855	Moderate Support	Limited Support	441	1;1;4;1	U105
A03_RD14-0003-44_45_46_47-1;1;4;1-M2U105-0.441GF-Q6.3_01.15sec	OT05589_AA	4	7.86e-06	0.0879862	127226	11.3654	Strong Support	Limited Support	441	1;1;4;1	U105
A03_RD14-0003-44_45_46_47-1;1;4;1-M3a-0.105GF-Q0.8_01.15sec	C58A_Asian	4	0.00639	0.521737	156.495	1.91667	Moderate Support	Uninformative	105	1;1;4;1	a
A03_RD14-0003-44_45_46_47-1;1;4;1-M3a-0.105GF-Q0.8_01.15sec	C61B_AA	4	0.0158	0.999587	63.2911	1.00041	Limited Support	Uninformative	105	1;1;4;1	a
A03_RD14-0003-44_45_46_47-1;1;4;1-M3a-0.105GF-Q0.8_01.15sec	C75H_Hisp	4	0.0515	1.00039	19.4175	0.999607	Limited Support	Inclusionary	105	1;1;4;1	a
A03_RD14-0003-44_45_46_47-1;1;4;1-M3a-0.105GF-Q0.8_01.15sec	ZT79899_Hisp	4	0.00103	1.00016	970.874	0.999835	Moderate Support	Inclusionary	105	1;1;4;1	a
A03_RD14-0003-44_45_46_47-1;1;4;1-M3I35-0.441GF-QLAND_01.15sec	GT37853_Hisp	4	2.86e-14	1.0019	3.4965e+13	0.998099	Very Strong Support	Inclusionary	441	1;1;4;1	I35
A03_RD14-0003-44_45_46_47-1;1;4;1-M3I35-0.441GF-QLAND_01.15sec	GT38093_Cauc	4	3.01e-14	1.00006	3.32226e+13	0.999938	Very Strong Support	Inclusionary	441	1;1;4;1	I35
A03_RD14-0003-44_45_46_47-1;1;4;1-M3I35-0.441GF-QLAND_01.15sec	UT57283_Cauc	4	0	1.00005	#NUM!	0.999948	Very Strong Support	Inclusionary	441	1;1;4;1	I35
A03_RD14-0003-44_45_46_47-1;1;4;1-M3I35-0.441GF-QLAND_01.15sec	ZT79310_AA	4	1.36e-22	1.00005	7.35294e+21	0.999953	Very Strong Support	Inclusionary	441	1;1;4;1	I35
A03_RD14-0003-46_47_48-1;1;1-M3S10-0.045GF-Q1.4_01.15sec	C01Ba_AA	3	0.0459	1.00195	21.7865	0.998049	Limited Support	Inclusionary	45	1;1;1	S10
A03_RD14-0003-46_47_48-1;1;1-M3S10-0.045GF-Q1.4_01.15sec	UT58333_Cauc	3	0.000438	1.00051	2283.11	0.999485	Moderate Support	Inclusionary	45	1;1;1	S10
A03_RD14-0003-46_47_48-1;1;1-M3S10-0.045GF-Q1.4_01.15sec	ZT80131_Hisp	3	0.23	1.01444	4.34783	0.985765	Limited Support	Inclusionary	45	1;1;1	S10
A03_RD14-0003-50_29_30_31-1;1;2;1-M3e-0.075GF-Q1.1_01.15sec	MT97172_Cauc	4	0.446	1.22161	2.24215	0.818593	Limited Support	Inclusionary	75	1;1;2;1	e
A03_RD14-0003-50_29_30_31-1;1;2;1-M3e-0.075GF-Q1.1_01.15sec	PT84179_AA	4	0.00586	1.00037	170.648	0.999626	Moderate Support	Inclusionary	75	1;1;2;1	e
A03_RD14-0003-50_29_30_31-1;1;2;1-M3e-0.075GF-Q1.1_01.15sec	TT51483_Hisp	4	0.00188	0.00796368	531.915	125.57	Moderate Support	Moderate Support	75	1;1;2;1	e
A03_RD14-0003-50_29_30_31-1;1;2;1-M3e-0.075GF-Q1.1_01.15sec	UC10177_Cauc	4	0.0101	0.999497	99.0099	1.0005	Limited Support	Uninformative	75	1;1;2;1	e
A04_RD14-0003-30_31_32-1;4;4-M1S30-0.279GF-Q3.2_01.15sec	MT95087_AA	3	1.36e-11	6.42974e-05	7.35294e+10	15552.7	Very Strong Support	Strong Support	279	1;4;4	S30
A04_RD14-0003-30_31_32-1;4;4-M1S30-0.279GF-Q3.2_01.15sec	TT51399_Hisp	3	3.29e-09	2.81355e-05	3.03951e+08	35542.2	Very Strong Support	Strong Support	279	1;4;4	S30
A04_RD14-0003-30_31_32-1;4;4-M1S30-0.279GF-Q3.2_01.15sec	UT58320_Cauc	3	1.74e-13	7.5195e-07	5.74713e+12	1.32988e+06	Very Strong Support	Very Strong Support	279	1;4;4	S30
A04_RD14-0003-33_34-1;2-M3c-0.045GF-Q1.0_01.15sec	MT94833_Cauc	2	0	3.38374e-19	#NUM!	2.95531e+18	Very Strong Support	Very Strong Support	45	1;2	c
A04_RD14-0003-33_34-1;2-M3c-0.045GF-Q1.0_01.15sec	OT05587_AA	2	0	6.67249e-13	#NUM!	1.49869e+12	Very Strong Support	Very Strong Support	45	1;2	c
A04_RD14-0003-40_41-1;4-M3e-0.155GF-Q0.8_01.15sec	UT57287_Cauc	2	0	1.70022e-21	#NUM!	5.88159e+20	Very Strong Support	Very Strong Support	155	1;4	e
A04_RD14-0003-40_41-1;4-M3e-0.155GF-Q0.8_01.15sec	Y24_Hisp	2	0	8.05986e-15	#NUM!	1.24072e+14	Very Strong Support	Very Strong Support	155	1;4	e
A04_RD14-0003-41_42_43-1;9;1-M2c-0.341GF-Q1.1_01.15sec	C48H_Hisp	3	0.186	0.0145027	5.37634	68.9529	Limited Support	Limited Support	341	1;9;1	c
A04_RD14-0003-41_42_43-1;9;1-M2c-0.341GF-Q1.1_01.15sec	C77A_Asian	3	1.27e-14	4.36831e-05	7.87402e+13	22892.1	Very Strong Support	Strong Support	341	1;9;1	c
A04_RD14-0003-41_42_43-1;9;1-M2c-0.341GF-Q1.1_01.15sec	C92B_AA	3	2.59e-10	2.49441e-05	3.861e+09	40089.7	Very Strong Support	Strong Support	341	1;9;1	c
A04_RD14-0003-42_43-1;9-M1U60-0.31GF-Q0.5_01.15sec	C11A_Asian	2	0	2.37039e-45	#NUM!	4.21872e+44	Very Strong Support	Very Strong Support	310	1;9	U60
A04_RD14-0003-42_43-1;9-M1U60-0.31GF-Q0.5_01.15sec	C38B_AA	2	0	9.77949e-48	#NUM!	1.02255e+47	Very Strong Support	Very Strong Support	310	1;9	U60
A04_RD14-0003-42_43-1;9-M3I22-0.31GF-Q1.5_01.15sec	JT51487_AA	2	0	5.77551e-18	#NUM!	1.73145e+17	Very Strong Support	Very Strong Support	310	1;9	I22
A04_RD14-0003-42_43-1;9-M3I22-0.31GF-Q1.5_01.15sec	OT05600_AA	2	0	6.67954e-29	#NUM!	1.49711e+28	Very Strong Support	Very Strong Support	310	1;9	I22
A04_RD14-0003-44_45_46_47-1;1;4;1-M2e-0.217GF-Q1.5_01.15sec	C37C_Cauc	4	0.000969	0.225308	1031.99	4.43837	Moderate Support	Limited Support	217	1;1;4;1	e
A04_RD14-0003-44_45_46_47-1;1;4;1-M2e-0.217GF-Q1.5_01.15sec	C95B_AA	4	0.0241	0.323864	41.4938	3.08771	Limited Support	Limited Support	217	1;1;4;1	e
A04_RD14-0003-44_45_46_47-1;1;4;1-M2e-0.217GF-Q1.5_01.15sec	JT51467_AA	4	3.97e-06	0.229215	251889	4.36272	Strong Support	Limited Support	217	1;1;4;1	e
A04_RD14-0003-44_45_46_47-1;1;4;1-M2e-0.217GF-Q1.5_01.15sec	MT97200_Cauc	4	0.0749	11.4918	13.3511	0.0870189	Limited Support	Inclusionary	217	1;1;4;1	e
A04_RD14-0003-48_49_50_29-1;4;4;4-M2U60-0.403GF-Q4.9_01.15sec	MT97195_Cauc	4	1.67e-18	0.999868	5.98802e+17	1.00013	Very Strong Support	Uninformative	403	1;4;4;4	U60
A04_RD14-0003-48_49_50_29-1;4;4;4-M2U60-0.403GF-Q4.9_01.15sec	OT05568_AA	4	2.08e-14	0.999939	4.80769e+13	1.00006	Very Strong Support	Uninformative	403	1;4;4;4	U60
A04_RD14-0003-48_49_50_29-1;4;4;4-M2U60-0.403GF-Q4.9_01.15sec	PT84256_AA	4	2.61e-14	1.04333	3.83142e+13	0.958472	Very Strong Support	Inclusionary	403	1;4;4;4	U60
A04_RD14-0003-48_49_50_29-1;4;4;4-M2U60-0.403GF-Q4.9_01.15sec	Y18_AA	4	7.44e-08	0.999987	1.34409e+07	1.00001	Very Strong Support	Uninformative	403	1;4;4;4	U60
A04_RD14-0003-48_49_50_29-1;4;4;4-M3I22-0.403GF-Q1.7_01.15sec	GT37542_Hisp	4	1.58e-11	0.999799	6.32911e+10	1.0002	Very Strong Support	Uninformative	403	1;4;4;4	I22
A04_RD14-0003-48_49_50_29-1;4;4;4-M3I22-0.403GF-Q1.7_01.15sec	MT94853_Cauc	4	9.22e-09	1.56	1.0846e+08	0.641027	Very Strong Support	Inclusionary	403	1;4;4;4	I22
A04_RD14-0003-48_49_50_29-1;4;4;4-M3I22-0.403GF-Q1.7_01.15sec	UT58310_Cauc	4	0	1.00166	#NUM!	0.998343	Very Strong Support	Inclusionary	403	1;4;4;4	I22
A04_RD14-0003-48_49_50_29-1;4;4;4-M3I22-0.403GF-Q1.7_01.15sec	ZT80655_Hisp	4	5.4e-14	0.999861	1.85185e+13	1.00014	Very Strong Support	Uninformative	403	1;4;4;4	I22
A05_RD14-0003-32_33_34_35-1;1;9;1-M2e-0.372GF-Q0.6_01.15sec	C53C_Cauc	4	8.71e-07	0.0219711	1.14811e+06	45.5143	Very Strong Support	Limited Support	372	1;1;9;1	e
A05_RD14-0003-32_33_34_35-1;1;9;1-M2e-0.372GF-Q0.6_01.15sec	MT95095_AA	4	2.43e-10	0.0210538	4.11523e+09	47.4974	Very Strong Support	Limited Support	372	1;1;9;1	e
A05_RD14-0003-32_33_34_35-1;1;9;1-M2e-0.372GF-Q0.6_01.15sec	PT84243_AA	4	1.44e-09	0.0197654	6.94444e+08	50.5934	Very Strong Support	Limited Support	372	1;1;9;1	e
A05_RD14-0003-32_33_34_35-1;1;9;1-M2e-0.372GF-Q0.6_01.15sec	PT84348_Hisp	4	2.68e-05	0.0334028	37313.4	29.9376	Strong Support	Limited Support	372	1;1;9;1	e
A05_RD14-0003-33_34-1;2-M4e-0.045GF-Q3.2_01.15sec	C99H_Hisp	2	6.44e-09	0.0071354	1.5528e+08	140.146	Very Strong Support	Moderate Support	45	1;2	e
A05_RD14-0003-33_34-1;2-M4e-0.045GF-Q3.2_01.15sec	MT97199_Cauc	2	0	3.97211e-08	#NUM!	2.51756e+07	Very Strong Support	Very Strong Support	45	1;2	e
A05_RD14-0003-36_37_38_39-1;2;2;1-M3d-0.186GF-Q1.2_01.15sec	C45C_Cauc	4	0.000794	0.770014	1259.45	1.29868	Moderate Support	Uninformative	186	1;2;2;1	d
A05_RD14-0003-36_37_38_39-1;2;2;1-M3d-0.186GF-Q1.2_01.15sec	GT38066_Cauc	4	5.83e-07	1.00124	1.71527e+06	0.998765	Very Strong Support	Inclusionary	186	1;2;2;1	d
A05_RD14-0003-36_37_38_39-1;2;2;1-M3d-0.186GF-Q1.2_01.15sec	TT50923_AA	4	0.0527	0.809497	18.9753	1.23534	Limited Support	Uninformative	186	1;2;2;1	d
A05_RD14-0003-36_37_38_39-1;2;2;1-M3d-0.186GF-Q1.2_01.15sec	UT57281_Cauc	4	0.00371	1.00152	269.542	0.998483	Moderate Support	Inclusionary	186	1;2;2;1	d
A05_RD14-0003-40_41_42_43-1;1;1;1-M2S10-0.124GF-Q1.3_01.15sec	C94C_Cauc	4	0.000383	1.12955	2610.97	0.885312	Moderate Support	Inclusionary	124	1;1;1;1	S10
A05_RD14-0003-40_41_42_43-1;1;1;1-M2S10-0.124GF-Q1.3_01.15sec	UT57293_Cauc	4	4.95e-06	1.0008	202020	0.999196	Strong Support	Inclusionary	124	1;1;1;1	S10
A05_RD14-0003-40_41_42_43-1;1;1;1-M2S10-0.124GF-Q1.3_01.15sec	UT58301_Cauc	4	0.00517	1.20573	193.424	0.829374	Moderate Support	Inclusionary	124	1;1;1;1	S10
A05_RD14-0003-40_41_42_43-1;1;1;1-M2S10-0.124GF-Q1.3_01.15sec	WA29584_Cauc	4	1.83e-05	1.10094	54644.8	0.908314	Strong Support	Inclusionary	124	1;1;1;1	S10
A05_RD14-0003-41_42_43-1;9;1-M2e-0.341GF-Q1.7_01.15sec	C31B_AA	3	0.0106	0.716123	94.3396	1.39641	Limited Support	Uninformative	341	1;9;1	e
A05_RD14-0003-41_42_43-1;9;1-M2e-0.341GF-Q1.7_01.15sec	MT97196_Cauc	3	3.15e-05	0.663256	31746	1.50771	Strong Support	Uninformative	341	1;9;1	e
A05_RD14-0003-41_42_43-1;9;1-M2e-0.341GF-Q1.7_01.15sec	ZT79318_AA	3	1.71e-05	0.667857	58479.5	1.49733	Strong Support	Uninformative	341	1;9;1	e
A05_RD14-0003-46_47_48-1;1;1-M3I22-0.189GF-Q0.9_01.15sec	C07H_Hisp	3	0	8.30237e-08	#NUM!	1.20448e+07	Very Strong Support	Very Strong Support	189	1;1;1	I22
A05_RD14-0003-46_47_48-1;1;1-M3I22-0.189GF-Q0.9_01.15sec	PT84411_Hisp	3	0	5.50978e-08	#NUM!	1.81496e+07	Very Strong Support	Very Strong Support	189	1;1;1	I22
A05_RD14-0003-46_47_48-1;1;1-M3I22-0.189GF-Q0.9_01.15sec	WT52486_Cauc	3	0	7.12151e-10	#NUM!	1.4042e+09	Very Strong Support	Very Strong Support	189	1;1;1	I22
A05_RD14-0003-46_47_48-1;1;1-M3U15-0.093GF-Q0.7_01.15sec	C73H_Hisp	3	0	4.86475e-07	#NUM!	2.0556e+06	Very Strong Support	Very Strong Support	93	1;1;1	U15
A05_RD14-0003-46_47_48-1;1;1-M3U15-0.093GF-Q0.7_01.15sec	GT37767_Hisp	3	3.4e-20	5.79102e-07	2.94118e+19	1.72681e+06	Very Strong Support	Very Strong Support	93	1;1;1	U15
A05_RD14-0003-46_47_48-1;1;1-M3U15-0.093GF-Q0.7_01.15sec	GT37862_Hisp	3	0	9.82231e-07	#NUM!	1.01809e+06	Very Strong Support	Very Strong Support	93	1;1;1	U15
A06_RD14-0003-44_45_46-1;2;2-M3a-0.075GF-Q0.6_01.15sec	C29H_Hisp	3	6.07e-13	0.27144	1.64745e+12	3.68406	Very Strong Support	Limited Support	75	1;2;2	a
A06_RD14-0003-44_45_46-1;2;2-M3a-0.075GF-Q0.6_01.15sec	PT83868_AA	3	4.88e-09	0.850108	2.04918e+08	1.17632	Very Strong Support	Uninformative	75	1;2;2	a
A06_RD14-0003-44_45_46-1;2;2-M3a-0.075GF-Q0.6_01.15sec	ZT79319_AA	3	1.42e-07	3.45056	7.04225e+06	0.289808	Very Strong Support	Inclusionary	75	1;2;2	a
A06_RD14-0003-48_49-1;4-M3c-0.155GF-Q0.8_01.15sec	C32B_AA	2	0	5.06911e-22	#NUM!	1.97273e+21	Very Strong Support	Very Strong Support	155	1;4	c
A06_RD14-0003-48_49-1;4-M3c-0.155GF-Q0.8_01.15sec	Y21_Hisp	2	0	2.78704e-22	#NUM!	3.58803e+21	Very Strong Support	Very Strong Support	155	1;4	c
A06_RD14-0003-49_50_29-1;4;1-M3I15-0.186GF-Q0.9_01.15sec	GT37812_Hisp	3	0	0.124967	#NUM!	8.0021	Very Strong Support	Limited Support	186	1;4;1	I15
A06_RD14-0003-49_50_29-1;4;1-M3I15-0.186GF-Q0.9_01.15sec	OT07760_Cauc	3	2.7e-19	0.0645133	3.7037e+18	15.5007	Very Strong Support	Limited Support	186	1;4;1	I15
A06_RD14-0003-49_50_29-1;4;1-M3I15-0.186GF-Q0.9_01.15sec	OT07776_Cauc	3	0	0.0233994	#NUM!	42.7362	Very Strong Support	Limited Support	186	1;4;1	I15
A07_RD14-0003-30_31_32-1;4;4-M3I15-0.567GF-Q1.1_01.15sec	C95C_Cauc	3	0	5.66751e-12	#NUM!	1.76444e+11	Very Strong Support	Very Strong Support	567	1;4;4	I15
A07_RD14-0003-30_31_32-1;4;4-M3I15-0.567GF-Q1.1_01.15sec	C97B_AA	3	0	3.44025e-13	#NUM!	2.90677e+12	Very Strong Support	Very Strong Support	567	1;4;4	I15
A07_RD14-0003-30_31_32-1;4;4-M3I15-0.567GF-Q1.1_01.15sec	PT84224_AA	3	0	3.33003e-15	#NUM!	3.00297e+14	Very Strong Support	Very Strong Support	567	1;4;4	I15
A07_RD14-0003-33_34_35_36-1;4;4;1-M1e-0.63GF-Q1.2_01.15sec	C54A_Asian	4	2.77e-19	0.0157651	3.61011e+18	63.4312	Very Strong Support	Limited Support	630	1;4;4;1	e
A07_RD14-0003-33_34_35_36-1;4;4;1-M1e-0.63GF-Q1.2_01.15sec	C82H_Hisp	4	0	0.0156043	#NUM!	64.0851	Very Strong Support	Limited Support	630	1;4;4;1	e
A07_RD14-0003-33_34_35_36-1;4;4;1-M1e-0.63GF-Q1.2_01.15sec	PT83899_AA	4	1.08e-18	0.0167382	9.25926e+17	59.7437	Very Strong Support	Limited Support	630	1;4;4;1	e
A07_RD14-0003-33_34_35_36-1;4;4;1-M1e-0.63GF-Q1.2_01.15sec	ZT79303_AA	4	8.63e-15	0.0548998	1.15875e+14	18.215	Very Strong Support	Limited Support	630	1;4;4;1	e
A07_RD14-0003-44_45_46-1;2;2-M2d-0.075GF-Q1.8_01.15sec	C45C_Cauc	3	2.68e-09	0.0272646	3.73134e+08	36.6776	Very Strong Support	Limited Support	75	1;2;2	d
A07_RD14-0003-44_45_46-1;2;2-M2d-0.075GF-Q1.8_01.15sec	PT84195_AA	3	0	0.0227887	#NUM!	43.8815	Very Strong Support	Limited Support	75	1;2;2	d
A07_RD14-0003-44_45_46-1;2;2-M2d-0.075GF-Q1.8_01.15sec	WA29328_Hisp	3	5.31e-06	0.0234942	188324	42.5637	Strong Support	Limited Support	75	1;2;2	d
A07_RD14-0003-46_47_48-1;1;1-M4d-0.045GF-Q0.6_01.15sec	C100C_Cauc	3	0.00428	0.414486	233.645	2.41263	Moderate Support	Limited Support	45	1;1;1	d
A07_RD14-0003-46_47_48-1;1;1-M4d-0.045GF-Q0.6_01.15sec	C13H_Hisp	3	0.219	2.22766	4.56621	0.448902	Limited Support	Inclusionary	45	1;1;1	d
A07_RD14-0003-46_47_48-1;1;1-M4d-0.045GF-Q0.6_01.15sec	ZT79617_AA	3	0.0106	0.410912	94.3396	2.43361	Limited Support	Limited Support	45	1;1;1	d
A07_RD14-0003-48_49-1;4-M3e-0.155GF-Q1.0_01.15sec	C31A_Asian	2	0	1.99196e-07	#NUM!	5.02018e+06	Very Strong Support	Very Strong Support	155	1;4	e
A07_RD14-0003-48_49-1;4-M3e-0.155GF-Q1.0_01.15sec	TT51682_Cauc	2	0	7.2255e-12	#NUM!	1.38399e+11	Very Strong Support	Very Strong Support	155	1;4	e
A07_RD14-0003-49_50_29-1;4;1-M1U105-0.186GF-Q0.6_01.15sec	C30A_Asian	3	0	0.0708907	#NUM!	14.1062	Very Strong Support	Limited Support	186	1;4;1	U105
A07_RD14-0003-49_50_29-1;4;1-M1U105-0.186GF-Q0.6_01.15sec	C43B_AA	3	0	0.0146731	#NUM!	68.1521	Very Strong Support	Limited Support	186	1;4;1	U105
A07_RD14-0003-49_50_29-1;4;1-M1U105-0.186GF-Q0.6_01.15sec	C51A_Asian	3	8.21e-15	0.173976	1.21803e+14	5.74793	Very Strong Support	Limited Support	186	1;4;1	U105
A08_RD14-0003-30_31_32-1;4;4-M2U60-0.135GF-Q2.7_01.15sec	MT94868_Cauc	3	8.95e-09	0.0399995	1.11732e+08	25.0003	Very Strong Support	Limited Support	135	1;4;4	U60
A08_RD14-0003-30_31_32-1;4;4-M2U60-0.135GF-Q2.7_01.15sec	OT05589_AA	3	1.68e-11	0.00175908	5.95238e+10	568.478	Very Strong Support	Moderate Support	135	1;4;4	U60
A08_RD14-0003-30_31_32-1;4;4-M2U60-0.135GF-Q2.7_01.15sec	PT85499_Hisp	3	2.83e-08	0.00422352	3.53357e+07	236.77	Very Strong Support	Moderate Support	135	1;4;4	U60
A08_RD14-0003-30_31_32-1;4;4-M3I35-0.279GF-QLAND_01.15sec	C27A_Asian	3	2.03e-12	0.00119546	4.92611e+11	836.498	Very Strong Support	Moderate Support	279	1;4;4	I35
A08_RD14-0003-30_31_32-1;4;4-M3I35-0.279GF-QLAND_01.15sec	GT38075_Cauc	3	4.27e-08	0.00141201	2.34192e+07	708.209	Very Strong Support	Moderate Support	279	1;4;4	I35
A08_RD14-0003-30_31_32-1;4;4-M3I35-0.279GF-QLAND_01.15sec	ZT80133_Hisp	3	1.9e-13	0.00109812	5.26316e+12	910.649	Very Strong Support	Moderate Support	279	1;4;4	I35
A08_RD14-0003-35_50-1;9-M3a-0.15GF-Q0.8_01.15sec	PT84212_AA	2	0	5.81418e-41	#NUM!	1.71993e+40	Very Strong Support	Very Strong Support	150	1;9	a
A08_RD14-0003-35_50-1;9-M3a-0.15GF-Q0.8_01.15sec	ZT80626_Hisp	2	0	3.15696e-40	#NUM!	3.1676e+39	Very Strong Support	Very Strong Support	150	1;9	a
A08_RD14-0003-37_38_39_40-1;9;9;1-M2a-0.5GF-Q0.4_01.15sec	TT50721_Cauc	4	4.76e-07	0.00693327	2.10084e+06	144.232	Very Strong Support	Moderate Support	500	1;9;9;1	a
A08_RD14-0003-37_38_39_40-1;9;9;1-M2a-0.5GF-Q0.4_01.15sec	TT50913_AA	4	2.13e-07	0.00310538	4.69484e+06	322.022	Very Strong Support	Moderate Support	500	1;9;9;1	a
A08_RD14-0003-37_38_39_40-1;9;9;1-M2a-0.5GF-Q0.4_01.15sec	WT51503_AA	4	3.43e-06	0.0115062	291545	86.9098	Strong Support	Limited Support	500	1;9;9;1	a
A08_RD14-0003-37_38_39_40-1;9;9;1-M2a-0.5GF-Q0.4_01.15sec	Y37_AA	4	0.0224	0.0370366	44.6429	27.0003	Limited Support	Limited Support	500	1;9;9;1	a
A08_RD14-0003-47_48_49-1;9;9-M2a-0.5GF-Q0.7_01.15sec	C37A_Asian	3	0	6.61906e-17	#NUM!	1.51079e+16	Very Strong Support	Very Strong Support	500	1;9;9	a
A08_RD14-0003-47_48_49-1;9;9-M2a-0.5GF-Q0.7_01.15sec	MT94834_Cauc	3	0	1.74291e-18	#NUM!	5.73754e+17	Very Strong Support	Very Strong Support	500	1;9;9	a
A08_RD14-0003-47_48_49-1;9;9-M2a-0.5GF-Q0.7_01.15sec	MT97173_Cauc	3	0	1.59164e-08	#NUM!	6.28284e+07	Very Strong Support	Very Strong Support	500	1;9;9	a
A08_RD14-0003-49_50_29-1;4;1-M3a-0.186GF-Q0.5_01.15sec	C32C_Cauc	3	0	0.471911	#NUM!	2.11904	Very Strong Support	Limited Support	186	1;4;1	a
A08_RD14-0003-49_50_29-1;4;1-M3a-0.186GF-Q0.5_01.15sec	C88A_Asian	3	5.65e-13	1.04615	1.76991e+12	0.95589	Very Strong Support	Inclusionary	186	1;4;1	a
A08_RD14-0003-49_50_29-1;4;1-M3a-0.186GF-Q0.5_01.15sec	Y8_Cauc	3	0	0.486741	#NUM!	2.05448	Very Strong Support	Limited Support	186	1;4;1	a
A09_RD14-0003-35_50-1;9-M3d-0.15GF-Q0.9_01.15sec	JT51178_Cauc	2	0	9.20367e-20	#NUM!	1.08652e+19	Very Strong Support	Very Strong Support	150	1;9	d
A09_RD14-0003-35_50-1;9-M3d-0.15GF-Q0.9_01.15sec	PT85278_Hisp	2	0	2.01576e-16	#NUM!	4960905325343981	Very Strong Support	Very Strong Support	150	1;9	d
A09_RD14-0003-47_48_49-1;9;9-M2d-0.5GF-Q1.4_01.15sec	GT37184_AA	3	1.41e-07	0.000350911	7.0922e+06	2849.73	Very Strong Support	Moderate Support	500	1;9;9	d
A09_RD14-0003-47_48_49-1;9;9-M2d-0.5GF-Q1.4_01.15sec	PT84180_AA	3	1.19e-18	4.91692e-08	8.40336e+17	2.03379e+07	Very Strong Support	Very Strong Support	500	1;9;9	d
A09_RD14-0003-47_48_49-1;9;9-M2d-0.5GF-Q1.4_01.15sec	ZT79321_AA	3	0	5.49022e-07	#NUM!	1.82142e+06	Very Strong Support	Very Strong Support	500	1;9;9	d
A09_RD14-0003-49_50_29-1;4;1-M3e-0.186GF-Q1.6_01.15sec	MT95379_AA	3	0.000436	0.985602	2293.58	1.01461	Moderate Support	Uninformative	186	1;4;1	e
A09_RD14-0003-49_50_29-1;4;1-M3e-0.186GF-Q1.6_01.15sec	UA16903_Cauc	3	0.00654	1.06136	152.905	0.942191	Moderate Support	Inclusionary	186	1;4;1	e
A09_RD14-0003-49_50_29-1;4;1-M3e-0.186GF-Q1.6_01.15sec	UT57302_Cauc	3	0.0255	1.04189	39.2157	0.959798	Limited Support	Inclusionary	186	1;4;1	e
A10_RD14-0003-39_40-1;2-M3a-0.093GF-Q0.8_01.15sec	MT94842_Cauc	2	0	3.56735e-24	#NUM!	2.8032e+23	Very Strong Support	Very Strong Support	93	1;2	a
A10_RD14-0003-39_40-1;2-M3a-0.093GF-Q0.8_01.15sec	PT84185_AA	2	0	1.1729e-17	#NUM!	8.52588e+16	Very Strong Support	Very Strong Support	93	1;2	a
A10_RD14-0003-48_49_50_29-1;4;4;4-M2a-0.5GF-Q0.4_01.15sec	C53H_Hisp	4	0	0.00460915	#NUM!	216.96	Very Strong Support	Moderate Support	500	1;4;4;4	a
A10_RD14-0003-48_49_50_29-1;4;4;4-M2a-0.5GF-Q0.4_01.15sec	GT37900_Hisp	4	0	7.34514e-06	#NUM!	136144	Very Strong Support	Strong Support	500	1;4;4;4	a
A10_RD14-0003-48_49_50_29-1;4;4;4-M2a-0.5GF-Q0.4_01.15sec	WT52490_Cauc	4	0	9.80355e-06	#NUM!	102004	Very Strong Support	Strong Support	500	1;4;4;4	a
A10_RD14-0003-48_49_50_29-1;4;4;4-M2a-0.5GF-Q0.4_01.15sec	ZT79319_AA	4	0	9.39429e-06	#NUM!	106448	Very Strong Support	Strong Support	500	1;4;4;4	a
A11_RD14-0003-39_40-1;2-M3d-0.093GF-Q1.5_01.15sec	Y28_Hisp	2	0	0.0026915	#NUM!	371.54	Very Strong Support	Moderate Support	93	1;2	d
A11_RD14-0003-39_40-1;2-M3d-0.093GF-Q1.5_01.15sec	ZT80255_Hisp	2	0	1.04271e-09	#NUM!	9.59041e+08	Very Strong Support	Very Strong Support	93	1;2	d
B01_RD14-0003-36_37_38-1;2;1-M2a-0.5GF-Q0.6_02.15sec	C49A_Asian	3	0	1.94209e-14	#NUM!	5.1491e+13	Very Strong Support	Very Strong Support	500	1;2;1	a
B01_RD14-0003-36_37_38-1;2;1-M2a-0.5GF-Q0.6_02.15sec	JT52346_Cauc	3	0	1.72085e-15	#NUM!	5.81107e+14	Very Strong Support	Very Strong Support	500	1;2;1	a
B01_RD14-0003-36_37_38-1;2;1-M2a-0.5GF-Q0.6_02.15sec	PT84183_AA	3	0	5.49509e-10	#NUM!	1.81981e+09	Very Strong Support	Very Strong Support	500	1;2;1	a
B01_RD14-0003-40_41_42_43-1;1;1;1-M3I15-0.252GF-Q1.6_02.15sec	C95H_Hisp	4	2.28e-25	1.21798	4.38596e+24	0.821035	Very Strong Support	Inclusionary	252	1;1;1;1	I15
B01_RD14-0003-40_41_42_43-1;1;1;1-M3I15-0.252GF-Q1.6_02.15sec	C99C_Cauc	4	2.36e-20	1.00011	4.23729e+19	0.999893	Very Strong Support	Inclusionary	252	1;1;1;1	I15
B01_RD14-0003-40_41_42_43-1;1;1;1-M3I15-0.252GF-Q1.6_02.15sec	MT94858_Cauc	4	6.84e-26	1.02953	1.46199e+25	0.971315	Very Strong Support	Inclusionary	252	1;1;1;1	I15
B01_RD14-0003-40_41_42_43-1;1;1;1-M3I15-0.252GF-Q1.6_02.15sec	UA16897_Cauc	4	1.81e-25	1.00011	5.52486e+24	0.999893	Very Strong Support	Inclusionary	252	1;1;1;1	I15
B01_RD14-0003-44_45-1;1-M2S30-0.25GF-Q3.0_02.15sec	C50C_Cauc	2	0	3.23797e-12	#NUM!	3.08836e+11	Very Strong Support	Very Strong Support	250	1;1	S30
B01_RD14-0003-44_45-1;1-M2S30-0.25GF-Q3.0_02.15sec	Y32_Cauc	2	0	2.78778e-19	#NUM!	3.58709e+18	Very Strong Support	Very Strong Support	250	1;1	S30
B01_RD14-0003-44_45-1;1-M2U15-0.126GF-Q0.7_02.15sec	C45B_AA	2	0	1.35508e-35	#NUM!	7.37966e+34	Very Strong Support	Very Strong Support	126	1;1	U15
B01_RD14-0003-44_45-1;1-M2U15-0.126GF-Q0.7_02.15sec	TT50720_Cauc	2	0	7.63255e-61	#NUM!	1.31018e+60	Very Strong Support	Very Strong Support	126	1;1	U15
B01_RD14-0003-44_45-1;1-M3a-0.25GF-Q0.5_02.15sec	C54B_AA	2	0	1.84682e-60	#NUM!	5.4147e+59	Very Strong Support	Very Strong Support	250	1;1	a
B01_RD14-0003-44_45-1;1-M3a-0.25GF-Q0.5_02.15sec	C81B_AA	2	0	2.73023e-72	#NUM!	3.6627e+71	Very Strong Support	Very Strong Support	250	1;1	a
B01_RD14-0003-44_45-1;1-M3I15-0.126GF-Q1.2_02.15sec	C18H_Hisp	2	0	4.73918e-32	#NUM!	2.11007e+31	Very Strong Support	Very Strong Support	126	1;1	I15
B01_RD14-0003-44_45-1;1-M3I15-0.126GF-Q1.2_02.15sec	PT84230_AA	2	0	1.50792e-27	#NUM!	6.63167e+26	Very Strong Support	Very Strong Support	126	1;1	I15
B02_RD14-0003-36_37_38-1;2;1-M2d-0.5GF-Q0.9_02.15sec	MT94817_Cauc	3	0	7.03332e-07	#NUM!	1.4218e+06	Very Strong Support	Very Strong Support	500	1;2;1	d
B02_RD14-0003-36_37_38-1;2;1-M2d-0.5GF-Q0.9_02.15sec	MT97177_Cauc	3	0	1.90182e-06	#NUM!	525812	Very Strong Support	Strong Support	500	1;2;1	d
B02_RD14-0003-36_37_38-1;2;1-M2d-0.5GF-Q0.9_02.15sec	PT84228_AA	3	0	5.01739e-07	#NUM!	1.99307e+06	Very Strong Support	Very Strong Support	500	1;2;1	d
B02_RD14-0003-40_41_42_43-1;1;1;1-M3U105-0.06GF-QLAND_02.15sec	C77A_Asian	4	0.644	1.57467	1.5528	0.635053	Uninformative	Inclusionary	60	1;1;1;1	U105
B02_RD14-0003-40_41_42_43-1;1;1;1-M3U105-0.06GF-QLAND_02.15sec	GT37184_AA	4	1.46	1.85413	0.684932	0.539336	Inclusionary	Inclusionary	60	1;1;1;1	U105
B02_RD14-0003-40_41_42_43-1;1;1;1-M3U105-0.06GF-QLAND_02.15sec	PT83978_AA	4	2.73	5.69833	0.3663	0.17549	Inclusionary	Inclusionary	60	1;1;1;1	U105
B02_RD14-0003-40_41_42_43-1;1;1;1-M3U105-0.06GF-QLAND_02.15sec	WT52480_Cauc	4	0.449	0.897046	2.22717	1.11477	Limited Support	Uninformative	60	1;1;1;1	U105
B02_RD14-0003-40_41_42_43-1;1;1;1-M4I35-0.06GF-QLAND_02.15sec	C56B_AA	4	0.00201	1.0004	497.512	0.999602	Moderate Support	Inclusionary	60	1;1;1;1	I35
B02_RD14-0003-40_41_42_43-1;1;1;1-M4I35-0.06GF-QLAND_02.15sec	C73C_Cauc	4	1.96	6.84855	0.510204	0.146016	Inclusionary	Inclusionary	60	1;1;1;1	I35
B02_RD14-0003-40_41_42_43-1;1;1;1-M4I35-0.06GF-QLAND_02.15sec	C89C_Cauc	4	0.0534	1.03784	18.7266	0.963541	Limited Support	Inclusionary	60	1;1;1;1	I35
B02_RD14-0003-40_41_42_43-1;1;1;1-M4I35-0.06GF-QLAND_02.15sec	WT51362_Cauc	4	0.00299	0.99994	334.448	1.00006	Moderate Support	Uninformative	60	1;1;1;1	I35
B02_RD14-0003-42_43-1;9-M1S10-0.75GF-Q1.2_02.15sec	C11A_Asian	2	0	4.20123e-35	#NUM!	2.38026e+34	Very Strong Support	Very Strong Support	750	1;9	S10
B02_RD14-0003-42_43-1;9-M1S10-0.75GF-Q1.2_02.15sec	MT94892_Cauc	2	0	3.04625e-52	#NUM!	3.28272e+51	Very Strong Support	Very Strong Support	750	1;9	S10
B02_RD14-0003-44_45-1;1-M2e-0.25GF-Q0.8_02.15sec	GT37828_Hisp	2	0	3.40638e-15	#NUM!	2.93566e+14	Very Strong Support	Very Strong Support	250	1;1	e
B02_RD14-0003-44_45-1;1-M2e-0.25GF-Q0.8_02.15sec	WT52482_Cauc	2	0	1.224e-30	#NUM!	8.16996e+29	Very Strong Support	Very Strong Support	250	1;1	e
B02_RD14-0003-44_45-1;1-M3U105-0.03GF-Q5.5_02.15sec	C89B_AA	2	9.29e-07	0.262078	1.07643e+06	3.81566	Very Strong Support	Limited Support	30	1;1	U105
B02_RD14-0003-44_45-1;1-M3U105-0.03GF-Q5.5_02.15sec	GT38098_Cauc	2	2.31e-07	0.00214666	4.329e+06	465.84	Very Strong Support	Moderate Support	30	1;1	U105
B02_RD14-0003-44_45-1;1-M4I35-0.03GF-QLAND_02.15sec	UT57287_Cauc	2	1.2e-09	0.0458788	8.33333e+08	21.7965	Very Strong Support	Limited Support	30	1;1	I35
B02_RD14-0003-44_45-1;1-M4I35-0.03GF-QLAND_02.15sec	WT52493_Cauc	2	4.89e-07	6.03812	2.04499e+06	0.165614	Very Strong Support	Inclusionary	30	1;1	I35
B04_RD14-0003-30_31_32-1;4;4-M2S30-0.135GF-Q3.8_02.15sec	C24C_Cauc	3	0.00491	0.0429636	203.666	23.2755	Moderate Support	Limited Support	135	1;4;4	S30
B04_RD14-0003-30_31_32-1;4;4-M2S30-0.135GF-Q3.8_02.15sec	MT97139_Cauc	3	2.53e-06	0.122831	395257	8.14125	Strong Support	Limited Support	135	1;4;4	S30
B04_RD14-0003-30_31_32-1;4;4-M2S30-0.135GF-Q3.8_02.15sec	Y18_AA	3	0.000811	0.105851	1233.05	9.44728	Moderate Support	Limited Support	135	1;4;4	S30
B04_RD14-0003-32_33_34_35-1;1;9;1-M2c-0.18GF-Q0.4_02.15sec	C54B_AA	4	0.0628	1.29839	15.9236	0.770185	Limited Support	Inclusionary	180	1;1;9;1	c
B04_RD14-0003-32_33_34_35-1;1;9;1-M2c-0.18GF-Q0.4_02.15sec	JT51336_AA	4	0.649	7.63828	1.54083	0.13092	Uninformative	Inclusionary	180	1;1;9;1	c
B04_RD14-0003-32_33_34_35-1;1;9;1-M2c-0.18GF-Q0.4_02.15sec	PT83535_Cauc	4	1.34e-05	0.633204	74626.9	1.57927	Strong Support	Uninformative	180	1;1;9;1	c
B04_RD14-0003-32_33_34_35-1;1;9;1-M2c-0.18GF-Q0.4_02.15sec	ZT79318_AA	4	0.00101	0.647099	990.099	1.54536	Moderate Support	Uninformative	180	1;1;9;1	c
B04_RD14-0003-33_34-1;2-M2d-0.375GF-Q1.1_02.15sec	C29H_Hisp	2	0	1.04711e-53	#NUM!	9.55012e+52	Very Strong Support	Very Strong Support	375	1;2	d
B04_RD14-0003-33_34-1;2-M2d-0.375GF-Q1.1_02.15sec	Y2_Cauc	2	0	4.2565e-41	#NUM!	2.34935e+40	Very Strong Support	Very Strong Support	375	1;2	d
B04_RD14-0003-40_41-1;4-M4e-0.075GF-Q0.7_02.15sec	GT37869_Hisp	2	1.06e-16	2.52786e-05	9433962264151024	39559.2	Very Strong Support	Strong Support	75	1;4	e
B04_RD14-0003-40_41-1;4-M4e-0.075GF-Q0.7_02.15sec	PT84179_AA	2	8.66e-12	6.84534e-05	1.15473e+11	14608.5	Very Strong Support	Strong Support	75	1;4	e
B04_RD14-0003-41_42_43-1;9;1-M2c-0.165GF-Q1.1_02.15sec	C15B_AA	3	2.7e-05	2.49309	37037	0.401108	Strong Support	Inclusionary	165	1;9;1	c
B04_RD14-0003-41_42_43-1;9;1-M2c-0.165GF-Q1.1_02.15sec	MT94826_Cauc	3	0.163	21.2697	6.13497	0.0470153	Limited Support	Inclusionary	165	1;9;1	c
B04_RD14-0003-41_42_43-1;9;1-M2c-0.165GF-Q1.1_02.15sec	TT51023_Hisp	3	0.00501	1.02912	199.601	0.9717	Moderate Support	Inclusionary	165	1;9;1	c
B04_RD14-0003-42_43-1;9-M2U60-0.15GF-Q4.6_02.15sec	C06C_Cauc	2	2.62e-20	1.92152e-06	3.81679e+19	520421	Very Strong Support	Strong Support	150	1;9	U60
B04_RD14-0003-42_43-1;9-M2U60-0.15GF-Q4.6_02.15sec	MT94807_Cauc	2	3.12e-22	1.40961e-07	3.20513e+21	7.09414e+06	Very Strong Support	Very Strong Support	150	1;9	U60
B04_RD14-0003-42_43-1;9-M3I22-0.15GF-Q1.5_02.15sec	C52C_Cauc	2	3.59e-23	0.00110521	2.78552e+22	904.803	Very Strong Support	Moderate Support	150	1;9	I22
B04_RD14-0003-42_43-1;9-M3I22-0.15GF-Q1.5_02.15sec	OT05599_AA	2	0	1.51448e-08	#NUM!	6.60294e+07	Very Strong Support	Very Strong Support	150	1;9	I22
B04_RD14-0003-44_45_46_47-1;1;4;1-M2e-0.105GF-Q1.5_02.15sec	C07C_Cauc	4	0.00185	1.0004	540.541	0.999596	Moderate Support	Inclusionary	105	1;1;4;1	e
B04_RD14-0003-44_45_46_47-1;1;4;1-M2e-0.105GF-Q1.5_02.15sec	C37C_Cauc	4	0.0562	1.00016	17.7936	0.999837	Limited Support	Inclusionary	105	1;1;4;1	e
B04_RD14-0003-44_45_46_47-1;1;4;1-M2e-0.105GF-Q1.5_02.15sec	C76B_AA	4	0.303	1.09537	3.30033	0.912931	Limited Support	Inclusionary	105	1;1;4;1	e
B04_RD14-0003-44_45_46_47-1;1;4;1-M2e-0.105GF-Q1.5_02.15sec	MT94833_Cauc	4	0.105	1.00086	9.52381	0.999139	Limited Support	Inclusionary	105	1;1;4;1	e
B04_RD14-0003-48_49_50_29-1;4;4;4-M2U60-0.195GF-Q4.9_02.15sec	C37A_Asian	4	2.47e-11	1.00051	4.04858e+10	0.999491	Very Strong Support	Inclusionary	195	1;4;4;4	U60
B04_RD14-0003-48_49_50_29-1;4;4;4-M2U60-0.195GF-Q4.9_02.15sec	C39A_Asian	4	1.05e-11	0.9999	9.52381e+10	1.0001	Very Strong Support	Uninformative	195	1;4;4;4	U60
B04_RD14-0003-48_49_50_29-1;4;4;4-M2U60-0.195GF-Q4.9_02.15sec	WT51381_Cauc	4	1.63e-13	1.00048	6.13497e+12	0.999525	Very Strong Support	Inclusionary	195	1;4;4;4	U60
B04_RD14-0003-48_49_50_29-1;4;4;4-M2U60-0.195GF-Q4.9_02.15sec	ZT79307_AA	4	7.25e-14	1.00052	1.37931e+13	0.999484	Very Strong Support	Inclusionary	195	1;4;4;4	U60
B04_RD14-0003-48_49_50_29-1;4;4;4-M3I22-0.195GF-Q1.7_02.15sec	C47A_Asian	4	1.13e-13	1.00019	8.84956e+12	0.999811	Very Strong Support	Inclusionary	195	1;4;4;4	I22
B04_RD14-0003-48_49_50_29-1;4;4;4-M3I22-0.195GF-Q1.7_02.15sec	GT38086_Cauc	4	4.79e-09	1.00045	2.08768e+08	0.999549	Very Strong Support	Inclusionary	195	1;4;4;4	I22
B04_RD14-0003-48_49_50_29-1;4;4;4-M3I22-0.195GF-Q1.7_02.15sec	MT94815_Cauc	4	1.52e-06	1.00026	657895	0.999741	Strong Support	Inclusionary	195	1;4;4;4	I22
B04_RD14-0003-48_49_50_29-1;4;4;4-M3I22-0.195GF-Q1.7_02.15sec	ZT79907_Hisp	4	7.93e-13	1.00068	1.26103e+12	0.999322	Very Strong Support	Inclusionary	195	1;4;4;4	I22
B05_RD14-0003-32_33_34_35-1;1;9;1-M2e-0.18GF-Q0.6_02.15sec	C65A_Asian	4	4.04e-05	0.506193	24752.5	1.97553	Strong Support	Uninformative	180	1;1;9;1	e
B05_RD14-0003-32_33_34_35-1;1;9;1-M2e-0.18GF-Q0.6_02.15sec	C66H_Hisp	4	0.000935	0.478234	1069.52	2.09102	Moderate Support	Limited Support	180	1;1;9;1	e
B05_RD14-0003-32_33_34_35-1;1;9;1-M2e-0.18GF-Q0.6_02.15sec	C94A_Asian	4	0.000557	1.08154	1795.33	0.924609	Moderate Support	Inclusionary	180	1;1;9;1	e
B05_RD14-0003-32_33_34_35-1;1;9;1-M2e-0.18GF-Q0.6_02.15sec	PT84633_Hisp	4	0.121	6.67954	8.26446	0.149711	Limited Support	Inclusionary	180	1;1;9;1	e
B05_RD14-0003-36_37_38_39-1;2;2;1-M3d-0.09GF-Q1.2_02.15sec	C26A_Asian	4	0.00185	1.00075	540.541	0.999247	Moderate Support	Inclusionary	90	1;2;2;1	d
B05_RD14-0003-36_37_38_39-1;2;2;1-M3d-0.09GF-Q1.2_02.15sec	C98H_Hisp	4	0.245	0.99958	4.08163	1.00042	Limited Support	Uninformative	90	1;2;2;1	d
B05_RD14-0003-36_37_38_39-1;2;2;1-M3d-0.09GF-Q1.2_02.15sec	MT97200_Cauc	4	0.175	1.05338	5.71429	0.949321	Limited Support	Inclusionary	90	1;2;2;1	d
B05_RD14-0003-36_37_38_39-1;2;2;1-M3d-0.09GF-Q1.2_02.15sec	UT58319_Cauc	4	0.0374	1.00049	26.738	0.999511	Limited Support	Inclusionary	90	1;2;2;1	d
B05_RD14-0003-40_41_42_43-1;1;1;1-M3S10-0.06GF-Q1.5_02.15sec	OT05592_AA	4	0.0278	1.00014	35.9712	0.99986	Limited Support	Inclusionary	60	1;1;1;1	S10
B05_RD14-0003-40_41_42_43-1;1;1;1-M3S10-0.06GF-Q1.5_02.15sec	UT57303_Cauc	4	0.485	0.999464	2.06186	1.00054	Limited Support	Uninformative	60	1;1;1;1	S10
B05_RD14-0003-40_41_42_43-1;1;1;1-M3S10-0.06GF-Q1.5_02.15sec	ZA08589_Hisp	4	0.0889	1.0006	11.2486	0.9994	Limited Support	Inclusionary	60	1;1;1;1	S10
B05_RD14-0003-40_41_42_43-1;1;1;1-M3S10-0.06GF-Q1.5_02.15sec	ZT80163_Hisp	4	0.158	1.0004	6.32911	0.999602	Limited Support	Inclusionary	60	1;1;1;1	S10
B05_RD14-0003-41_42_43-1;9;1-M2e-0.165GF-Q1.7_02.15sec	C77A_Asian	3	0.0169	1	59.1716	0.999999	Limited Support	Inclusionary	165	1;9;1	e
B05_RD14-0003-41_42_43-1;9;1-M2e-0.165GF-Q1.7_02.15sec	JT51472_AA	3	0.385	1.00009	2.5974	0.999914	Limited Support	Inclusionary	165	1;9;1	e
B05_RD14-0003-41_42_43-1;9;1-M2e-0.165GF-Q1.7_02.15sec	WT51556_AA	3	0.058	1.03697	17.2414	0.964352	Limited Support	Inclusionary	165	1;9;1	e
B05_RD14-0003-42_43-1;9-M2d-0.15GF-Q0.8_02.15sec	WT51373_Cauc	2	1.93e-09	5.84729e-05	5.18135e+08	17101.9	Very Strong Support	Strong Support	150	1;9	d
B05_RD14-0003-42_43-1;9-M2d-0.15GF-Q0.8_02.15sec	ZT80090_Hisp	2	5.27e-14	3.50018e-05	1.89753e+13	28569.9	Very Strong Support	Strong Support	150	1;9	d
B05_RD14-0003-46_47_48-1;1;1-M4I22-0.093GF-Q1.4_02.15sec	GT37179_AA	3	1.58e-08	0.000369805	6.32911e+07	2704.13	Very Strong Support	Moderate Support	93	1;1;1	I22
B05_RD14-0003-46_47_48-1;1;1-M4I22-0.093GF-Q1.4_02.15sec	PT83868_AA	3	0	5.8234e-05	#NUM!	17172.1	Very Strong Support	Strong Support	93	1;1;1	I22
B05_RD14-0003-46_47_48-1;1;1-M4I22-0.093GF-Q1.4_02.15sec	ZT80163_Hisp	3	8.86e-06	0.0243645	112867	41.0434	Strong Support	Limited Support	93	1;1;1	I22
B05_RD14-0003-46_47_48-1;1;1-M4U15-0.045GF-Q1.1_02.15sec	TT51682_Cauc	3	7.22e-12	0.00649578	1.38504e+11	153.946	Very Strong Support	Moderate Support	45	1;1;1	U15
B05_RD14-0003-46_47_48-1;1;1-M4U15-0.045GF-Q1.1_02.15sec	WT51362_Cauc	3	1.32e-09	0.0235063	7.57576e+08	42.5418	Very Strong Support	Limited Support	45	1;1;1	U15
B05_RD14-0003-46_47_48-1;1;1-M4U15-0.045GF-Q1.1_02.15sec	Y2_Cauc	3	7.34e-07	0.109688	1.3624e+06	9.11681	Very Strong Support	Limited Support	45	1;1;1	U15
B05_RD14-0003-48_49-1;4-M2a-0.625GF-Q0.7_02.15sec	C18C_Cauc	2	0	2.66908e-84	#NUM!	3.74661e+83	Very Strong Support	Very Strong Support	625	1;4	a
B05_RD14-0003-48_49-1;4-M2a-0.625GF-Q0.7_02.15sec	C76H_Hisp	2	0	6.7154e-54	#NUM!	1.48911e+53	Very Strong Support	Very Strong Support	625	1;4	a
B06_RD14-0003-44_45_46-1;2;2-M2c-0.625GF-Q0.8_02.15sec	C51B_AA	3	0	0.000799128	#NUM!	1251.36	Very Strong Support	Moderate Support	625	1;2;2	c
B06_RD14-0003-44_45_46-1;2;2-M2c-0.625GF-Q0.8_02.15sec	C89A_Asian	3	0	0.000681034	#NUM!	1468.35	Very Strong Support	Moderate Support	625	1;2;2	c
B06_RD14-0003-44_45_46-1;2;2-M2c-0.625GF-Q0.8_02.15sec	Y21_Hisp	3	0	0.000797836	#NUM!	1253.39	Very Strong Support	Moderate Support	625	1;2;2	c
B06_RD14-0003-48_49-1;4-M3c-0.075GF-Q0.8_02.15sec	C100H_Hisp	2	0	2.83927e-05	#NUM!	35220.3	Very Strong Support	Strong Support	75	1;4	c
B06_RD14-0003-48_49-1;4-M3c-0.075GF-Q0.8_02.15sec	OT05588_AA	2	0	1.07057e-05	#NUM!	93408.6	Very Strong Support	Strong Support	75	1;4	c
B06_RD14-0003-49_50_29-1;4;1-M2U15-0.378GF-Q0.9_02.15sec	JT51178_Cauc	3	0	0.0251711	#NUM!	39.7282	Very Strong Support	Limited Support	378	1;4;1	U15
B06_RD14-0003-49_50_29-1;4;1-M2U15-0.378GF-Q0.9_02.15sec	JT51499_AA	3	0	0.0122475	#NUM!	81.6495	Very Strong Support	Limited Support	378	1;4;1	U15
B06_RD14-0003-49_50_29-1;4;1-M2U15-0.378GF-Q0.9_02.15sec	MT94817_Cauc	3	0	0.0213971	#NUM!	46.7353	Very Strong Support	Limited Support	378	1;4;1	U15
B06_RD14-0003-49_50_29-1;4;1-M4I15-0.09GF-Q0.9_02.15sec	C19B_AA	3	7.06e-07	1.00106	1.41643e+06	0.998945	Very Strong Support	Inclusionary	90	1;4;1	I15
B06_RD14-0003-49_50_29-1;4;1-M4I15-0.09GF-Q0.9_02.15sec	OT05894_AA	3	0.000167	1.0007	5988.02	0.999305	Moderate Support	Inclusionary	90	1;4;1	I15
B06_RD14-0003-49_50_29-1;4;1-M4I15-0.09GF-Q0.9_02.15sec	PT84182_AA	3	0.00299	1.9623	334.448	0.509605	Moderate Support	Inclusionary	90	1;4;1	I15
B07_RD14-0003-30_31_32-1;4;4-M3I15-0.279GF-Q1.1_02.15sec	C74A_Asian	3	1.3e-10	0.00925135	7.69231e+09	108.092	Very Strong Support	Moderate Support	279	1;4;4	I15
B07_RD14-0003-30_31_32-1;4;4-M3I15-0.279GF-Q1.1_02.15sec	C85A_Asian	3	5.82e-13	0.0315603	1.71821e+12	31.6854	Very Strong Support	Limited Support	279	1;4;4	I15
B07_RD14-0003-30_31_32-1;4;4-M3I15-0.279GF-Q1.1_02.15sec	MT94859_Cauc	3	0	0.00943762	#NUM!	105.959	Very Strong Support	Moderate Support	279	1;4;4	I15
B07_RD14-0003-33_34_35_36-1;4;4;1-M1e-0.31GF-Q1.2_02.15sec	C95C_Cauc	4	2.22e-10	0.171358	4.5045e+09	5.83573	Very Strong Support	Limited Support	310	1;4;4;1	e
B07_RD14-0003-33_34_35_36-1;4;4;1-M1e-0.31GF-Q1.2_02.15sec	GT37864_Hisp	4	0	0.125224	#NUM!	7.98568	Very Strong Support	Limited Support	310	1;4;4;1	e
B07_RD14-0003-33_34_35_36-1;4;4;1-M1e-0.31GF-Q1.2_02.15sec	MT97185_Cauc	4	4.27e-06	0.460796	234192	2.17016	Strong Support	Limited Support	310	1;4;4;1	e
B07_RD14-0003-33_34_35_36-1;4;4;1-M1e-0.31GF-Q1.2_02.15sec	MT97187_Cauc	4	3.31e-07	0.132456	3.02115e+06	7.54967	Very Strong Support	Limited Support	310	1;4;4;1	e
B07_RD14-0003-44_45_46-1;2;2-M1e-0.625GF-Q2.0_02.15sec	C77C_Cauc	3	0	0.000145226	#NUM!	6885.8	Very Strong Support	Moderate Support	625	1;2;2	e
B07_RD14-0003-44_45_46-1;2;2-M1e-0.625GF-Q2.0_02.15sec	JT51487_AA	3	0	1.15211e-05	#NUM!	86797.1	Very Strong Support	Strong Support	625	1;2;2	e
B07_RD14-0003-44_45_46-1;2;2-M1e-0.625GF-Q2.0_02.15sec	PT84386_Hisp	3	0	1.31431e-05	#NUM!	76085.7	Very Strong Support	Strong Support	625	1;2;2	e
B07_RD14-0003-48_49-1;4-M3e-0.075GF-Q1.0_02.15sec	C75C_Cauc	2	0	0.00191406	#NUM!	522.449	Very Strong Support	Moderate Support	75	1;4	e
B07_RD14-0003-48_49-1;4-M3e-0.075GF-Q1.0_02.15sec	C96C_Cauc	2	0	2.84461e-07	#NUM!	3.51542e+06	Very Strong Support	Very Strong Support	75	1;4	e
B07_RD14-0003-49_50_29-1;4;1-M3U105-0.09GF-Q6.1_02.15sec	GT36884_Cauc	3	0.08	0.593365	12.5	1.6853	Limited Support	Uninformative	90	1;4;1	U105
B07_RD14-0003-49_50_29-1;4;1-M3U105-0.09GF-Q6.1_02.15sec	WA29572_Cauc	3	0.0525	0.405097	19.0476	2.46855	Limited Support	Limited Support	90	1;4;1	U105
B07_RD14-0003-49_50_29-1;4;1-M3U105-0.09GF-Q6.1_02.15sec	WT51510_AA	3	0.0472	0.402342	21.1864	2.48544	Limited Support	Limited Support	90	1;4;1	U105
B08_RD14-0003-30_31_32-1;4;4-M1U105-0.567GF-Q0.8_02.15sec	GC03394_Cauc	3	0	3.46347e-19	#NUM!	2.88728e+18	Very Strong Support	Very Strong Support	567	1;4;4	U105
B08_RD14-0003-30_31_32-1;4;4-M1U105-0.567GF-Q0.8_02.15sec	MT94839_Cauc	3	0	9.04782e-30	#NUM!	1.10524e+29	Very Strong Support	Very Strong Support	567	1;4;4	U105
B08_RD14-0003-30_31_32-1;4;4-M1U105-0.567GF-Q0.8_02.15sec	PT83505_Cauc	3	0	8.33488e-29	#NUM!	1.19978e+28	Very Strong Support	Very Strong Support	567	1;4;4	U105
B08_RD14-0003-30_31_32-1;4;4-M3I35-0.135GF-QLAND_02.15sec	GT38067_Cauc	3	1.02e-06	0.00417263	980392	239.657	Strong Support	Moderate Support	135	1;4;4	I35
B08_RD14-0003-30_31_32-1;4;4-M3I35-0.135GF-QLAND_02.15sec	OT05894_AA	3	2.14e-08	0.00379689	4.6729e+07	263.373	Very Strong Support	Moderate Support	135	1;4;4	I35
B08_RD14-0003-30_31_32-1;4;4-M3I35-0.135GF-QLAND_02.15sec	OT07767_Cauc	3	1.27e-09	0.00485318	7.87402e+08	206.05	Very Strong Support	Moderate Support	135	1;4;4	I35
B08_RD14-0003-35_50-1;9-M2c-0.75GF-Q0.7_02.15sec	C37A_Asian	2	0	9.69919e-82	#NUM!	1.03101e+81	Very Strong Support	Very Strong Support	750	1;9	c
B08_RD14-0003-35_50-1;9-M2c-0.75GF-Q0.7_02.15sec	PT83909_AA	2	0	1.5006e-80	#NUM!	6.664e+79	Very Strong Support	Very Strong Support	750	1;9	c
B08_RD14-0003-37_38_39_40-1;9;9;1-M2a-0.3GF-Q0.4_02.15sec	C18C_Cauc	4	0.0125	0.12635	80	7.91449	Limited Support	Limited Support	300	1;9;9;1	a
B08_RD14-0003-37_38_39_40-1;9;9;1-M2a-0.3GF-Q0.4_02.15sec	GT37900_Hisp	4	4.26	0.829098	0.234742	1.20613	Inclusionary	Uninformative	300	1;9;9;1	a
B08_RD14-0003-37_38_39_40-1;9;9;1-M2a-0.3GF-Q0.4_02.15sec	PT84241_AA	4	0.000748	0.122639	1336.9	8.154	Moderate Support	Limited Support	300	1;9;9;1	a
B08_RD14-0003-37_38_39_40-1;9;9;1-M2a-0.3GF-Q0.4_02.15sec	TT51683_Cauc	4	0.00696	0.327674	143.678	3.05181	Moderate Support	Limited Support	300	1;9;9;1	a
B08_RD14-0003-47_48_49-1;9;9-M2a-0.285GF-Q0.7_02.15sec	C22A_Asian	3	9.87e-14	3.00173e-07	1.01317e+13	3.33141e+06	Very Strong Support	Very Strong Support	285	1;9;9	a
B08_RD14-0003-47_48_49-1;9;9-M2a-0.285GF-Q0.7_02.15sec	OT05594_AA	3	9.67e-14	8.10102e-08	1.03413e+13	1.23441e+07	Very Strong Support	Very Strong Support	285	1;9;9	a
B08_RD14-0003-47_48_49-1;9;9-M2a-0.285GF-Q0.7_02.15sec	WT52485_Cauc	3	1.01e-16	5.57329e-09	9900990099009894	1.79427e+08	Very Strong Support	Very Strong Support	285	1;9;9	a
B08_RD14-0003-49_50_29-1;4;1-M4a-0.09GF-Q0.5_02.15sec	C42C_Cauc	3	2.22e-14	1.57972	4.5045e+13	0.633022	Very Strong Support	Inclusionary	90	1;4;1	a
B08_RD14-0003-49_50_29-1;4;1-M4a-0.09GF-Q0.5_02.15sec	GT38092_Cauc	3	1.56e-10	0.878245	6.41026e+09	1.13863	Very Strong Support	Uninformative	90	1;4;1	a
B08_RD14-0003-49_50_29-1;4;1-M4a-0.09GF-Q0.5_02.15sec	PT84251_AA	3	3.48e-12	0.875185	2.87356e+11	1.14261	Very Strong Support	Uninformative	90	1;4;1	a
B09_RD14-0003-35_50-1;9-M2e-0.75GF-Q0.9_02.15sec	C39H_Hisp	2	0	9.96717e-53	#NUM!	1.00329e+52	Very Strong Support	Very Strong Support	750	1;9	e
B09_RD14-0003-35_50-1;9-M2e-0.75GF-Q0.9_02.15sec	PT84180_AA	2	0	9.9168e-60	#NUM!	1.00839e+59	Very Strong Support	Very Strong Support	750	1;9	e
B09_RD14-0003-37_38_39_40-1;9;9;1-M2d-0.3GF-Q0.7_02.15sec	GT37853_Hisp	4	1.07e-05	0.081063	93457.9	12.3361	Strong Support	Limited Support	300	1;9;9;1	d
B09_RD14-0003-37_38_39_40-1;9;9;1-M2d-0.3GF-Q0.7_02.15sec	GT37862_Hisp	4	3.01e-08	0.063247	3.32226e+07	15.811	Very Strong Support	Limited Support	300	1;9;9;1	d
B09_RD14-0003-37_38_39_40-1;9;9;1-M2d-0.3GF-Q0.7_02.15sec	MT97166_Cauc	4	0.012	0.475397	83.3333	2.1035	Limited Support	Limited Support	300	1;9;9;1	d
B09_RD14-0003-37_38_39_40-1;9;9;1-M2d-0.3GF-Q0.7_02.15sec	TT51422_Hisp	4	3.43e-06	0.0890631	291545	11.228	Strong Support	Limited Support	300	1;9;9;1	d
B09_RD14-0003-47_48_49-1;9;9-M2d-0.285GF-Q1.4_02.15sec	MT94815_Cauc	3	0.000701	4.1014	1426.53	0.243819	Moderate Support	Inclusionary	285	1;9;9	d
B09_RD14-0003-47_48_49-1;9;9-M2d-0.285GF-Q1.4_02.15sec	OT05594_AA	3	3.81e-06	0.0181211	262467	55.1844	Strong Support	Limited Support	285	1;9;9	d
B09_RD14-0003-47_48_49-1;9;9-M2d-0.285GF-Q1.4_02.15sec	WT52471_Cauc	3	2.14e-11	1.57713e-07	4.6729e+10	6.34064e+06	Very Strong Support	Very Strong Support	285	1;9;9	d
B09_RD14-0003-49_50_29-1;4;1-M3e-0.09GF-Q1.6_02.15sec	C09A_Asian	3	1.2e-06	0.292145	833333	3.42296	Strong Support	Limited Support	90	1;4;1	e
B09_RD14-0003-49_50_29-1;4;1-M3e-0.09GF-Q1.6_02.15sec	C20C_Cauc	3	0.000332	0.274479	3012.05	3.64327	Moderate Support	Limited Support	90	1;4;1	e
B09_RD14-0003-49_50_29-1;4;1-M3e-0.09GF-Q1.6_02.15sec	C40H_Hisp	3	0.0672	0.418839	14.881	2.38755	Limited Support	Limited Support	90	1;4;1	e
B10_RD14-0003-39_40-1;2-M3a-0.045GF-Q0.8_02.15sec	C66C_Cauc	2	0	9.75038e-10	#NUM!	1.0256e+09	Very Strong Support	Very Strong Support	45	1;2	a
B10_RD14-0003-39_40-1;2-M3a-0.045GF-Q0.8_02.15sec	TT51693_Cauc	2	0	3.67885e-12	#NUM!	2.71824e+11	Very Strong Support	Very Strong Support	45	1;2	a
B11_RD14-0003-39_40-1;2-M3d-0.045GF-Q1.5_02.15sec	MT95855_Hisp	2	1.41e-14	5.7211e-06	7.0922e+13	174791	Very Strong Support	Strong Support	45	1;2	d
B11_RD14-0003-39_40-1;2-M3d-0.045GF-Q1.5_02.15sec	ZT80782_Hisp	2	3.06e-11	3.25722e-05	3.26797e+10	30701	Very Strong Support	Strong Support	45	1;2	d
C01_RD14-0003-31_32-1;1-M2a-0.126GF-Q1.2_03.15sec	C04C_Cauc	2	0	2.30651e-37	#NUM!	4.33556e+36	Very Strong Support	Very Strong Support	126	1;1	a
C01_RD14-0003-31_32-1;1-M2a-0.126GF-Q1.2_03.15sec	MT97173_Cauc	2	0	5.03965e-23	#NUM!	1.98426e+22	Very Strong Support	Very Strong Support	126	1;1	a
C01_RD14-0003-36_37_38-1;2;1-M2a-0.252GF-Q0.6_03.15sec	C89A_Asian	3	0	5.81968e-10	#NUM!	1.71831e+09	Very Strong Support	Very Strong Support	252	1;2;1	a
C01_RD14-0003-36_37_38-1;2;1-M2a-0.252GF-Q0.6_03.15sec	TT50913_AA	3	0	4.85866e-08	#NUM!	2.05818e+07	Very Strong Support	Very Strong Support	252	1;2;1	a
C01_RD14-0003-36_37_38-1;2;1-M2a-0.252GF-Q0.6_03.15sec	ZT80656_Hisp	3	0	8.73745e-09	#NUM!	1.1445e+08	Very Strong Support	Very Strong Support	252	1;2;1	a
C01_RD14-0003-40_41_42_43-1;1;1;1-M3a-0.252GF-Q0.9_03.15sec	C95C_Cauc	4	2.09e-23	0.999002	4.78469e+22	1.001	Very Strong Support	Uninformative	252	1;1;1;1	a
C01_RD14-0003-40_41_42_43-1;1;1;1-M3a-0.252GF-Q0.9_03.15sec	OT05570_AA	4	4.27e-17	1.00071	2.34192e+16	0.999292	Very Strong Support	Inclusionary	252	1;1;1;1	a
C01_RD14-0003-40_41_42_43-1;1;1;1-M3a-0.252GF-Q0.9_03.15sec	UT58314_Cauc	4	3.99e-16	1.00071	2.50627e+15	0.999292	Very Strong Support	Inclusionary	252	1;1;1;1	a
C01_RD14-0003-40_41_42_43-1;1;1;1-M3a-0.252GF-Q0.9_03.15sec	ZT80154_Hisp	4	2.32e-15	1.00064	4.31034e+14	0.999361	Very Strong Support	Inclusionary	252	1;1;1;1	a
C01_RD14-0003-40_41_42_43-1;1;1;1-M4I15-0.124GF-Q1.6_03.15sec	C17A_Asian	4	0.00117	0.999805	854.701	1.0002	Moderate Support	Uninformative	124	1;1;1;1	I15
C01_RD14-0003-40_41_42_43-1;1;1;1-M4I15-0.124GF-Q1.6_03.15sec	C54H_Hisp	4	3.57e-05	1.01062	28011.2	0.989495	Strong Support	Inclusionary	124	1;1;1;1	I15
C01_RD14-0003-40_41_42_43-1;1;1;1-M4I15-0.124GF-Q1.6_03.15sec	GT37862_Hisp	4	5.14e-05	1.00013	19455.3	0.999867	Strong Support	Inclusionary	124	1;1;1;1	I15
C01_RD14-0003-40_41_42_43-1;1;1;1-M4I15-0.124GF-Q1.6_03.15sec	PT83535_Cauc	4	1.67e-06	1.00045	598802	0.999547	Strong Support	Inclusionary	124	1;1;1;1	I15
C01_RD14-0003-44_45-1;1-M2S30-0.126GF-Q3.0_03.15sec	C05Ba_AA	2	0	3.0286e-15	#NUM!	3.30185e+14	Very Strong Support	Very Strong Support	126	1;1	S30
C01_RD14-0003-44_45-1;1-M2S30-0.126GF-Q3.0_03.15sec	C35B_AA	2	0	6.66507e-16	#NUM!	1.50036e+15	Very Strong Support	Very Strong Support	126	1;1	S30
C01_RD14-0003-44_45-1;1-M3a-0.126GF-Q0.5_03.15sec	C41B_AA	2	0	1.12042e-42	#NUM!	8.9252e+41	Very Strong Support	Very Strong Support	126	1;1	a
C01_RD14-0003-44_45-1;1-M3a-0.126GF-Q0.5_03.15sec	C49C_Cauc	2	0	5.77938e-36	#NUM!	1.73029e+35	Very Strong Support	Very Strong Support	126	1;1	a
C01_RD14-0003-44_45-1;1-M3U15-0.062GF-Q0.9_03.15sec	C96B_AA	2	8.28e-24	9.21217e-16	1.20773e+23	1.08552e+15	Very Strong Support	Very Strong Support	62	1;1	U15
C01_RD14-0003-44_45-1;1-M3U15-0.062GF-Q0.9_03.15sec	MT97179_Cauc	2	0	1.17128e-17	#NUM!	8.53765e+16	Very Strong Support	Very Strong Support	62	1;1	U15
C01_RD14-0003-44_45-1;1-M4I15-0.062GF-Q1.2_03.15sec	C77A_Asian	2	2.16e-21	4.1148e-10	4.62963e+20	2.43025e+09	Very Strong Support	Very Strong Support	62	1;1	I15
C01_RD14-0003-44_45-1;1-M4I15-0.062GF-Q1.2_03.15sec	WT51358_Cauc	2	0	6.67404e-23	#NUM!	1.49834e+22	Very Strong Support	Very Strong Support	62	1;1	I15
C01_RD14-0003-50_29_30_31-1;1;2;1-M2a-0.315GF-Q0.5_03.15sec	GT37765_Hisp	4	0	4.93261e-06	#NUM!	202732	Very Strong Support	Strong Support	315	1;1;2;1	a
C01_RD14-0003-50_29_30_31-1;1;2;1-M2a-0.315GF-Q0.5_03.15sec	PT83916_AA	4	0	0.000225474	#NUM!	4435.1	Very Strong Support	Moderate Support	315	1;1;2;1	a
C01_RD14-0003-50_29_30_31-1;1;2;1-M2a-0.315GF-Q0.5_03.15sec	WA29612_Cauc	4	0	5.63218e-06	#NUM!	177551	Very Strong Support	Strong Support	315	1;1;2;1	a
C01_RD14-0003-50_29_30_31-1;1;2;1-M2a-0.315GF-Q0.5_03.15sec	ZT81372_Cauc	4	0	5.54157e-06	#NUM!	180454	Very Strong Support	Strong Support	315	1;1;2;1	a
C02_RD14-0003-36_37_38-1;2;1-M2d-0.252GF-Q0.9_03.15sec	C89C_Cauc	3	0	2.24124e-08	#NUM!	4.46181e+07	Very Strong Support	Very Strong Support	252	1;2;1	d
C02_RD14-0003-36_37_38-1;2;1-M2d-0.252GF-Q0.9_03.15sec	MT95357_AA	3	0	0.000533693	#NUM!	1873.74	Very Strong Support	Moderate Support	252	1;2;1	d
C02_RD14-0003-36_37_38-1;2;1-M2d-0.252GF-Q0.9_03.15sec	Y2_Cauc	3	9.12e-17	2.66801e-05	1.09649e+16	37481.2	Very Strong Support	Strong Support	252	1;2;1	d
C02_RD14-0003-40_41_42_43-1;1;1;1-M2e-0.252GF-Q3.2_03.15sec	C89H_Hisp	4	0.000572	0.546155	1748.25	1.83098	Moderate Support	Uninformative	252	1;1;1;1	e
C02_RD14-0003-40_41_42_43-1;1;1;1-M2e-0.252GF-Q3.2_03.15sec	PT83880_AA	4	0.00923	1.05988	108.342	0.943501	Moderate Support	Inclusionary	252	1;1;1;1	e
C02_RD14-0003-40_41_42_43-1;1;1;1-M2e-0.252GF-Q3.2_03.15sec	UA16895_Cauc	4	0.00194	0.575304	515.464	1.73821	Moderate Support	Uninformative	252	1;1;1;1	e
C02_RD14-0003-40_41_42_43-1;1;1;1-M2e-0.252GF-Q3.2_03.15sec	ZT80154_Hisp	4	0.00283	0.528768	353.357	1.89119	Moderate Support	Uninformative	252	1;1;1;1	e
C02_RD14-0003-40_41-1;4-M2U15-0.315GF-Q1.1_03.15sec	JT51462_AA	2	0	1.80921e-31	#NUM!	5.52726e+30	Very Strong Support	Very Strong Support	315	1;4	U15
C02_RD14-0003-40_41-1;4-M2U15-0.315GF-Q1.1_03.15sec	MT95364_AA	2	0	1.42801e-30	#NUM!	7.00273e+29	Very Strong Support	Very Strong Support	315	1;4	U15
C02_RD14-0003-40_41-1;4-M3I15-0.315GF-Q1.1_03.15sec	C43C_Cauc	2	0	9.10572e-26	#NUM!	1.09821e+25	Very Strong Support	Very Strong Support	315	1;4	I15
C02_RD14-0003-40_41-1;4-M3I15-0.315GF-Q1.1_03.15sec	C93C_Cauc	2	0	2.04863e-27	#NUM!	4.88132e+26	Very Strong Support	Very Strong Support	315	1;4	I15
C02_RD14-0003-42_43-1;9-M1S10-0.63GF-Q1.2_03.15sec	PT86536_Cauc	2	0	3.50255e-39	#NUM!	2.85507e+38	Very Strong Support	Very Strong Support	630	1;9	S10
C02_RD14-0003-42_43-1;9-M1S10-0.63GF-Q1.2_03.15sec	ZT80925_Hisp	2	0	1.29501e-38	#NUM!	7.72193e+37	Very Strong Support	Very Strong Support	630	1;9	S10
C02_RD14-0003-44_45_46_47-1;1;4;1-M2U15-0.441GF-Q1.1_03.15sec	C03Ba_AA	4	1.28e-06	0.129934	781250	7.6962	Strong Support	Limited Support	441	1;1;4;1	U15
C02_RD14-0003-44_45_46_47-1;1;4;1-M2U15-0.441GF-Q1.1_03.15sec	C98C_Cauc	4	6.08e-09	0.110522	1.64474e+08	9.04798	Very Strong Support	Limited Support	441	1;1;4;1	U15
C02_RD14-0003-44_45_46_47-1;1;4;1-M2U15-0.441GF-Q1.1_03.15sec	GT38091_Cauc	4	1.26e-08	0.0820393	7.93651e+07	12.1893	Very Strong Support	Limited Support	441	1;1;4;1	U15
C02_RD14-0003-44_45_46_47-1;1;4;1-M2U15-0.441GF-Q1.1_03.15sec	TT50697_Cauc	4	5.37e-06	0.083562	186220	11.9672	Strong Support	Limited Support	441	1;1;4;1	U15
C02_RD14-0003-44_45_46_47-1;1;4;1-M3I15-0.441GF-Q1.1_03.15sec	C63B_AA	4	1.42e-07	0.212924	7.04225e+06	4.69651	Very Strong Support	Limited Support	441	1;1;4;1	I15
C02_RD14-0003-44_45_46_47-1;1;4;1-M3I15-0.441GF-Q1.1_03.15sec	C84H_Hisp	4	2.75e-06	0.2358	363636	4.24088	Strong Support	Limited Support	441	1;1;4;1	I15
C02_RD14-0003-44_45_46_47-1;1;4;1-M3I15-0.441GF-Q1.1_03.15sec	OT05898_AA	4	8.09e-13	0.249126	1.23609e+12	4.01403	Very Strong Support	Limited Support	441	1;1;4;1	I15
C02_RD14-0003-44_45_46_47-1;1;4;1-M3I15-0.441GF-Q1.1_03.15sec	PT86536_Cauc	4	1.66e-05	0.241045	60241	4.1486	Strong Support	Limited Support	441	1;1;4;1	I15
C02_RD14-0003-44_45-1;1-M3e-0.126GF-Q1.1_03.15sec	UT58336_Cauc	2	0	7.02291e-11	#NUM!	1.42391e+10	Very Strong Support	Very Strong Support	126	1;1	e
C02_RD14-0003-44_45-1;1-M3e-0.126GF-Q1.1_03.15sec	ZC08844_Cauc	2	0	5.52901e-12	#NUM!	1.80864e+11	Very Strong Support	Very Strong Support	126	1;1	e
C03_RD14-0003-40_41-1;4-M2U105-0.155GF-Q4.7_03.15sec	C14C_Cauc	2	0	8.16465e-11	#NUM!	1.22479e+10	Very Strong Support	Very Strong Support	155	1;4	U105
C03_RD14-0003-40_41-1;4-M2U105-0.155GF-Q4.7_03.15sec	C78C_Cauc	2	0	1.79827e-12	#NUM!	5.56089e+11	Very Strong Support	Very Strong Support	155	1;4	U105
C03_RD14-0003-40_41-1;4-M4I35-0.155GF-QLAND_03.15sec	C43B_AA	2	0	1.36727e-16	#NUM!	7313822613311743	Very Strong Support	Very Strong Support	155	1;4	I35
C03_RD14-0003-40_41-1;4-M4I35-0.155GF-QLAND_03.15sec	ZT80334_Hisp	2	0	3.45237e-16	#NUM!	2.89656e+15	Very Strong Support	Very Strong Support	155	1;4	I35
C03_RD14-0003-41_42_43-1;9;1-M2a-0.693GF-Q0.6_03.15sec	C02A_Asian	3	0	1.04913e-15	#NUM!	953168642312186	Very Strong Support	Very Strong Support	693	1;9;1	a
C03_RD14-0003-41_42_43-1;9;1-M2a-0.693GF-Q0.6_03.15sec	C35C_Cauc	3	0	1.18817e-05	#NUM!	84163.3	Very Strong Support	Strong Support	693	1;9;1	a
C03_RD14-0003-41_42_43-1;9;1-M2a-0.693GF-Q0.6_03.15sec	C76B_AA	3	0	4.54361e-15	#NUM!	2.20089e+14	Very Strong Support	Very Strong Support	693	1;9;1	a
C03_RD14-0003-44_45_46_47-1;1;4;1-M2U105-0.217GF-Q6.3_03.15sec	C29A_Asian	4	0.0181	2.72045	55.2486	0.367587	Limited Support	Inclusionary	217	1;1;4;1	U105
C03_RD14-0003-44_45_46_47-1;1;4;1-M2U105-0.217GF-Q6.3_03.15sec	C71A_Asian	4	7.98e-05	0.178696	12531.3	5.59609	Strong Support	Limited Support	217	1;1;4;1	U105
C03_RD14-0003-44_45_46_47-1;1;4;1-M2U105-0.217GF-Q6.3_03.15sec	MT94827_Cauc	4	0.00928	0.476667	107.759	2.0979	Moderate Support	Limited Support	217	1;1;4;1	U105
C03_RD14-0003-44_45_46_47-1;1;4;1-M2U105-0.217GF-Q6.3_03.15sec	Y19_AA	4	2.28e-05	0.261607	43859.6	3.82252	Strong Support	Limited Support	217	1;1;4;1	U105
C03_RD14-0003-44_45_46_47-1;1;4;1-M3I35-0.217GF-QLAND_03.15sec	C100B_AA	4	8.42e-09	0.71255	1.18765e+08	1.40341	Very Strong Support	Uninformative	217	1;1;4;1	I35
C03_RD14-0003-44_45_46_47-1;1;4;1-M3I35-0.217GF-QLAND_03.15sec	GT37019_AA	4	6.64e-05	0.774736	15060.2	1.29076	Strong Support	Uninformative	217	1;1;4;1	I35
C03_RD14-0003-44_45_46_47-1;1;4;1-M3I35-0.217GF-QLAND_03.15sec	GT37607_Hisp	4	5.83e-10	0.955633	1.71527e+09	1.04643	Very Strong Support	Uninformative	217	1;1;4;1	I35
C03_RD14-0003-44_45_46_47-1;1;4;1-M3I35-0.217GF-QLAND_03.15sec	PT83862_AA	4	0.000102	0.664149	9803.92	1.50569	Moderate Support	Uninformative	217	1;1;4;1	I35
C03_RD14-0003-49_50_29-1;4;1-M1S30-0.75GF-Q2.8_03.15sec	C13B_AA	3	0	2.97548e-05	#NUM!	33608	Very Strong Support	Strong Support	750	1;4;1	S30
C03_RD14-0003-49_50_29-1;4;1-M1S30-0.75GF-Q2.8_03.15sec	C76B_AA	3	0	7.26037e-06	#NUM!	137734	Very Strong Support	Strong Support	750	1;4;1	S30
C03_RD14-0003-49_50_29-1;4;1-M1S30-0.75GF-Q2.8_03.15sec	MT97180_Cauc	3	0	5.54357e-07	#NUM!	1.80389e+06	Very Strong Support	Very Strong Support	750	1;4;1	S30
C04_RD14-0003-33_34-1;2-M2d-0.189GF-Q1.1_03.15sec	C57B_AA	2	0	4.80943e-31	#NUM!	2.07925e+30	Very Strong Support	Very Strong Support	189	1;2	d
C04_RD14-0003-33_34-1;2-M2d-0.189GF-Q1.1_03.15sec	C89A_Asian	2	0	5.23061e-30	#NUM!	1.91182e+29	Very Strong Support	Very Strong Support	189	1;2	d
C04_RD14-0003-36_37_38_39-1;2;2;1-M1S30-0.75GF-Q2.6_03.15sec	C08C_Cauc	4	3.22e-10	0.984288	3.10559e+09	1.01596	Very Strong Support	Uninformative	750	1;2;2;1	S30
C04_RD14-0003-36_37_38_39-1;2;2;1-M1S30-0.75GF-Q2.6_03.15sec	C44C_Cauc	4	1.08e-11	0.00222328	9.25926e+10	449.785	Very Strong Support	Moderate Support	750	1;2;2;1	S30
C04_RD14-0003-36_37_38_39-1;2;2;1-M1S30-0.75GF-Q2.6_03.15sec	C94H_Hisp	4	4.46e-09	0.00221299	2.24215e+08	451.877	Very Strong Support	Moderate Support	750	1;2;2;1	S30
C04_RD14-0003-36_37_38_39-1;2;2;1-M1S30-0.75GF-Q2.6_03.15sec	MT95600_Hisp	4	1.67e-05	1.87686	59880.2	0.532806	Strong Support	Inclusionary	750	1;2;2;1	S30
C04_RD14-0003-41_42_43-1;9;1-M1d-0.693GF-Q1.0_03.15sec	C18A_Asian	3	0	0.132095	#NUM!	7.57029	Very Strong Support	Limited Support	693	1;9;1	d
C04_RD14-0003-41_42_43-1;9;1-M1d-0.693GF-Q1.0_03.15sec	Y26_Hisp	3	0	0.00109405	#NUM!	914.038	Very Strong Support	Moderate Support	693	1;9;1	d
C04_RD14-0003-41_42_43-1;9;1-M1d-0.693GF-Q1.0_03.15sec	ZT80384_Hisp	3	0	0.00108053	#NUM!	925.476	Very Strong Support	Moderate Support	693	1;9;1	d
C04_RD14-0003-42_43-1;9-M1U105-0.54GF-Q0.6_03.15sec	C68H_Hisp	2	0	1.45136e-80	#NUM!	6.89011e+79	Very Strong Support	Very Strong Support	540	1;9	U105
C04_RD14-0003-42_43-1;9-M1U105-0.54GF-Q0.6_03.15sec	JT51476_AA	2	0	4.14096e-56	#NUM!	2.4149e+55	Very Strong Support	Very Strong Support	540	1;9	U105
C04_RD14-0003-42_43-1;9-M2I35-0.63GF-QLAND_03.15sec	C12H_Hisp	2	0	1.21647e-43	#NUM!	8.22049e+42	Very Strong Support	Very Strong Support	630	1;9	I35
C04_RD14-0003-42_43-1;9-M2I35-0.63GF-QLAND_03.15sec	TT51680_Cauc	2	0	1.51549e-49	#NUM!	6.59853e+48	Very Strong Support	Very Strong Support	630	1;9	I35
C04_RD14-0003-48_49_50_29-1;4;4;4-M1U105-0.75GF-Q1.0_03.15sec	C19H_Hisp	4	0	0.0194574	#NUM!	51.3943	Very Strong Support	Limited Support	750	1;4;4;4	U105
C04_RD14-0003-48_49_50_29-1;4;4;4-M1U105-0.75GF-Q1.0_03.15sec	C74C_Cauc	4	0	0.0155351	#NUM!	64.3702	Very Strong Support	Limited Support	750	1;4;4;4	U105
C04_RD14-0003-48_49_50_29-1;4;4;4-M1U105-0.75GF-Q1.0_03.15sec	C86C_Cauc	4	0	5.72764e-07	#NUM!	1.74592e+06	Very Strong Support	Very Strong Support	750	1;4;4;4	U105
C04_RD14-0003-48_49_50_29-1;4;4;4-M1U105-0.75GF-Q1.0_03.15sec	PT84256_AA	4	0	1.21209e-05	#NUM!	82501.8	Very Strong Support	Strong Support	750	1;4;4;4	U105
C04_RD14-0003-48_49_50_29-1;4;4;4-M2I35-0.75GF-Q58.3_03.15sec	C55C_Cauc	4	0	0.000121511	#NUM!	8229.69	Very Strong Support	Moderate Support	750	1;4;4;4	I35
C04_RD14-0003-48_49_50_29-1;4;4;4-M2I35-0.75GF-Q58.3_03.15sec	C86B_AA	4	0	3.18158e-05	#NUM!	31431	Very Strong Support	Strong Support	750	1;4;4;4	I35
C04_RD14-0003-48_49_50_29-1;4;4;4-M2I35-0.75GF-Q58.3_03.15sec	MT97173_Cauc	4	0	3.33085e-05	#NUM!	30022.3	Very Strong Support	Strong Support	750	1;4;4;4	I35
C04_RD14-0003-48_49_50_29-1;4;4;4-M2I35-0.75GF-Q58.3_03.15sec	OT05597_AA	4	0	0.023609	#NUM!	42.3567	Very Strong Support	Limited Support	750	1;4;4;4	I35
C06_RD14-0003-33_34_35_36-1;4;4;1-M2c-0.15GF-Q0.8_03.15sec	C44C_Cauc	4	0.00152	0.439847	657.895	2.27352	Moderate Support	Limited Support	150	1;4;4;1	c
C06_RD14-0003-33_34_35_36-1;4;4;1-M2c-0.15GF-Q0.8_03.15sec	C52A_Asian	4	5.65e-06	0.0570888	176991	17.5166	Strong Support	Limited Support	150	1;4;4;1	c
C06_RD14-0003-33_34_35_36-1;4;4;1-M2c-0.15GF-Q0.8_03.15sec	C89C_Cauc	4	1.54e-06	0.0539529	649351	18.5347	Strong Support	Limited Support	150	1;4;4;1	c
C06_RD14-0003-33_34_35_36-1;4;4;1-M2c-0.15GF-Q0.8_03.15sec	MT94886_Cauc	4	0.000162	0.250757	6172.84	3.98793	Moderate Support	Limited Support	150	1;4;4;1	c
C06_RD14-0003-44_45_46-1;2;2-M2c-0.315GF-Q0.8_03.15sec	C36C_Cauc	3	0	1.58935	#NUM!	0.629187	Very Strong Support	Inclusionary	315	1;2;2	c
C06_RD14-0003-44_45_46-1;2;2-M2c-0.315GF-Q0.8_03.15sec	GT36884_Cauc	3	0	0.0103441	#NUM!	96.6735	Very Strong Support	Limited Support	315	1;2;2	c
C06_RD14-0003-44_45_46-1;2;2-M2c-0.315GF-Q0.8_03.15sec	JT51331_AA	3	0	0.0006629	#NUM!	1508.52	Very Strong Support	Moderate Support	315	1;2;2	c
C06_RD14-0003-46_47_48-1;1;1-M3a-0.189GF-Q0.5_03.15sec	JT51462_AA	3	0	8.30096e-06	#NUM!	120468	Very Strong Support	Strong Support	189	1;1;1	a
C06_RD14-0003-46_47_48-1;1;1-M3a-0.189GF-Q0.5_03.15sec	JT51476_AA	3	0	1.05563e-07	#NUM!	9.47298e+06	Very Strong Support	Very Strong Support	189	1;1;1	a
C06_RD14-0003-46_47_48-1;1;1-M3a-0.189GF-Q0.5_03.15sec	ZT79340_AA	3	0	9.46791e-08	#NUM!	1.0562e+07	Very Strong Support	Very Strong Support	189	1;1;1	a
C06_RD14-0003-48_49-1;4-M2d-0.625GF-Q0.8_03.15sec	C30C_Cauc	2	0	1.0224e-63	#NUM!	9.7809e+62	Very Strong Support	Very Strong Support	625	1;4	d
C06_RD14-0003-48_49-1;4-M2d-0.625GF-Q0.8_03.15sec	C33C_Cauc	2	0	3.40073e-48	#NUM!	2.94054e+47	Very Strong Support	Very Strong Support	625	1;4	d
C06_RD14-0003-49_50_29-1;4;1-M4I22-0.378GF-Q2.1_03.15sec	MT97176_Cauc	3	0	0.331213	#NUM!	3.0192	Very Strong Support	Limited Support	378	1;4;1	I22
C06_RD14-0003-49_50_29-1;4;1-M4I22-0.378GF-Q2.1_03.15sec	Y30_Hisp	3	0	0.304441	#NUM!	3.28471	Very Strong Support	Limited Support	378	1;4;1	I22
C06_RD14-0003-49_50_29-1;4;1-M4I22-0.378GF-Q2.1_03.15sec	Y7_Cauc	3	0	0.12531	#NUM!	7.98018	Very Strong Support	Limited Support	378	1;4;1	I22
C07_RD14-0003-30_31_32-1;4;4-M1U15-0.567GF-Q0.7_03.15sec	C27H_Hisp	3	0	4.46868e-13	#NUM!	2.2378e+12	Very Strong Support	Very Strong Support	567	1;4;4	U15
C07_RD14-0003-30_31_32-1;4;4-M1U15-0.567GF-Q0.7_03.15sec	C64B_AA	3	0	1.85503e-18	#NUM!	5.39074e+17	Very Strong Support	Very Strong Support	567	1;4;4	U15
C07_RD14-0003-30_31_32-1;4;4-M1U15-0.567GF-Q0.7_03.15sec	GT37019_AA	3	0	2.3265e-16	#NUM!	4.29829e+15	Very Strong Support	Very Strong Support	567	1;4;4	U15
C07_RD14-0003-30_31_32-1;4;4-M4I15-0.135GF-Q1.4_03.15sec	C73C_Cauc	3	0.000267	0.214831	3745.32	4.65483	Moderate Support	Limited Support	135	1;4;4	I15
C07_RD14-0003-30_31_32-1;4;4-M4I15-0.135GF-Q1.4_03.15sec	PT83535_Cauc	3	5.76e-14	0.0072618	1.73611e+13	137.707	Very Strong Support	Moderate Support	135	1;4;4	I15
C07_RD14-0003-30_31_32-1;4;4-M4I15-0.135GF-Q1.4_03.15sec	PT83909_AA	3	1.51e-11	0.00729483	6.62252e+10	137.083	Very Strong Support	Moderate Support	135	1;4;4	I15
C07_RD14-0003-33_34_35_36-1;4;4;1-M2e-0.15GF-Q0.9_03.15sec	C55B_AA	4	0.00529	0.677523	189.036	1.47596	Moderate Support	Uninformative	150	1;4;4;1	e
C07_RD14-0003-33_34_35_36-1;4;4;1-M2e-0.15GF-Q0.9_03.15sec	C67C_Cauc	4	0.135	0.744094	7.40741	1.34392	Limited Support	Uninformative	150	1;4;4;1	e
C07_RD14-0003-33_34_35_36-1;4;4;1-M2e-0.15GF-Q0.9_03.15sec	C92B_AA	4	0.0468	0.82572	21.3675	1.21106	Limited Support	Uninformative	150	1;4;4;1	e
C07_RD14-0003-33_34_35_36-1;4;4;1-M2e-0.15GF-Q0.9_03.15sec	ZT80658_Hisp	4	0.000897	0.890332	1114.83	1.12318	Moderate Support	Uninformative	150	1;4;4;1	e
C07_RD14-0003-44_45_46-1;2;2-M2e-0.305GF-Q2.9_03.15sec	GA05071_Hisp	3	4.86e-06	0.0091507	205761	109.281	Strong Support	Moderate Support	305	1;2;2	e
C07_RD14-0003-44_45_46-1;2;2-M2e-0.305GF-Q2.9_03.15sec	GT38087_Cauc	3	6.55e-10	0.00964518	1.52672e+09	103.679	Very Strong Support	Moderate Support	305	1;2;2	e
C07_RD14-0003-44_45_46-1;2;2-M2e-0.305GF-Q2.9_03.15sec	MT94877_Cauc	3	3.58e-08	0.0135173	2.7933e+07	73.979	Very Strong Support	Limited Support	305	1;2;2	e
C07_RD14-0003-46_47_48-1;1;1-M2e-0.189GF-Q1.0_03.15sec	UT58317_Cauc	3	2.34e-15	2.40587e-06	4.2735e+14	415651	Very Strong Support	Strong Support	189	1;1;1	e
C07_RD14-0003-46_47_48-1;1;1-M2e-0.189GF-Q1.0_03.15sec	ZT79321_AA	3	0	2.28592e-07	#NUM!	4.37461e+06	Very Strong Support	Very Strong Support	189	1;1;1	e
C07_RD14-0003-46_47_48-1;1;1-M2e-0.189GF-Q1.0_03.15sec	ZT80658_Hisp	3	0	4.57543e-06	#NUM!	218559	Very Strong Support	Strong Support	189	1;1;1	e
C08_RD14-0003-35_50-1;9-M2c-0.63GF-Q0.7_03.15sec	MT95379_AA	2	0	3.28498e-61	#NUM!	3.04416e+60	Very Strong Support	Very Strong Support	630	1;9	c
C08_RD14-0003-35_50-1;9-M2c-0.63GF-Q0.7_03.15sec	PT83913_AA	2	0	1.71273e-73	#NUM!	5.83862e+72	Very Strong Support	Very Strong Support	630	1;9	c
C08_RD14-0003-47_48_49-1;9;9-M2c-0.75GF-Q1.1_03.15sec	WT51503_AA	3	0	8.82488e-07	#NUM!	1.13316e+06	Very Strong Support	Very Strong Support	750	1;9;9	c
C08_RD14-0003-47_48_49-1;9;9-M2c-0.75GF-Q1.1_03.15sec	ZT80634_Hisp	3	0	1.82336e-07	#NUM!	5.48437e+06	Very Strong Support	Very Strong Support	750	1;9;9	c
C08_RD14-0003-47_48_49-1;9;9-M2c-0.75GF-Q1.1_03.15sec	ZT80984_Hisp	3	0	2.14354e-06	#NUM!	466518	Very Strong Support	Strong Support	750	1;9;9	c
C09_RD14-0003-35_50-1;9-M2e-0.63GF-Q0.9_03.15sec	C79B_AA	2	0	1.43594e-56	#NUM!	6.96407e+55	Very Strong Support	Very Strong Support	630	1;9	e
C09_RD14-0003-35_50-1;9-M2e-0.63GF-Q0.9_03.15sec	PT84209_AA	2	0	1.61577e-42	#NUM!	6.18901e+41	Very Strong Support	Very Strong Support	630	1;9	e
C09_RD14-0003-47_48_49-1;9;9-M1e-0.75GF-Q2.2_03.15sec	C64H_Hisp	3	0	1.37742e-08	#NUM!	7.25994e+07	Very Strong Support	Very Strong Support	750	1;9;9	e
C09_RD14-0003-47_48_49-1;9;9-M1e-0.75GF-Q2.2_03.15sec	UT57281_Cauc	3	9.93e-22	1.34772e-10	1.00705e+21	7.41993e+09	Very Strong Support	Very Strong Support	750	1;9;9	e
C09_RD14-0003-47_48_49-1;9;9-M1e-0.75GF-Q2.2_03.15sec	ZT80682_Hisp	3	7.89e-12	1.05175e-05	1.26743e+11	95079.8	Very Strong Support	Strong Support	750	1;9;9	e
C10_RD14-0003-30_31_32-1;4;4-M3d-0.135GF-Q0.8_03.15sec	C01H_Hisp	3	7.04e-07	0.0253009	1.42045e+06	39.5243	Very Strong Support	Limited Support	135	1;4;4	d
C10_RD14-0003-30_31_32-1;4;4-M3d-0.135GF-Q0.8_03.15sec	C89C_Cauc	3	1.91e-11	0.000899668	5.2356e+10	1111.52	Very Strong Support	Moderate Support	135	1;4;4	d
C10_RD14-0003-30_31_32-1;4;4-M3d-0.135GF-Q0.8_03.15sec	JT51463_AA	3	3.03e-05	0.193213	33003.3	5.17563	Strong Support	Limited Support	135	1;4;4	d
C10_RD14-0003-48_49_50_29-1;4;4;4-M3a-0.195GF-Q0.4_03.15sec	PT84201_AA	4	0	0.414753	#NUM!	2.41108	Very Strong Support	Limited Support	195	1;4;4;4	a
C10_RD14-0003-48_49_50_29-1;4;4;4-M3a-0.195GF-Q0.4_03.15sec	TT50701_Cauc	4	1.2e-13	4.42933	8.33333e+12	0.225768	Very Strong Support	Inclusionary	195	1;4;4;4	a
C10_RD14-0003-48_49_50_29-1;4;4;4-M3a-0.195GF-Q0.4_03.15sec	Y21_Hisp	4	2.22e-16	0.375461	4504504504504527	2.6634	Very Strong Support	Limited Support	195	1;4;4;4	a
C10_RD14-0003-48_49_50_29-1;4;4;4-M3a-0.195GF-Q0.4_03.15sec	ZT79837_Hisp	4	0	0.420824	#NUM!	2.37629	Very Strong Support	Limited Support	195	1;4;4;4	a
C11_RD14-0003-48_49_50_29-1;4;4;4-M3d-0.195GF-Q0.9_03.15sec	C46B_AA	4	0.00481	0.239653	207.9	4.1727	Moderate Support	Limited Support	195	1;4;4;4	d
C11_RD14-0003-48_49_50_29-1;4;4;4-M3d-0.195GF-Q0.9_03.15sec	C84C_Cauc	4	2.85e-05	0.235703	35087.7	4.24264	Strong Support	Limited Support	195	1;4;4;4	d
C11_RD14-0003-48_49_50_29-1;4;4;4-M3d-0.195GF-Q0.9_03.15sec	C98C_Cauc	4	0.00558	0.233865	179.211	4.27597	Moderate Support	Limited Support	195	1;4;4;4	d
C11_RD14-0003-48_49_50_29-1;4;4;4-M3d-0.195GF-Q0.9_03.15sec	UT58305_Cauc	4	8.59e-05	0.243853	11641.4	4.10083	Strong Support	Limited Support	195	1;4;4;4	d
D01_RD14-0003-31_32-1;1-M2a-0.062GF-Q1.2_04.15sec	C22A_Asian	2	0	4.64164e-26	#NUM!	2.15441e+25	Very Strong Support	Very Strong Support	62	1;1	a
D01_RD14-0003-31_32-1;1-M2a-0.062GF-Q1.2_04.15sec	C62C_Cauc	2	0	9.93102e-25	#NUM!	1.00695e+24	Very Strong Support	Very Strong Support	62	1;1	a
D01_RD14-0003-36_37_38-1;2;1-M3a-0.124GF-Q0.7_04.15sec	JT51493_AA	3	8.98e-19	1.55785e-05	1.11359e+18	64191	Very Strong Support	Strong Support	124	1;2;1	a
D01_RD14-0003-36_37_38-1;2;1-M3a-0.124GF-Q0.7_04.15sec	MT97200_Cauc	3	0	8.56386e-06	#NUM!	116770	Very Strong Support	Strong Support	124	1;2;1	a
D01_RD14-0003-36_37_38-1;2;1-M3a-0.124GF-Q0.7_04.15sec	Y33_AA	3	0	1.52363e-05	#NUM!	65632.5	Very Strong Support	Strong Support	124	1;2;1	a
D01_RD14-0003-40_41_42_43-1;1;1;1-M3a-0.124GF-Q0.9_04.15sec	C48B_AA	4	1.07e-12	1.00055	9.34579e+11	0.999448	Very Strong Support	Inclusionary	124	1;1;1;1	a
D01_RD14-0003-40_41_42_43-1;1;1;1-M3a-0.124GF-Q0.9_04.15sec	C90H_Hisp	4	1.26e-11	1.00046	7.93651e+10	0.99954	Very Strong Support	Inclusionary	124	1;1;1;1	a
D01_RD14-0003-40_41_42_43-1;1;1;1-M3a-0.124GF-Q0.9_04.15sec	MT95371_AA	4	2.01e-10	1.09831	4.97512e+09	0.910486	Very Strong Support	Inclusionary	124	1;1;1;1	a
D01_RD14-0003-40_41_42_43-1;1;1;1-M3a-0.124GF-Q0.9_04.15sec	PT83863_AA	4	1.08e-06	1.40274	925926	0.712891	Strong Support	Inclusionary	124	1;1;1;1	a
D01_RD14-0003-40_41_42_43-1;1;1;1-M4I15-0.06GF-Q1.6_04.15sec	C59H_Hisp	4	0.00579	0.999924	172.712	1.00008	Moderate Support	Uninformative	60	1;1;1;1	I15
D01_RD14-0003-40_41_42_43-1;1;1;1-M4I15-0.06GF-Q1.6_04.15sec	C93H_Hisp	4	0.00415	1.10194	240.964	0.907493	Moderate Support	Inclusionary	60	1;1;1;1	I15
D01_RD14-0003-40_41_42_43-1;1;1;1-M4I15-0.06GF-Q1.6_04.15sec	GT37767_Hisp	4	0.00542	1.00021	184.502	0.999787	Moderate Support	Inclusionary	60	1;1;1;1	I15
D01_RD14-0003-40_41_42_43-1;1;1;1-M4I15-0.06GF-Q1.6_04.15sec	WT51373_Cauc	4	0.0402	1.00052	24.8756	0.999484	Limited Support	Inclusionary	60	1;1;1;1	I15
D01_RD14-0003-40_41_42_43-1;1;1;1-M4U15-0.06GF-Q3.7_04.15sec	C59C_Cauc	4	0.336	0.797348	2.97619	1.25416	Limited Support	Uninformative	60	1;1;1;1	U15
D01_RD14-0003-40_41_42_43-1;1;1;1-M4U15-0.06GF-Q3.7_04.15sec	PT83862_AA	4	2.13	7.90318	0.469484	0.126531	Inclusionary	Inclusionary	60	1;1;1;1	U15
D01_RD14-0003-40_41_42_43-1;1;1;1-M4U15-0.06GF-Q3.7_04.15sec	TT51694_Cauc	4	0.166	0.742736	6.0241	1.34637	Limited Support	Uninformative	60	1;1;1;1	U15
D01_RD14-0003-40_41_42_43-1;1;1;1-M4U15-0.06GF-Q3.7_04.15sec	ZT81377_Cauc	4	0.363	0.785094	2.75482	1.27373	Limited Support	Uninformative	60	1;1;1;1	U15
D01_RD14-0003-44_45-1;1-M3a-0.062GF-Q0.5_04.15sec	C35A_Asian	2	0	1.02401e-28	#NUM!	9.76552e+27	Very Strong Support	Very Strong Support	62	1;1	a
D01_RD14-0003-44_45-1;1-M3a-0.062GF-Q0.5_04.15sec	JT51476_AA	2	0	4.65052e-36	#NUM!	2.1503e+35	Very Strong Support	Very Strong Support	62	1;1	a
D01_RD14-0003-44_45-1;1-M3S30-0.062GF-Q3.1_04.15sec	OT05587_AA	2	6.15e-05	0.0015745	16260.2	635.121	Strong Support	Moderate Support	62	1;1	S30
D01_RD14-0003-44_45-1;1-M3S30-0.062GF-Q3.1_04.15sec	PT84234_AA	2	0.174	53.2413	5.74713	0.0187824	Limited Support	Inclusionary	62	1;1	S30
D01_RD14-0003-44_45-1;1-M4I15-0.03GF-Q1.2_04.15sec	UT57286_Cauc	2	7.01e-12	0.999427	1.42653e+11	1.00057	Very Strong Support	Uninformative	30	1;1	I15
D01_RD14-0003-44_45-1;1-M4I15-0.03GF-Q1.2_04.15sec	WT51381_Cauc	2	3.78e-05	1.02855	26455	0.972241	Strong Support	Inclusionary	30	1;1	I15
D01_RD14-0003-44_45-1;1-M4U15-0.03GF-Q1.3_04.15sec	WT51373_Cauc	2	0	3.53922e-05	#NUM!	28254.8	Very Strong Support	Strong Support	30	1;1	U15
D01_RD14-0003-44_45-1;1-M4U15-0.03GF-Q1.3_04.15sec	ZT81382_Cauc	2	4.64e-12	0.00143395	2.15517e+11	697.372	Very Strong Support	Moderate Support	30	1;1	U15
D01_RD14-0003-50_29_30_31-1;1;2;1-M2a-0.155GF-Q0.5_04.15sec	C36A_Asian	4	0	0.999888	#NUM!	1.00011	Very Strong Support	Uninformative	155	1;1;2;1	a
D01_RD14-0003-50_29_30_31-1;1;2;1-M2a-0.155GF-Q0.5_04.15sec	MT97186_Cauc	4	0	1.00002	#NUM!	0.999979	Very Strong Support	Inclusionary	155	1;1;2;1	a
D01_RD14-0003-50_29_30_31-1;1;2;1-M2a-0.155GF-Q0.5_04.15sec	Y32_Cauc	4	0	1.00007	#NUM!	0.999929	Very Strong Support	Inclusionary	155	1;1;2;1	a
D01_RD14-0003-50_29_30_31-1;1;2;1-M2a-0.155GF-Q0.5_04.15sec	Y38_Hisp	4	1.28e-22	1.00002	7.8125e+21	0.999978	Very Strong Support	Inclusionary	155	1;1;2;1	a
D02_RD14-0003-36_37_38-1;2;1-M3d-0.124GF-Q0.9_04.15sec	TT51399_Hisp	3	0.00136	1.79446	735.294	0.55727	Moderate Support	Inclusionary	124	1;2;1	d
D02_RD14-0003-36_37_38-1;2;1-M3d-0.124GF-Q0.9_04.15sec	TT51694_Cauc	3	4.36e-06	0.0214109	229358	46.7053	Strong Support	Limited Support	124	1;2;1	d
D02_RD14-0003-36_37_38-1;2;1-M3d-0.124GF-Q0.9_04.15sec	WT51342_Cauc	3	1.43e-11	0.025457	6.99301e+10	39.2819	Very Strong Support	Limited Support	124	1;2;1	d
D02_RD14-0003-40_41_42_43-1;1;1;1-M2e-0.124GF-Q3.2_04.15sec	C30A_Asian	4	0.209	0.999809	4.78469	1.00019	Limited Support	Uninformative	124	1;1;1;1	e
D02_RD14-0003-40_41_42_43-1;1;1;1-M2e-0.124GF-Q3.2_04.15sec	C30B_AA	4	587	167.203	0.00170358	0.00598076	Inclusionary	Inclusionary	124	1;1;1;1	e
D02_RD14-0003-40_41_42_43-1;1;1;1-M2e-0.124GF-Q3.2_04.15sec	JT52346_Cauc	4	0.000216	1.0011	4629.63	0.998899	Moderate Support	Inclusionary	124	1;1;1;1	e
D02_RD14-0003-40_41_42_43-1;1;1;1-M2e-0.124GF-Q3.2_04.15sec	UA16899_Cauc	4	0.0352	0.999121	28.4091	1.00088	Limited Support	Uninformative	124	1;1;1;1	e
D02_RD14-0003-40_41-1;4-M4I15-0.155GF-Q1.0_04.15sec	PT83978_AA	2	0	2.13886e-19	#NUM!	4.67538e+18	Very Strong Support	Very Strong Support	155	1;4	I15
D02_RD14-0003-40_41-1;4-M4I15-0.155GF-Q1.0_04.15sec	UT58333_Cauc	2	0	6.71538e-26	#NUM!	1.48912e+25	Very Strong Support	Very Strong Support	155	1;4	I15
D02_RD14-0003-40_41-1;4-M4U15-0.155GF-Q1.8_04.15sec	C18A_Asian	2	0	5.3511e-07	#NUM!	1.86877e+06	Very Strong Support	Very Strong Support	155	1;4	U15
D02_RD14-0003-40_41-1;4-M4U15-0.155GF-Q1.8_04.15sec	OT05560_AA	2	0	7.58658e-07	#NUM!	1.31812e+06	Very Strong Support	Very Strong Support	155	1;4	U15
D02_RD14-0003-42_43-1;9-M1S10-0.31GF-Q1.2_04.15sec	C99A_Asian	2	0	1.1921e-21	#NUM!	8.38858e+20	Very Strong Support	Very Strong Support	310	1;9	S10
D02_RD14-0003-42_43-1;9-M1S10-0.31GF-Q1.2_04.15sec	UA16894_Cauc	2	0	4.9949e-23	#NUM!	2.00204e+22	Very Strong Support	Very Strong Support	310	1;9	S10
D02_RD14-0003-44_45_46_47-1;1;4;1-M2U15-0.217GF-Q1.1_04.15sec	C69H_Hisp	4	0.000156	0.463302	6410.26	2.15842	Moderate Support	Limited Support	217	1;1;4;1	U15
D02_RD14-0003-44_45_46_47-1;1;4;1-M2U15-0.217GF-Q1.1_04.15sec	MT94827_Cauc	4	1.93e-05	0.712741	51813.5	1.40303	Strong Support	Uninformative	217	1;1;4;1	U15
D02_RD14-0003-44_45_46_47-1;1;4;1-M2U15-0.217GF-Q1.1_04.15sec	TT51304_Hisp	4	0.000137	0.492774	7299.27	2.02933	Moderate Support	Limited Support	217	1;1;4;1	U15
D02_RD14-0003-44_45_46_47-1;1;4;1-M2U15-0.217GF-Q1.1_04.15sec	ZT80658_Hisp	4	0.000179	0.442972	5586.59	2.25748	Moderate Support	Limited Support	217	1;1;4;1	U15
D02_RD14-0003-44_45_46_47-1;1;4;1-M3I15-0.217GF-Q1.1_04.15sec	C100H_Hisp	4	5.07e-06	0.628632	197239	1.59075	Strong Support	Uninformative	217	1;1;4;1	I15
D02_RD14-0003-44_45_46_47-1;1;4;1-M3I15-0.217GF-Q1.1_04.15sec	C17A_Asian	4	3.61e-08	0.592125	2.77008e+07	1.68883	Very Strong Support	Uninformative	217	1;1;4;1	I15
D02_RD14-0003-44_45_46_47-1;1;4;1-M3I15-0.217GF-Q1.1_04.15sec	GT37027_AA	4	1.12e-05	0.609029	89285.7	1.64196	Strong Support	Uninformative	217	1;1;4;1	I15
D02_RD14-0003-44_45_46_47-1;1;4;1-M3I15-0.217GF-Q1.1_04.15sec	WT51381_Cauc	4	3.47e-07	0.583825	2.88184e+06	1.71284	Very Strong Support	Uninformative	217	1;1;4;1	I15
D02_RD14-0003-50_29_30_31-1;1;2;1-M2d-0.155GF-Q0.8_04.15sec	C18H_Hisp	4	2.28e-14	1.04547	4.38596e+13	0.956508	Very Strong Support	Inclusionary	155	1;1;2;1	d
D02_RD14-0003-50_29_30_31-1;1;2;1-M2d-0.155GF-Q0.8_04.15sec	GT36878_Cauc	4	9.63e-22	1.00029	1.03842e+21	0.999714	Very Strong Support	Inclusionary	155	1;1;2;1	d
D02_RD14-0003-50_29_30_31-1;1;2;1-M2d-0.155GF-Q0.8_04.15sec	PT86478_Cauc	4	1.15e-15	1.00029	869565217391309	0.999706	Very Strong Support	Inclusionary	155	1;1;2;1	d
D02_RD14-0003-50_29_30_31-1;1;2;1-M2d-0.155GF-Q0.8_04.15sec	TT50698_Cauc	4	1.42e-21	1.00022	7.04225e+20	0.999784	Very Strong Support	Inclusionary	155	1;1;2;1	d
D03_RD14-0003-33_34-1;2-M3a-0.093GF-Q0.8_04.15sec	C05A_Asian	2	0	4.84612e-26	#NUM!	2.0635e+25	Very Strong Support	Very Strong Support	93	1;2	a
D03_RD14-0003-33_34-1;2-M3a-0.093GF-Q0.8_04.15sec	GT37542_Hisp	2	0	1.03919e-31	#NUM!	9.62291e+30	Very Strong Support	Very Strong Support	93	1;2	a
D03_RD14-0003-40_41-1;4-M3U105-0.075GF-Q14.8_04.15sec	C20B_AA	2	1.38e-06	1.052e-05	724638	95057.1	Strong Support	Strong Support	75	1;4	U105
D03_RD14-0003-40_41-1;4-M3U105-0.075GF-Q14.8_04.15sec	MT97124_Cauc	2	0.00159	0.0322314	628.931	31.0256	Moderate Support	Limited Support	75	1;4	U105
D03_RD14-0003-40_41-1;4-M4I35-0.075GF-QLAND_04.15sec	C05A_Asian	2	0	0.000492758	#NUM!	2029.4	Very Strong Support	Moderate Support	75	1;4	I35
D03_RD14-0003-40_41-1;4-M4I35-0.075GF-QLAND_04.15sec	C20B_AA	2	5.81e-06	1.81348	172117	0.551425	Strong Support	Inclusionary	75	1;4	I35
D03_RD14-0003-41_42_43-1;9;1-M2a-0.5GF-Q0.6_04.15sec	C14H_Hisp	3	0	3.78616e-08	#NUM!	2.6412e+07	Very Strong Support	Very Strong Support	500	1;9;1	a
D03_RD14-0003-41_42_43-1;9;1-M2a-0.5GF-Q0.6_04.15sec	MT94834_Cauc	3	0	0.0144608	#NUM!	69.1523	Very Strong Support	Limited Support	500	1;9;1	a
D03_RD14-0003-41_42_43-1;9;1-M2a-0.5GF-Q0.6_04.15sec	PT84236_AA	3	0	0.0310544	#NUM!	32.2015	Very Strong Support	Limited Support	500	1;9;1	a
D03_RD14-0003-44_45_46_47-1;1;4;1-M2U105-0.105GF-Q6.3_04.15sec	C47A_Asian	4	0.12	1.00029	8.33333	0.999711	Limited Support	Inclusionary	105	1;1;4;1	U105
D03_RD14-0003-44_45_46_47-1;1;4;1-M2U105-0.105GF-Q6.3_04.15sec	C94A_Asian	4	0.0768	1.67003	13.0208	0.598791	Limited Support	Inclusionary	105	1;1;4;1	U105
D03_RD14-0003-44_45_46_47-1;1;4;1-M2U105-0.105GF-Q6.3_04.15sec	GT38087_Cauc	4	0.000975	1.00062	1025.64	0.999376	Moderate Support	Inclusionary	105	1;1;4;1	U105
D03_RD14-0003-44_45_46_47-1;1;4;1-M2U105-0.105GF-Q6.3_04.15sec	WT52472_Cauc	4	0.000173	1.00098	5780.35	0.99902	Moderate Support	Inclusionary	105	1;1;4;1	U105
D03_RD14-0003-44_45_46_47-1;1;4;1-M3I35-0.105GF-QLAND_04.15sec	C06H_Hisp	4	0.00156	1.00024	641.026	0.99976	Moderate Support	Inclusionary	105	1;1;4;1	I35
D03_RD14-0003-44_45_46_47-1;1;4;1-M3I35-0.105GF-QLAND_04.15sec	C69A_Asian	4	0.001	1.00014	1000	0.999863	Moderate Support	Inclusionary	105	1;1;4;1	I35
D03_RD14-0003-44_45_46_47-1;1;4;1-M3I35-0.105GF-QLAND_04.15sec	C87C_Cauc	4	0.00528	0.999779	189.394	1.00022	Moderate Support	Uninformative	105	1;1;4;1	I35
D03_RD14-0003-44_45_46_47-1;1;4;1-M3I35-0.105GF-QLAND_04.15sec	MT97173_Cauc	4	0.00947	1.00036	105.597	0.999637	Moderate Support	Inclusionary	105	1;1;4;1	I35
D03_RD14-0003-49_50_29-1;4;1-M1S30-0.378GF-Q2.8_04.15sec	PT83916_AA	3	0	7.43975e-05	#NUM!	13441.3	Very Strong Support	Strong Support	378	1;4;1	S30
D03_RD14-0003-49_50_29-1;4;1-M1S30-0.378GF-Q2.8_04.15sec	WT51507_AA	3	0	6.07693e-05	#NUM!	16455.7	Very Strong Support	Strong Support	378	1;4;1	S30
D03_RD14-0003-49_50_29-1;4;1-M1S30-0.378GF-Q2.8_04.15sec	ZT79311_AA	3	0.000403	0.866577	2481.39	1.15397	Moderate Support	Uninformative	378	1;4;1	S30
D04_RD14-0003-33_34-1;2-M4d-0.093GF-Q1.3_04.15sec	C13B_AA	2	0	4.2116e-14	#NUM!	2.3744e+13	Very Strong Support	Very Strong Support	93	1;2	d
D04_RD14-0003-33_34-1;2-M4d-0.093GF-Q1.3_04.15sec	PT84183_AA	2	0	9.04311e-12	#NUM!	1.10581e+11	Very Strong Support	Very Strong Support	93	1;2	d
D04_RD14-0003-36_37_38_39-1;2;2;1-M1S30-0.378GF-Q2.6_04.15sec	C12A_Asian	4	1.33e-05	0.0261777	75188	38.2004	Strong Support	Limited Support	378	1;2;2;1	S30
D04_RD14-0003-36_37_38_39-1;2;2;1-M1S30-0.378GF-Q2.6_04.15sec	C43A_Asian	4	8.42e-05	0.0465272	11876.5	21.4928	Strong Support	Limited Support	378	1;2;2;1	S30
D04_RD14-0003-36_37_38_39-1;2;2;1-M1S30-0.378GF-Q2.6_04.15sec	C95B_AA	4	0.321	0.845281	3.11526	1.18304	Limited Support	Uninformative	378	1;2;2;1	S30
D04_RD14-0003-36_37_38_39-1;2;2;1-M1S30-0.378GF-Q2.6_04.15sec	PT86478_Cauc	4	0.000105	0.0832933	9523.81	12.0058	Moderate Support	Limited Support	378	1;2;2;1	S30
D04_RD14-0003-36_37_38_39-1;2;2;1-M2a-0.378GF-Q0.7_04.15sec	C38H_Hisp	4	8.14e-15	0.00896932	1.2285e+14	111.491	Very Strong Support	Moderate Support	378	1;2;2;1	a
D04_RD14-0003-36_37_38_39-1;2;2;1-M2a-0.378GF-Q0.7_04.15sec	C71C_Cauc	4	4.79e-09	0.00749053	2.08768e+08	133.502	Very Strong Support	Moderate Support	378	1;2;2;1	a
D04_RD14-0003-36_37_38_39-1;2;2;1-M2a-0.378GF-Q0.7_04.15sec	TT50913_AA	4	6.17e-17	0.00914556	1.62075e+16	109.343	Very Strong Support	Moderate Support	378	1;2;2;1	a
D04_RD14-0003-36_37_38_39-1;2;2;1-M2a-0.378GF-Q0.7_04.15sec	Y25_Hisp	4	3.64e-07	0.298552	2.74725e+06	3.3495	Very Strong Support	Limited Support	378	1;2;2;1	a
D04_RD14-0003-41_42_43-1;9;1-M2d-0.5GF-Q1.2_04.15sec	C19C_Cauc	3	5.52e-06	0.432111	181159	2.31422	Strong Support	Limited Support	500	1;9;1	d
D04_RD14-0003-41_42_43-1;9;1-M2d-0.5GF-Q1.2_04.15sec	PT83895_AA	3	9.46e-09	0.0787074	1.05708e+08	12.7053	Very Strong Support	Limited Support	500	1;9;1	d
D04_RD14-0003-41_42_43-1;9;1-M2d-0.5GF-Q1.2_04.15sec	ZT80682_Hisp	3	2.19e-07	0.0936969	4.56621e+06	10.6727	Very Strong Support	Limited Support	500	1;9;1	d
D04_RD14-0003-42_43-1;9-M1U105-0.31GF-Q0.6_04.15sec	PT84224_AA	2	0	6.41074e-31	#NUM!	1.55988e+30	Very Strong Support	Very Strong Support	310	1;9	U105
D04_RD14-0003-42_43-1;9-M1U105-0.31GF-Q0.6_04.15sec	PT84247_AA	2	0	4.06051e-44	#NUM!	2.46275e+43	Very Strong Support	Very Strong Support	310	1;9	U105
D04_RD14-0003-42_43-1;9-M2a-0.63GF-Q0.5_04.15sec	C45A_Asian	2	0	4.93616e-56	#NUM!	2.02587e+55	Very Strong Support	Very Strong Support	630	1;9	a
D04_RD14-0003-42_43-1;9-M2a-0.63GF-Q0.5_04.15sec	PT83912_AA	2	0	4.26009e-56	#NUM!	2.34737e+55	Very Strong Support	Very Strong Support	630	1;9	a
D04_RD14-0003-42_43-1;9-M2I35-0.31GF-QLAND_04.15sec	C15A_Asian	2	0	3.43652e-25	#NUM!	2.90992e+24	Very Strong Support	Very Strong Support	310	1;9	I35
D04_RD14-0003-42_43-1;9-M2I35-0.31GF-QLAND_04.15sec	C17B_AA	2	0	3.95996e-34	#NUM!	2.52528e+33	Very Strong Support	Very Strong Support	310	1;9	I35
D04_RD14-0003-48_49_50_29-1;4;4;4-M1U105-0.403GF-Q1.0_04.15sec	C02Ba_AA	4	0	3.81064e-05	#NUM!	26242.3	Very Strong Support	Strong Support	403	1;4;4;4	U105
D04_RD14-0003-48_49_50_29-1;4;4;4-M1U105-0.403GF-Q1.0_04.15sec	C70H_Hisp	4	0	2.57934e-06	#NUM!	387696	Very Strong Support	Strong Support	403	1;4;4;4	U105
D04_RD14-0003-48_49_50_29-1;4;4;4-M1U105-0.403GF-Q1.0_04.15sec	GT37312_Hisp	4	0	1.09765e-10	#NUM!	9.11035e+09	Very Strong Support	Very Strong Support	403	1;4;4;4	U105
D04_RD14-0003-48_49_50_29-1;4;4;4-M1U105-0.403GF-Q1.0_04.15sec	UT57299_Cauc	4	0	9.56223e-11	#NUM!	1.04578e+10	Very Strong Support	Very Strong Support	403	1;4;4;4	U105
D04_RD14-0003-48_49_50_29-1;4;4;4-M2I35-0.403GF-Q58.3_04.15sec	C66B_AA	4	0	0.0410504	#NUM!	24.3603	Very Strong Support	Limited Support	403	1;4;4;4	I35
D04_RD14-0003-48_49_50_29-1;4;4;4-M2I35-0.403GF-Q58.3_04.15sec	JT51335_AA	4	3.29e-17	0.0227548	3.03951e+16	43.9467	Very Strong Support	Limited Support	403	1;4;4;4	I35
D04_RD14-0003-48_49_50_29-1;4;4;4-M2I35-0.403GF-Q58.3_04.15sec	PT84247_AA	4	0	0.0017296	#NUM!	578.169	Very Strong Support	Moderate Support	403	1;4;4;4	I35
D04_RD14-0003-48_49_50_29-1;4;4;4-M2I35-0.403GF-Q58.3_04.15sec	ZT80659_Hisp	4	0	4.67899	#NUM!	0.213721	Very Strong Support	Inclusionary	403	1;4;4;4	I35
D05_RD14-0003-44_45_46_47-1;1;4;1-M1S30-0.75GF-Q2.9_04.15sec	C22H_Hisp	4	0.00633	0.839394	157.978	1.19134	Moderate Support	Uninformative	750	1;1;4;1	S30
D05_RD14-0003-44_45_46_47-1;1;4;1-M1S30-0.75GF-Q2.9_04.15sec	C32C_Cauc	4	0.000522	0.0762125	1915.71	13.1212	Moderate Support	Limited Support	750	1;1;4;1	S30
D05_RD14-0003-44_45_46_47-1;1;4;1-M1S30-0.75GF-Q2.9_04.15sec	ZC08844_Cauc	4	0.0101	0.534302	99.0099	1.8716	Limited Support	Uninformative	750	1;1;4;1	S30
D05_RD14-0003-44_45_46_47-1;1;4;1-M1S30-0.75GF-Q2.9_04.15sec	ZT79327_AA	4	5.02e-05	0.0515726	19920.3	19.3901	Strong Support	Limited Support	750	1;1;4;1	S30
D05_RD14-0003-46_47_48-1;1;1-M2U60-0.189GF-Q2.5_04.15sec	GC03394_Cauc	3	0	7.54239e-07	#NUM!	1.32584e+06	Very Strong Support	Very Strong Support	189	1;1;1	U60
D05_RD14-0003-46_47_48-1;1;1-M2U60-0.189GF-Q2.5_04.15sec	UA16895_Cauc	3	0	8.81511e-06	#NUM!	113442	Very Strong Support	Strong Support	189	1;1;1	U60
D05_RD14-0003-46_47_48-1;1;1-M2U60-0.189GF-Q2.5_04.15sec	Y3_Cauc	3	0	0.0036783	#NUM!	271.865	Very Strong Support	Moderate Support	189	1;1;1	U60
D05_RD14-0003-46_47_48-1;1;1-M4I22-0.045GF-Q1.4_04.15sec	MT94858_Cauc	3	3.86	1.75268	0.259067	0.570555	Inclusionary	Inclusionary	45	1;1;1	I22
D05_RD14-0003-46_47_48-1;1;1-M4I22-0.045GF-Q1.4_04.15sec	PT84179_AA	3	0.0232	1.00861	43.1034	0.991461	Limited Support	Inclusionary	45	1;1;1	I22
D05_RD14-0003-46_47_48-1;1;1-M4I22-0.045GF-Q1.4_04.15sec	UT58302_Cauc	3	0.000678	0.999053	1474.93	1.00095	Moderate Support	Uninformative	45	1;1;1	I22
D05_RD14-0003-48_49-1;4-M3a-0.315GF-Q0.6_04.15sec	GT38087_Cauc	2	0	4.50981e-63	#NUM!	2.21739e+62	Very Strong Support	Very Strong Support	315	1;4	a
D05_RD14-0003-48_49-1;4-M3a-0.315GF-Q0.6_04.15sec	OT05563_AA	2	0	5.52515e-43	#NUM!	1.80991e+42	Very Strong Support	Very Strong Support	315	1;4	a
D06_RD14-0003-44_45_46-1;2;2-M3c-0.155GF-Q0.9_04.15sec	C05H_Hisp	3	8.39e-11	0.0290131	1.1919e+10	34.4672	Very Strong Support	Limited Support	155	1;2;2	c
D06_RD14-0003-44_45_46-1;2;2-M3c-0.155GF-Q0.9_04.15sec	C56B_AA	3	1.15e-11	0.0174291	8.69565e+10	57.3754	Very Strong Support	Limited Support	155	1;2;2	c
D06_RD14-0003-44_45_46-1;2;2-M3c-0.155GF-Q0.9_04.15sec	PT83909_AA	3	0	0.0224231	#NUM!	44.5968	Very Strong Support	Limited Support	155	1;2;2	c
D06_RD14-0003-46_47_48-1;1;1-M3a-0.093GF-Q0.5_04.15sec	MT94868_Cauc	3	0	0.000394667	#NUM!	2533.78	Very Strong Support	Moderate Support	93	1;1;1	a
D06_RD14-0003-46_47_48-1;1;1-M3a-0.093GF-Q0.5_04.15sec	MT95124_AA	3	0	4.45119e-07	#NUM!	2.24659e+06	Very Strong Support	Very Strong Support	93	1;1;1	a
D06_RD14-0003-46_47_48-1;1;1-M3a-0.093GF-Q0.5_04.15sec	ZT79336_AA	3	5.35e-19	1.54613e-06	1.86916e+18	646777	Very Strong Support	Strong Support	93	1;1;1	a
D06_RD14-0003-48_49-1;4-M2d-0.315GF-Q0.8_04.15sec	C45A_Asian	2	0	4.67131e-21	#NUM!	2.14073e+20	Very Strong Support	Very Strong Support	315	1;4	d
D06_RD14-0003-48_49-1;4-M2d-0.315GF-Q0.8_04.15sec	ZT80334_Hisp	2	0	2.77631e-35	#NUM!	3.60191e+34	Very Strong Support	Very Strong Support	315	1;4	d
D06_RD14-0003-49_50_29-1;4;1-M3U15-0.09GF-Q1.0_04.15sec	C04Ba_AA	3	5.47e-10	0.307227	1.82815e+09	3.25492	Very Strong Support	Limited Support	90	1;4;1	U15
D06_RD14-0003-49_50_29-1;4;1-M3U15-0.09GF-Q1.0_04.15sec	GT37869_Hisp	3	1.39e-09	0.0595818	7.19424e+08	16.7836	Very Strong Support	Limited Support	90	1;4;1	U15
D06_RD14-0003-49_50_29-1;4;1-M3U15-0.09GF-Q1.0_04.15sec	JT51465_AA	3	0	0.055704	#NUM!	17.952	Very Strong Support	Limited Support	90	1;4;1	U15
D06_RD14-0003-49_50_29-1;4;1-M4I22-0.186GF-Q2.1_04.15sec	GA05070_Hisp	3	1.87e-24	0.230658	5.34759e+23	4.33542	Very Strong Support	Limited Support	186	1;4;1	I22
D06_RD14-0003-49_50_29-1;4;1-M4I22-0.186GF-Q2.1_04.15sec	MT95102_AA	3	1.65e-12	0.129803	6.06061e+11	7.70399	Very Strong Support	Limited Support	186	1;4;1	I22
D06_RD14-0003-49_50_29-1;4;1-M4I22-0.186GF-Q2.1_04.15sec	ZT79874_Hisp	3	1.41e-10	0.440172	7.0922e+09	2.27184	Very Strong Support	Limited Support	186	1;4;1	I22
D08_RD14-0003-30_31_32-1;4;4-M2U105-0.135GF-Q5.1_04.15sec	C11B_AA	3	6.19e-11	0.00199144	1.61551e+10	502.15	Very Strong Support	Moderate Support	135	1;4;4	U105
D08_RD14-0003-30_31_32-1;4;4-M2U105-0.135GF-Q5.1_04.15sec	C42A_Asian	3	1.75e-09	0.00251783	5.71429e+08	397.167	Very Strong Support	Moderate Support	135	1;4;4	U105
D08_RD14-0003-30_31_32-1;4;4-M2U105-0.135GF-Q5.1_04.15sec	ZT79618_AA	3	1.85e-06	0.0150327	540541	66.5215	Strong Support	Limited Support	135	1;4;4	U105
D08_RD14-0003-35_50-1;9-M2c-0.31GF-Q0.7_04.15sec	C26A_Asian	2	0	1.2534e-62	#NUM!	7.97828e+61	Very Strong Support	Very Strong Support	310	1;9	c
D08_RD14-0003-35_50-1;9-M2c-0.31GF-Q0.7_04.15sec	C39A_Asian	2	0	2.66601e-30	#NUM!	3.75093e+29	Very Strong Support	Very Strong Support	310	1;9	c
D08_RD14-0003-47_48_49-1;9;9-M2c-0.589GF-Q1.1_04.15sec	C63B_AA	3	0	0.000908316	#NUM!	1100.94	Very Strong Support	Moderate Support	589	1;9;9	c
D08_RD14-0003-47_48_49-1;9;9-M2c-0.589GF-Q1.1_04.15sec	GT38075_Cauc	3	0	3.38411e-05	#NUM!	29549.9	Very Strong Support	Strong Support	589	1;9;9	c
D08_RD14-0003-47_48_49-1;9;9-M2c-0.589GF-Q1.1_04.15sec	UA16899_Cauc	3	0	3.43858e-05	#NUM!	29081.8	Very Strong Support	Strong Support	589	1;9;9	c
D09_RD14-0003-30_31_32-1;4;4-M2a-0.567GF-Q0.6_04.15sec	PT83978_AA	3	0	2.31445e-23	#NUM!	4.32068e+22	Very Strong Support	Very Strong Support	567	1;4;4	a
D09_RD14-0003-30_31_32-1;4;4-M2a-0.567GF-Q0.6_04.15sec	ZT79336_AA	3	0	2.58304e-20	#NUM!	3.87141e+19	Very Strong Support	Very Strong Support	567	1;4;4	a
D09_RD14-0003-30_31_32-1;4;4-M2a-0.567GF-Q0.6_04.15sec	ZT80658_Hisp	3	0	6.88279e-21	#NUM!	1.4529e+20	Very Strong Support	Very Strong Support	567	1;4;4	a
D09_RD14-0003-35_50-1;9-M2e-0.31GF-Q0.9_04.15sec	MT94892_Cauc	2	0	3.15034e-40	#NUM!	3.17426e+39	Very Strong Support	Very Strong Support	310	1;9	e
D09_RD14-0003-35_50-1;9-M2e-0.31GF-Q0.9_04.15sec	ZT81382_Cauc	2	0	3.14604e-32	#NUM!	3.1786e+31	Very Strong Support	Very Strong Support	310	1;9	e
D09_RD14-0003-37_38_39_40-1;9;9;1-M2e-0.62GF-Q0.8_04.15sec	C84B_AA	4	0.00385	0.0110785	259.74	90.2653	Moderate Support	Limited Support	620	1;9;9;1	e
D09_RD14-0003-37_38_39_40-1;9;9;1-M2e-0.62GF-Q0.8_04.15sec	C84H_Hisp	4	0.00837	0.0714739	119.474	13.9911	Moderate Support	Limited Support	620	1;9;9;1	e
D09_RD14-0003-37_38_39_40-1;9;9;1-M2e-0.62GF-Q0.8_04.15sec	WT51546_AA	4	0.0023	0.00521031	434.783	191.927	Moderate Support	Moderate Support	620	1;9;9;1	e
D09_RD14-0003-37_38_39_40-1;9;9;1-M2e-0.62GF-Q0.8_04.15sec	ZT79311_AA	4	0.0832	0.0117698	12.0192	84.963	Limited Support	Limited Support	620	1;9;9;1	e
D09_RD14-0003-47_48_49-1;9;9-M1e-0.589GF-Q2.2_04.15sec	C58A_Asian	3	4.7e-12	4.20426e-05	2.12766e+11	23785.4	Very Strong Support	Strong Support	589	1;9;9	e
D09_RD14-0003-47_48_49-1;9;9-M1e-0.589GF-Q2.2_04.15sec	JT51485_AA	3	1.46e-11	0.000127093	6.84932e+10	7868.28	Very Strong Support	Moderate Support	589	1;9;9	e
D09_RD14-0003-47_48_49-1;9;9-M1e-0.589GF-Q2.2_04.15sec	WT52472_Cauc	3	2.02e-11	0.00133937	4.9505e+10	746.618	Very Strong Support	Moderate Support	589	1;9;9	e
D10_RD14-0003-39_40-1;2-M2c-0.189GF-Q1.0_04.15sec	C02A_Asian	2	0	2.60779e-37	#NUM!	3.83467e+36	Very Strong Support	Very Strong Support	189	1;2	c
D10_RD14-0003-39_40-1;2-M2c-0.189GF-Q1.0_04.15sec	C59H_Hisp	2	0	3.46064e-20	#NUM!	2.88964e+19	Very Strong Support	Very Strong Support	189	1;2	c
D11_RD14-0003-39_40-1;2-M2e-0.189GF-Q2.2_04.15sec	C49H_Hisp	2	0	6.10841e-21	#NUM!	1.63709e+20	Very Strong Support	Very Strong Support	189	1;2	e
D11_RD14-0003-39_40-1;2-M2e-0.189GF-Q2.2_04.15sec	ZA08588_Hisp	2	0	5.42519e-22	#NUM!	1.84325e+21	Very Strong Support	Very Strong Support	189	1;2	e
D11_RD14-0003-48_49_50_29-1;4;4;4-M1e-0.75GF-Q1.1_04.15sec	C64B_AA	4	7.71e-15	0.00062062	1.29702e+14	1611.29	Very Strong Support	Moderate Support	750	1;4;4;4	e
D11_RD14-0003-48_49_50_29-1;4;4;4-M1e-0.75GF-Q1.1_04.15sec	MT97145_Cauc	4	3.24e-11	0.000728387	3.08642e+10	1372.9	Very Strong Support	Moderate Support	750	1;4;4;4	e
D11_RD14-0003-48_49_50_29-1;4;4;4-M1e-0.75GF-Q1.1_04.15sec	PT85612_Hisp	4	3.91e-19	0.000823662	2.55754e+18	1214.09	Very Strong Support	Moderate Support	750	1;4;4;4	e
D11_RD14-0003-48_49_50_29-1;4;4;4-M1e-0.75GF-Q1.1_04.15sec	ZT79868_Hisp	4	1.06e-16	0.000784946	9433962264151024	1273.97	Very Strong Support	Moderate Support	750	1;4;4;4	e
E01_RD14-0003-31_32-1;1-M2a-0.03GF-Q1.2_05.15sec	C39H_Hisp	2	0	8.69812e-10	#NUM!	1.14967e+09	Very Strong Support	Very Strong Support	30	1;1	a
E01_RD14-0003-31_32-1;1-M2a-0.03GF-Q1.2_05.15sec	Y23_Hisp	2	0	4.5664e-12	#NUM!	2.18991e+11	Very Strong Support	Very Strong Support	30	1;1	a
E01_RD14-0003-36_37_38-1;2;1-M3a-0.06GF-Q0.7_05.15sec	C28H_Hisp	3	0	1.58199e-05	#NUM!	63211.7	Very Strong Support	Strong Support	60	1;2;1	a
E01_RD14-0003-36_37_38-1;2;1-M3a-0.06GF-Q0.7_05.15sec	PT83899_AA	3	0	1.45632e-05	#NUM!	68666	Very Strong Support	Strong Support	60	1;2;1	a
E01_RD14-0003-36_37_38-1;2;1-M3a-0.06GF-Q0.7_05.15sec	PT84184_AA	3	0	0.000240413	#NUM!	4159.51	Very Strong Support	Moderate Support	60	1;2;1	a
E01_RD14-0003-40_41_42_43-1;1;1;1-M4a-0.06GF-Q0.7_05.15sec	C23B_AA	4	0.0297	1.00024	33.67	0.999763	Limited Support	Inclusionary	60	1;1;1;1	a
E01_RD14-0003-40_41_42_43-1;1;1;1-M4a-0.06GF-Q0.7_05.15sec	GT38066_Cauc	4	0.00187	1.00049	534.759	0.999513	Moderate Support	Inclusionary	60	1;1;1;1	a
E01_RD14-0003-40_41_42_43-1;1;1;1-M4a-0.06GF-Q0.7_05.15sec	GT38093_Cauc	4	0.0363	1.00001	27.5482	0.999986	Limited Support	Inclusionary	60	1;1;1;1	a
E01_RD14-0003-40_41_42_43-1;1;1;1-M4a-0.06GF-Q0.7_05.15sec	Y18_AA	4	0.337	1.0003	2.96736	0.9997	Limited Support	Inclusionary	60	1;1;1;1	a
E01_RD14-0003-40_41_42_43-1;1;1;1-M4I22-0.252GF-Q3.5_05.15sec	C65A_Asian	4	1.12e-10	0.999185	8.92857e+09	1.00082	Very Strong Support	Uninformative	252	1;1;1;1	I22
E01_RD14-0003-40_41_42_43-1;1;1;1-M4I22-0.252GF-Q3.5_05.15sec	C83B_AA	4	9.5e-09	0.999981	1.05263e+08	1.00002	Very Strong Support	Uninformative	252	1;1;1;1	I22
E01_RD14-0003-40_41_42_43-1;1;1;1-M4I22-0.252GF-Q3.5_05.15sec	PT83902_AA	4	6.5e-10	0.999242	1.53846e+09	1.00076	Very Strong Support	Uninformative	252	1;1;1;1	I22
E01_RD14-0003-40_41_42_43-1;1;1;1-M4I22-0.252GF-Q3.5_05.15sec	PT84242_AA	4	1.08e-13	1.00056	9.25926e+12	0.999438	Very Strong Support	Inclusionary	252	1;1;1;1	I22
E01_RD14-0003-44_45-1;1-M2U60-0.126GF-Q2.1_05.15sec	C36A_Asian	2	0	2.81331e-21	#NUM!	3.55454e+20	Very Strong Support	Very Strong Support	126	1;1	U60
E01_RD14-0003-44_45-1;1-M2U60-0.126GF-Q2.1_05.15sec	C94B_AA	2	0	2.05224e-16	#NUM!	4872728151990985	Very Strong Support	Very Strong Support	126	1;1	U60
E01_RD14-0003-44_45-1;1-M3I22-0.126GF-Q2.4_05.15sec	C28A_Asian	2	0	7.27924e-27	#NUM!	1.37377e+26	Very Strong Support	Very Strong Support	126	1;1	I22
E01_RD14-0003-44_45-1;1-M3I22-0.126GF-Q2.4_05.15sec	GT36886_Cauc	2	0	5.52655e-22	#NUM!	1.80945e+21	Very Strong Support	Very Strong Support	126	1;1	I22
E01_RD14-0003-44_45-1;1-M4a-0.031GF-Q0.5_05.15sec	MT97196_Cauc	2	0	1.98456e-13	#NUM!	5.0389e+12	Very Strong Support	Very Strong Support	31	1;1	a
E01_RD14-0003-44_45-1;1-M4a-0.031GF-Q0.5_05.15sec	PT86536_Cauc	2	7.53e-23	5.82273e-12	1.32802e+22	1.71741e+11	Very Strong Support	Very Strong Support	31	1;1	a
E01_RD14-0003-44_45-1;1-M4S30-0.03GF-Q3.2_05.15sec	C64H_Hisp	2	0.0164	0.235281	60.9756	4.25023	Limited Support	Limited Support	30	1;1	S30
E01_RD14-0003-44_45-1;1-M4S30-0.03GF-Q3.2_05.15sec	MT95855_Hisp	2	0.0796	0.283405	12.5628	3.52852	Limited Support	Limited Support	30	1;1	S30
E01_RD14-0003-50_29_30_31-1;1;2;1-M3a-0.075GF-Q0.5_05.15sec	C03H_Hisp	4	7.81e-05	0.102886	12804.1	9.71951	Strong Support	Limited Support	75	1;1;2;1	a
E01_RD14-0003-50_29_30_31-1;1;2;1-M3a-0.075GF-Q0.5_05.15sec	C55C_Cauc	4	8.09e-12	0.123847	1.23609e+11	8.07448	Very Strong Support	Limited Support	75	1;1;2;1	a
E01_RD14-0003-50_29_30_31-1;1;2;1-M3a-0.075GF-Q0.5_05.15sec	PC16856_Asian	4	2.43e-07	0.173838	4.11523e+06	5.7525	Very Strong Support	Limited Support	75	1;1;2;1	a
E01_RD14-0003-50_29_30_31-1;1;2;1-M3a-0.075GF-Q0.5_05.15sec	Y18_AA	4	8.74e-07	0.15569	1.14416e+06	6.42303	Very Strong Support	Limited Support	75	1;1;2;1	a
E02_RD14-0003-31_32-1;1-M2d-0.03GF-Q6.0_05.15sec	C82H_Hisp	2	0.0176	0.0559426	56.8182	17.8755	Limited Support	Limited Support	30	1;1	d
E02_RD14-0003-31_32-1;1-M2d-0.03GF-Q6.0_05.15sec	OT05599_AA	2	0.000378	0.00391058	2645.5	255.717	Moderate Support	Moderate Support	30	1;1	d
E02_RD14-0003-36_37_38-1;2;1-M4d-0.06GF-Q1.2_05.15sec	C72H_Hisp	3	0.0016	0.460952	625	2.16942	Moderate Support	Limited Support	60	1;2;1	d
E02_RD14-0003-36_37_38-1;2;1-M4d-0.06GF-Q1.2_05.15sec	MT97167_Cauc	3	0.0706	0.455025	14.1643	2.19768	Limited Support	Limited Support	60	1;2;1	d
E02_RD14-0003-36_37_38-1;2;1-M4d-0.06GF-Q1.2_05.15sec	MT97172_Cauc	3	0.0131	0.441309	76.3359	2.26599	Limited Support	Limited Support	60	1;2;1	d
E02_RD14-0003-40_41_42_43-1;1;1;1-M4e-0.06GF-Q5.6_05.15sec	C17C_Cauc	4	0.397	1.00346	2.51889	0.996555	Limited Support	Inclusionary	60	1;1;1;1	e
E02_RD14-0003-40_41_42_43-1;1;1;1-M4e-0.06GF-Q5.6_05.15sec	C96H_Hisp	4	0.199	1.00451	5.02513	0.99551	Limited Support	Inclusionary	60	1;1;1;1	e
E02_RD14-0003-40_41_42_43-1;1;1;1-M4e-0.06GF-Q5.6_05.15sec	MT94875_Cauc	4	0.23	0.988255	4.34783	1.01188	Limited Support	Uninformative	60	1;1;1;1	e
E02_RD14-0003-40_41_42_43-1;1;1;1-M4e-0.06GF-Q5.6_05.15sec	UT58334_Cauc	4	0.298	1.00461	3.3557	0.995412	Limited Support	Inclusionary	60	1;1;1;1	e
E02_RD14-0003-40_41-1;4-M4I15-0.075GF-Q1.0_05.15sec	C49B_AA	2	1.29e-15	6.42243e-08	7.75194e+14	1.55704e+07	Very Strong Support	Very Strong Support	75	1;4	I15
E02_RD14-0003-40_41-1;4-M4I15-0.075GF-Q1.0_05.15sec	C88A_Asian	2	0	1.17806e-11	#NUM!	8.48854e+10	Very Strong Support	Very Strong Support	75	1;4	I15
E02_RD14-0003-40_41-1;4-M4U15-0.075GF-Q1.8_05.15sec	PT84211_AA	2	0	2.61199e-06	#NUM!	382850	Very Strong Support	Strong Support	75	1;4	U15
E02_RD14-0003-40_41-1;4-M4U15-0.075GF-Q1.8_05.15sec	ZT81382_Cauc	2	6.7e-16	5.93716e-07	1492537313432834	1.68431e+06	Very Strong Support	Very Strong Support	75	1;4	U15
E02_RD14-0003-42_43-1;9-M2S10-0.15GF-Q1.0_05.15sec	UA16918_Cauc	2	0	6.13639e-21	#NUM!	1.62962e+20	Very Strong Support	Very Strong Support	150	1;9	S10
E02_RD14-0003-42_43-1;9-M2S10-0.15GF-Q1.0_05.15sec	ZT79340_AA	2	9.59e-11	0.000180062	1.04275e+10	5553.64	Very Strong Support	Moderate Support	150	1;9	S10
E02_RD14-0003-44_45_46_47-1;1;4;1-M3I15-0.105GF-Q1.1_05.15sec	C15C_Cauc	4	0.14	1.20888	7.14286	0.827211	Limited Support	Inclusionary	105	1;1;4;1	I15
E02_RD14-0003-44_45_46_47-1;1;4;1-M3I15-0.105GF-Q1.1_05.15sec	C65A_Asian	4	0.00147	0.999879	680.272	1.00012	Moderate Support	Uninformative	105	1;1;4;1	I15
E02_RD14-0003-44_45_46_47-1;1;4;1-M3I15-0.105GF-Q1.1_05.15sec	C87H_Hisp	4	0.00012	0.999815	8333.33	1.00018	Moderate Support	Uninformative	105	1;1;4;1	I15
E02_RD14-0003-44_45_46_47-1;1;4;1-M3I15-0.105GF-Q1.1_05.15sec	ZT79328_AA	4	0.0701	0.999783	14.2653	1.00022	Limited Support	Uninformative	105	1;1;4;1	I15
E02_RD14-0003-44_45_46_47-1;1;4;1-M4U15-0.105GF-Q4.4_05.15sec	OT05569_AA	4	0.00517	0.906518	193.424	1.10312	Moderate Support	Uninformative	105	1;1;4;1	U15
E02_RD14-0003-44_45_46_47-1;1;4;1-M4U15-0.105GF-Q4.4_05.15sec	PT83538_Cauc	4	0.218	1.27088	4.58716	0.786856	Limited Support	Inclusionary	105	1;1;4;1	U15
E02_RD14-0003-44_45_46_47-1;1;4;1-M4U15-0.105GF-Q4.4_05.15sec	PT83893_AA	4	0.0144	0.892335	69.4444	1.12065	Limited Support	Uninformative	105	1;1;4;1	U15
E02_RD14-0003-44_45_46_47-1;1;4;1-M4U15-0.105GF-Q4.4_05.15sec	ZT80925_Hisp	4	0.000923	0.911969	1083.42	1.09653	Moderate Support	Uninformative	105	1;1;4;1	U15
E02_RD14-0003-44_45-1;1-M4e-0.031GF-Q1.3_05.15sec	C04H_Hisp	2	6.85e-13	3.74911e-06	1.45985e+12	266730	Very Strong Support	Strong Support	31	1;1	e
E02_RD14-0003-44_45-1;1-M4e-0.031GF-Q1.3_05.15sec	UT57299_Cauc	2	8.29e-13	0.000204659	1.20627e+12	4886.17	Very Strong Support	Moderate Support	31	1;1	e
E02_RD14-0003-50_29_30_31-1;1;2;1-M4d-0.075GF-Q1.2_05.15sec	C97C_Cauc	4	0.00127	0.999991	787.402	1.00001	Moderate Support	Uninformative	75	1;1;2;1	d
E02_RD14-0003-50_29_30_31-1;1;2;1-M4d-0.075GF-Q1.2_05.15sec	MT97126_Cauc	4	0.00672	0.999796	148.81	1.0002	Moderate Support	Uninformative	75	1;1;2;1	d
E02_RD14-0003-50_29_30_31-1;1;2;1-M4d-0.075GF-Q1.2_05.15sec	UA16894_Cauc	4	0.0101	1.00037	99.0099	0.999632	Limited Support	Inclusionary	75	1;1;2;1	d
E02_RD14-0003-50_29_30_31-1;1;2;1-M4d-0.075GF-Q1.2_05.15sec	Y31_Cauc	4	7.44e-05	1.00026	13440.9	0.999736	Strong Support	Inclusionary	75	1;1;2;1	d
E03_RD14-0003-33_34-1;2-M3a-0.045GF-Q0.8_05.15sec	C61H_Hisp	2	0	8.40766e-17	#NUM!	1.18939e+16	Very Strong Support	Very Strong Support	45	1;2	a
E03_RD14-0003-33_34-1;2-M3a-0.045GF-Q0.8_05.15sec	PT84227_AA	2	0	2.29649e-20	#NUM!	4.35447e+19	Very Strong Support	Very Strong Support	45	1;2	a
E03_RD14-0003-41_42_43-1;9;1-M2a-0.341GF-Q0.6_05.15sec	C01Ba_AA	3	0	4.46439e-09	#NUM!	2.23995e+08	Very Strong Support	Very Strong Support	341	1;9;1	a
E03_RD14-0003-41_42_43-1;9;1-M2a-0.341GF-Q0.6_05.15sec	C44A_Asian	3	0	3.8191e-05	#NUM!	26184.2	Very Strong Support	Strong Support	341	1;9;1	a
E03_RD14-0003-41_42_43-1;9;1-M2a-0.341GF-Q0.6_05.15sec	MT97186_Cauc	3	0	5.22695e-09	#NUM!	1.91316e+08	Very Strong Support	Very Strong Support	341	1;9;1	a
E03_RD14-0003-42_43-1;9-M1U15-0.63GF-Q0.5_05.15sec	C01C_Cauc	2	0	6.12854e-59	#NUM!	1.63171e+58	Very Strong Support	Very Strong Support	630	1;9	U15
E03_RD14-0003-42_43-1;9-M1U15-0.63GF-Q0.5_05.15sec	GT38066_Cauc	2	0	5.84268e-79	#NUM!	1.71154e+78	Very Strong Support	Very Strong Support	630	1;9	U15
E03_RD14-0003-42_43-1;9-M2I15-0.63GF-Q0.7_05.15sec	GT37178_AA	2	0	9.63922e-26	#NUM!	1.03743e+25	Very Strong Support	Very Strong Support	630	1;9	I15
E03_RD14-0003-42_43-1;9-M2I15-0.63GF-Q0.7_05.15sec	WT52472_Cauc	2	0	7.44454e-59	#NUM!	1.34327e+58	Very Strong Support	Very Strong Support	630	1;9	I15
E03_RD14-0003-48_49_50_29-1;4;4;4-M2I15-0.75GF-Q1.1_05.15sec	GT38094_Cauc	4	0	0.0919754	#NUM!	10.8725	Very Strong Support	Limited Support	750	1;4;4;4	I15
E03_RD14-0003-48_49_50_29-1;4;4;4-M2I15-0.75GF-Q1.1_05.15sec	MT95379_AA	4	0	0.0117841	#NUM!	84.8605	Very Strong Support	Limited Support	750	1;4;4;4	I15
E03_RD14-0003-48_49_50_29-1;4;4;4-M2I15-0.75GF-Q1.1_05.15sec	MT97185_Cauc	4	0	8.70015	#NUM!	0.114941	Very Strong Support	Inclusionary	750	1;4;4;4	I15
E03_RD14-0003-48_49_50_29-1;4;4;4-M2I15-0.75GF-Q1.1_05.15sec	PT84191_AA	4	0	0.000209831	#NUM!	4765.75	Very Strong Support	Moderate Support	750	1;4;4;4	I15
E03_RD14-0003-48_49_50_29-1;4;4;4-M2U15-0.75GF-Q1.3_05.15sec	C50A_Asian	4	0	1.0004	#NUM!	0.9996	Very Strong Support	Inclusionary	750	1;4;4;4	U15
E03_RD14-0003-48_49_50_29-1;4;4;4-M2U15-0.75GF-Q1.3_05.15sec	C98H_Hisp	4	0	0.999761	#NUM!	1.00024	Very Strong Support	Uninformative	750	1;4;4;4	U15
E03_RD14-0003-48_49_50_29-1;4;4;4-M2U15-0.75GF-Q1.3_05.15sec	JT51488_AA	4	0	1.66591	#NUM!	0.600274	Very Strong Support	Inclusionary	750	1;4;4;4	U15
E03_RD14-0003-48_49_50_29-1;4;4;4-M2U15-0.75GF-Q1.3_05.15sec	PT85499_Hisp	4	0	1.00009	#NUM!	0.999914	Very Strong Support	Inclusionary	750	1;4;4;4	U15
E03_RD14-0003-49_50_29-1;4;1-M2S30-0.186GF-Q2.7_05.15sec	C32H_Hisp	3	1.4e-06	0.737492	714286	1.35595	Strong Support	Uninformative	186	1;4;1	S30
E03_RD14-0003-49_50_29-1;4;1-M2S30-0.186GF-Q2.7_05.15sec	PT83887_AA	3	8.43e-06	0.693282	118624	1.44241	Strong Support	Uninformative	186	1;4;1	S30
E03_RD14-0003-49_50_29-1;4;1-M2S30-0.186GF-Q2.7_05.15sec	ZT80245_Hisp	3	1.83e-05	0.834523	54644.8	1.19829	Strong Support	Uninformative	186	1;4;1	S30
E04_RD14-0003-33_34-1;2-M4d-0.045GF-Q1.3_05.15sec	JT51488_AA	2	0	0.232399	#NUM!	4.30294	Very Strong Support	Limited Support	45	1;2	d
E04_RD14-0003-33_34-1;2-M4d-0.045GF-Q1.3_05.15sec	PT83880_AA	2	2.3e-27	3.43278e-07	4.34783e+26	2.91309e+06	Very Strong Support	Very Strong Support	45	1;2	d
E04_RD14-0003-36_37_38_39-1;2;2;1-M2S30-0.186GF-Q2.9_05.15sec	C78B_AA	4	0.00616	0.135486	162.338	7.38086	Moderate Support	Limited Support	186	1;2;2;1	S30
E04_RD14-0003-36_37_38_39-1;2;2;1-M2S30-0.186GF-Q2.9_05.15sec	PT84232_AA	4	0.136	0.365514	7.35294	2.73587	Limited Support	Limited Support	186	1;2;2;1	S30
E04_RD14-0003-36_37_38_39-1;2;2;1-M2S30-0.186GF-Q2.9_05.15sec	TT51035_Hisp	4	0.249	7.59877	4.01606	0.1316	Limited Support	Inclusionary	186	1;2;2;1	S30
E04_RD14-0003-36_37_38_39-1;2;2;1-M2S30-0.186GF-Q2.9_05.15sec	UC10178_Cauc	4	0.000375	0.132303	2666.67	7.55842	Moderate Support	Limited Support	186	1;2;2;1	S30
E04_RD14-0003-36_37_38_39-1;2;2;1-M3a-0.186GF-Q0.7_05.15sec	C95A_Asian	4	2.95e-07	0.312419	3.38983e+06	3.20083	Very Strong Support	Limited Support	186	1;2;2;1	a
E04_RD14-0003-36_37_38_39-1;2;2;1-M3a-0.186GF-Q0.7_05.15sec	TT51407_Hisp	4	1.05e-09	0.33062	9.52381e+08	3.02462	Very Strong Support	Limited Support	186	1;2;2;1	a
E04_RD14-0003-36_37_38_39-1;2;2;1-M3a-0.186GF-Q0.7_05.15sec	WT52471_Cauc	4	4.97e-16	0.337559	2012072434607655	2.96245	Very Strong Support	Limited Support	186	1;2;2;1	a
E04_RD14-0003-36_37_38_39-1;2;2;1-M3a-0.186GF-Q0.7_05.15sec	ZT80255_Hisp	4	2.14e-08	0.308285	4.6729e+07	3.24375	Very Strong Support	Limited Support	186	1;2;2;1	a
E04_RD14-0003-41_42_43-1;9;1-M2d-0.341GF-Q1.2_05.15sec	C20C_Cauc	3	1.05e-05	0.214079	95238.1	4.67118	Strong Support	Limited Support	341	1;9;1	d
E04_RD14-0003-41_42_43-1;9;1-M2d-0.341GF-Q1.2_05.15sec	C25A_Asian	3	2.61e-07	0.186953	3.83142e+06	5.34893	Very Strong Support	Limited Support	341	1;9;1	d
E04_RD14-0003-41_42_43-1;9;1-M2d-0.341GF-Q1.2_05.15sec	ZT80427_Hisp	3	2.51e-07	0.235442	3.98406e+06	4.24732	Very Strong Support	Limited Support	341	1;9;1	d
E04_RD14-0003-42_43-1;9-M2a-0.31GF-Q0.5_05.15sec	C81B_AA	2	0	3.89516e-49	#NUM!	2.56729e+48	Very Strong Support	Very Strong Support	310	1;9	a
E04_RD14-0003-42_43-1;9-M2a-0.31GF-Q0.5_05.15sec	C97H_Hisp	2	0	1.61157e-48	#NUM!	6.20513e+47	Very Strong Support	Very Strong Support	310	1;9	a
E04_RD14-0003-42_43-1;9-M2U105-0.15GF-Q10.4_05.15sec	C75C_Cauc	2	0	0.000733071	#NUM!	1364.12	Very Strong Support	Moderate Support	150	1;9	U105
E04_RD14-0003-42_43-1;9-M2U105-0.15GF-Q10.4_05.15sec	PT84213_AA	2	1.19e-16	0.0378749	8403361344537825	26.4027	Very Strong Support	Limited Support	150	1;9	U105
E04_RD14-0003-42_43-1;9-M3I35-0.15GF-QLAND_05.15sec	JT51332_AA	2	9.05e-20	1.27233e-07	1.10497e+19	7.85962e+06	Very Strong Support	Very Strong Support	150	1;9	I35
E04_RD14-0003-42_43-1;9-M3I35-0.15GF-QLAND_05.15sec	OT07753_Cauc	2	0	9.82191e-08	#NUM!	1.01813e+07	Very Strong Support	Very Strong Support	150	1;9	I35
E04_RD14-0003-48_49_50_29-1;4;4;4-M2U105-0.195GF-Q12.1_05.15sec	JT51462_AA	4	4.64e-05	0.168266	21551.7	5.94298	Strong Support	Limited Support	195	1;4;4;4	U105
E04_RD14-0003-48_49_50_29-1;4;4;4-M2U105-0.195GF-Q12.1_05.15sec	ZT79319_AA	4	0.000501	0.176464	1996.01	5.66688	Moderate Support	Limited Support	195	1;4;4;4	U105
E04_RD14-0003-48_49_50_29-1;4;4;4-M2U105-0.195GF-Q12.1_05.15sec	ZT79899_Hisp	4	0.0562	0.549911	17.7936	1.81847	Limited Support	Uninformative	195	1;4;4;4	U105
E04_RD14-0003-48_49_50_29-1;4;4;4-M2U105-0.195GF-Q12.1_05.15sec	ZT80932_Hisp	4	8.69	6.2919	0.115075	0.158934	Inclusionary	Inclusionary	195	1;4;4;4	U105
E04_RD14-0003-48_49_50_29-1;4;4;4-M4I35-0.195GF-Q78.7_05.15sec	C17H_Hisp	4	0.000696	0.999973	1436.78	1.00003	Moderate Support	Uninformative	195	1;4;4;4	I35
E04_RD14-0003-48_49_50_29-1;4;4;4-M4I35-0.195GF-Q78.7_05.15sec	C65B_AA	4	3.82e-07	1.00002	2.6178e+06	0.999978	Very Strong Support	Inclusionary	195	1;4;4;4	I35
E04_RD14-0003-48_49_50_29-1;4;4;4-M4I35-0.195GF-Q78.7_05.15sec	OT05894_AA	4	0.00234	0.179272	427.35	5.57811	Moderate Support	Limited Support	195	1;4;4;4	I35
E04_RD14-0003-48_49_50_29-1;4;4;4-M4I35-0.195GF-Q78.7_05.15sec	UT58310_Cauc	4	2.18e-05	1.00001	45871.6	0.999994	Strong Support	Inclusionary	195	1;4;4;4	I35
E05_RD14-0003-33_34_35_36-1;4;4;1-M2a-0.63GF-Q0.5_05.15sec	C41C_Cauc	4	0	0.00319238	#NUM!	313.246	Very Strong Support	Moderate Support	630	1;4;4;1	a
E05_RD14-0003-33_34_35_36-1;4;4;1-M2a-0.63GF-Q0.5_05.15sec	MT95124_AA	4	0	0.000107284	#NUM!	9321.1	Very Strong Support	Moderate Support	630	1;4;4;1	a
E05_RD14-0003-33_34_35_36-1;4;4;1-M2a-0.63GF-Q0.5_05.15sec	PT84215_AA	4	0	1.32318e-05	#NUM!	75575.8	Very Strong Support	Strong Support	630	1;4;4;1	a
E05_RD14-0003-33_34_35_36-1;4;4;1-M2a-0.63GF-Q0.5_05.15sec	PT84223_AA	4	0	9.78114e-06	#NUM!	102238	Very Strong Support	Strong Support	630	1;4;4;1	a
E05_RD14-0003-36_37_38_39-1;2;2;1-M2e-0.378GF-Q1.2_05.15sec	C43H_Hisp	4	1.44e-06	0.155391	694444	6.43539	Strong Support	Limited Support	378	1;2;2;1	e
E05_RD14-0003-36_37_38_39-1;2;2;1-M2e-0.378GF-Q1.2_05.15sec	C55C_Cauc	4	7.43e-05	0.112856	13459	8.86083	Strong Support	Limited Support	378	1;2;2;1	e
E05_RD14-0003-36_37_38_39-1;2;2;1-M2e-0.378GF-Q1.2_05.15sec	OT05594_AA	4	4.3e-08	0.153834	2.32558e+07	6.50051	Very Strong Support	Limited Support	378	1;2;2;1	e
E05_RD14-0003-36_37_38_39-1;2;2;1-M2e-0.378GF-Q1.2_05.15sec	UT57288_Cauc	4	0.00631	0.333598	158.479	2.99762	Moderate Support	Limited Support	378	1;2;2;1	e
E05_RD14-0003-42_43-1;9-M1e-0.63GF-Q1.3_05.15sec	C36C_Cauc	2	0	4.40624e-25	#NUM!	2.26951e+24	Very Strong Support	Very Strong Support	630	1;9	e
E05_RD14-0003-42_43-1;9-M1e-0.63GF-Q1.3_05.15sec	PT84348_Hisp	2	0	8.97209e-20	#NUM!	1.11457e+19	Very Strong Support	Very Strong Support	630	1;9	e
E05_RD14-0003-44_45_46_47-1;1;4;1-M1S30-0.441GF-Q2.9_05.15sec	C44H_Hisp	4	0.00111	0.0569568	900.901	17.5572	Moderate Support	Limited Support	441	1;1;4;1	S30
E05_RD14-0003-44_45_46_47-1;1;4;1-M1S30-0.441GF-Q2.9_05.15sec	C67C_Cauc	4	0.0647	0.194639	15.456	5.13772	Limited Support	Limited Support	441	1;1;4;1	S30
E05_RD14-0003-44_45_46_47-1;1;4;1-M1S30-0.441GF-Q2.9_05.15sec	ZT80655_Hisp	4	6.02e-06	0.0253948	166113	39.3782	Strong Support	Limited Support	441	1;1;4;1	S30
E05_RD14-0003-44_45_46_47-1;1;4;1-M1S30-0.441GF-Q2.9_05.15sec	ZT81068_Hisp	4	0.000335	0.0238297	2985.07	41.9645	Moderate Support	Limited Support	441	1;1;4;1	S30
E05_RD14-0003-46_47_48-1;1;1-M3I35-0.189GF-QLAND_05.15sec	C28B_AA	3	0	4.29451e-07	#NUM!	2.32856e+06	Very Strong Support	Very Strong Support	189	1;1;1	I35
E05_RD14-0003-46_47_48-1;1;1-M3I35-0.189GF-QLAND_05.15sec	GT36866_Cauc	3	2.87e-19	3.08197e-10	3.48432e+18	3.24467e+09	Very Strong Support	Very Strong Support	189	1;1;1	I35
E05_RD14-0003-46_47_48-1;1;1-M3I35-0.189GF-QLAND_05.15sec	ZT80786_Hisp	3	0	9.9571e-12	#NUM!	1.00431e+11	Very Strong Support	Very Strong Support	189	1;1;1	I35
E05_RD14-0003-48_49-1;4-M3a-0.155GF-Q0.6_05.15sec	C51H_Hisp	2	0	2.24378e-24	#NUM!	4.45676e+23	Very Strong Support	Very Strong Support	155	1;4	a
E05_RD14-0003-48_49-1;4-M3a-0.155GF-Q0.6_05.15sec	PT85612_Hisp	2	0	1.84354e-29	#NUM!	5.42436e+28	Very Strong Support	Very Strong Support	155	1;4	a
E06_RD14-0003-44_45_46-1;2;2-M3c-0.075GF-Q0.9_05.15sec	GT36884_Cauc	3	4.92e-06	0.106585	203252	9.38214	Strong Support	Limited Support	75	1;2;2	c
E06_RD14-0003-44_45_46-1;2;2-M3c-0.075GF-Q0.9_05.15sec	MT94817_Cauc	3	4.37e-05	0.0926944	22883.3	10.7881	Strong Support	Limited Support	75	1;2;2	c
E06_RD14-0003-44_45_46-1;2;2-M3c-0.075GF-Q0.9_05.15sec	MT97176_Cauc	3	0.000112	0.142794	8928.57	7.0031	Moderate Support	Limited Support	75	1;2;2	c
E06_RD14-0003-46_47_48-1;1;1-M4a-0.045GF-Q0.3_05.15sec	C80H_Hisp	3	1.62e-11	0.000202212	6.17284e+10	4945.3	Very Strong Support	Moderate Support	45	1;1;1	a
E06_RD14-0003-46_47_48-1;1;1-M4a-0.045GF-Q0.3_05.15sec	PT84213_AA	3	0	0.0108985	#NUM!	91.7557	Very Strong Support	Limited Support	45	1;1;1	a
E06_RD14-0003-46_47_48-1;1;1-M4a-0.045GF-Q0.3_05.15sec	ZT80334_Hisp	3	2.41e-13	0.000189451	4.14938e+12	5278.4	Very Strong Support	Moderate Support	45	1;1;1	a
E06_RD14-0003-48_49-1;4-M3d-0.155GF-Q0.9_05.15sec	OT05588_AA	2	0	4.94465e-14	#NUM!	2.02239e+13	Very Strong Support	Very Strong Support	155	1;4	d
E06_RD14-0003-48_49-1;4-M3d-0.155GF-Q0.9_05.15sec	TT51407_Hisp	2	0	5.86493e-12	#NUM!	1.70505e+11	Very Strong Support	Very Strong Support	155	1;4	d
E06_RD14-0003-49_50_29-1;4;1-M1U60-0.378GF-Q0.6_05.15sec	C49A_Asian	3	0	4.5786e-09	#NUM!	2.18407e+08	Very Strong Support	Very Strong Support	378	1;4;1	U60
E06_RD14-0003-49_50_29-1;4;1-M1U60-0.378GF-Q0.6_05.15sec	MT94835_Cauc	3	0	1.40253e-08	#NUM!	7.12998e+07	Very Strong Support	Very Strong Support	378	1;4;1	U60
E06_RD14-0003-49_50_29-1;4;1-M1U60-0.378GF-Q0.6_05.15sec	OT05560_AA	3	0	1.54304e-08	#NUM!	6.4807e+07	Very Strong Support	Very Strong Support	378	1;4;1	U60
E06_RD14-0003-49_50_29-1;4;1-M4I22-0.09GF-Q2.1_05.15sec	C23A_Asian	3	8.62e-10	1.00087	1.16009e+09	0.999129	Very Strong Support	Inclusionary	90	1;4;1	I22
E06_RD14-0003-49_50_29-1;4;1-M4I22-0.09GF-Q2.1_05.15sec	C97C_Cauc	3	2.16e-09	1.00111	4.62963e+08	0.998894	Very Strong Support	Inclusionary	90	1;4;1	I22
E06_RD14-0003-49_50_29-1;4;1-M4I22-0.09GF-Q2.1_05.15sec	OT05896_AA	3	1.94e-07	1.00142	5.15464e+06	0.998578	Very Strong Support	Inclusionary	90	1;4;1	I22
E07_RD14-0003-30_31_32-1;4;4-M2I22-0.567GF-Q1.7_05.15sec	GT37420_Hisp	3	0	3.78669e-15	#NUM!	2.64083e+14	Very Strong Support	Very Strong Support	567	1;4;4	I22
E07_RD14-0003-30_31_32-1;4;4-M2I22-0.567GF-Q1.7_05.15sec	GT38100_Cauc	3	0	4.84778e-11	#NUM!	2.0628e+10	Very Strong Support	Very Strong Support	567	1;4;4	I22
E07_RD14-0003-30_31_32-1;4;4-M2I22-0.567GF-Q1.7_05.15sec	JT51482_AA	3	0	2.58216e-10	#NUM!	3.87273e+09	Very Strong Support	Very Strong Support	567	1;4;4	I22
E07_RD14-0003-30_31_32-1;4;4-M2U15-0.279GF-Q1.0_05.15sec	MT94818_Cauc	3	0	3.76526e-15	#NUM!	2.65586e+14	Very Strong Support	Very Strong Support	279	1;4;4	U15
E07_RD14-0003-30_31_32-1;4;4-M2U15-0.279GF-Q1.0_05.15sec	MT94831_Cauc	3	0	1.21116e-11	#NUM!	8.25655e+10	Very Strong Support	Very Strong Support	279	1;4;4	U15
E07_RD14-0003-30_31_32-1;4;4-M2U15-0.279GF-Q1.0_05.15sec	ZT79341_AA	3	0	3.97719e-12	#NUM!	2.51434e+11	Very Strong Support	Very Strong Support	279	1;4;4	U15
E07_RD14-0003-44_45_46-1;2;2-M2e-0.155GF-Q2.9_05.15sec	C09C_Cauc	3	0.19	1.24358	5.26316	0.804131	Limited Support	Inclusionary	155	1;2;2	e
E07_RD14-0003-44_45_46-1;2;2-M2e-0.155GF-Q2.9_05.15sec	GT37864_Hisp	3	0.000492	0.0467069	2032.52	21.4101	Moderate Support	Limited Support	155	1;2;2	e
E07_RD14-0003-44_45_46-1;2;2-M2e-0.155GF-Q2.9_05.15sec	ZT81014_Hisp	3	3.19e-07	0.0384347	3.1348e+06	26.0182	Very Strong Support	Limited Support	155	1;2;2	e
E07_RD14-0003-46_47_48-1;1;1-M3e-0.093GF-Q0.8_05.15sec	C90A_Asian	3	0.000161	0.998277	6211.18	1.00173	Moderate Support	Uninformative	93	1;1;1	e
E07_RD14-0003-46_47_48-1;1;1-M3e-0.093GF-Q0.8_05.15sec	C94C_Cauc	3	0.00193	0.997288	518.135	1.00272	Moderate Support	Uninformative	93	1;1;1	e
E07_RD14-0003-46_47_48-1;1;1-M3e-0.093GF-Q0.8_05.15sec	ZT81342_Cauc	3	4.48e-05	1.00122	22321.4	0.99878	Strong Support	Inclusionary	93	1;1;1	e
E08_RD14-0003-35_50-1;9-M3c-0.15GF-Q0.8_05.15sec	C32H_Hisp	2	0	8.01342e-25	#NUM!	1.24791e+24	Very Strong Support	Very Strong Support	150	1;9	c
E08_RD14-0003-35_50-1;9-M3c-0.15GF-Q0.8_05.15sec	OT07803_Cauc	2	0	6.13631e-25	#NUM!	1.62964e+24	Very Strong Support	Very Strong Support	150	1;9	c
E08_RD14-0003-47_48_49-1;9;9-M2c-0.5GF-Q1.1_05.15sec	C12B_AA	3	0	3.5758e-12	#NUM!	2.79658e+11	Very Strong Support	Very Strong Support	500	1;9;9	c
E08_RD14-0003-47_48_49-1;9;9-M2c-0.5GF-Q1.1_05.15sec	C13A_Asian	3	6.66e-27	9.81843e-13	1.5015e+26	1.01849e+12	Very Strong Support	Very Strong Support	500	1;9;9	c
E08_RD14-0003-47_48_49-1;9;9-M2c-0.5GF-Q1.1_05.15sec	MT94848_Cauc	3	0	4.66673e-13	#NUM!	2.14283e+12	Very Strong Support	Very Strong Support	500	1;9;9	c
E10_RD14-0003-30_31_32-1;4;4-M2e-0.567GF-Q1.0_05.15sec	C81A_Asian	3	0	0.000282286	#NUM!	3542.5	Very Strong Support	Moderate Support	567	1;4;4	e
E10_RD14-0003-30_31_32-1;4;4-M2e-0.567GF-Q1.0_05.15sec	GT37047_AA	3	5.83e-10	0.0213208	1.71527e+09	46.9025	Very Strong Support	Limited Support	567	1;4;4	e
E10_RD14-0003-30_31_32-1;4;4-M2e-0.567GF-Q1.0_05.15sec	GT38089_Cauc	3	5.88e-15	0.00555648	1.70068e+14	179.97	Very Strong Support	Moderate Support	567	1;4;4	e
E10_RD14-0003-39_40-1;2-M3c-0.093GF-Q1.0_05.15sec	C72H_Hisp	2	0	5.32345e-11	#NUM!	1.87848e+10	Very Strong Support	Very Strong Support	93	1;2	c
E10_RD14-0003-39_40-1;2-M3c-0.093GF-Q1.0_05.15sec	MT95114_AA	2	2.07e-17	3.37411e-08	4.83092e+16	2.96374e+07	Very Strong Support	Very Strong Support	93	1;2	c
E11_RD14-0003-48_49_50_29-1;4;4;4-M2e-0.5GF-Q1.3_05.15sec	C29C_Cauc	4	0.000197	2.79407	5076.14	0.357901	Moderate Support	Inclusionary	500	1;4;4;4	e
E11_RD14-0003-48_49_50_29-1;4;4;4-M2e-0.5GF-Q1.3_05.15sec	C97H_Hisp	4	2.32e-10	0.955679	4.31034e+09	1.04638	Very Strong Support	Uninformative	500	1;4;4;4	e
E11_RD14-0003-48_49_50_29-1;4;4;4-M2e-0.5GF-Q1.3_05.15sec	MT94850_Cauc	4	1.85e-08	0.769982	5.40541e+07	1.29873	Very Strong Support	Uninformative	500	1;4;4;4	e
E11_RD14-0003-48_49_50_29-1;4;4;4-M2e-0.5GF-Q1.3_05.15sec	MT95368_AA	4	6.72e-10	0.586088	1.4881e+09	1.70623	Very Strong Support	Uninformative	500	1;4;4;4	e
F01_RD14-0003-36_37_38-1;2;1-M2c-0.5GF-Q0.6_06.15sec	C80A_Asian	3	0	1.93564e-06	#NUM!	516624	Very Strong Support	Strong Support	500	1;2;1	c
F01_RD14-0003-36_37_38-1;2;1-M2c-0.5GF-Q0.6_06.15sec	OT07767_Cauc	3	0	4.72959e-08	#NUM!	2.11435e+07	Very Strong Support	Very Strong Support	500	1;2;1	c
F01_RD14-0003-36_37_38-1;2;1-M2c-0.5GF-Q0.6_06.15sec	PT84227_AA	3	0	1.11938e-07	#NUM!	8.93354e+06	Very Strong Support	Very Strong Support	500	1;2;1	c
F01_RD14-0003-40_41_42_43-1;1;1;1-M2U60-0.124GF-Q4.7_06.15sec	C29H_Hisp	4	0.00163	1.55209	613.497	0.644292	Moderate Support	Inclusionary	124	1;1;1;1	U60
F01_RD14-0003-40_41_42_43-1;1;1;1-M2U60-0.124GF-Q4.7_06.15sec	JT51331_AA	4	0.000393	0.960371	2544.53	1.04126	Moderate Support	Uninformative	124	1;1;1;1	U60
F01_RD14-0003-40_41_42_43-1;1;1;1-M2U60-0.124GF-Q4.7_06.15sec	PT84232_AA	4	9.18	51.1854	0.108932	0.0195368	Inclusionary	Inclusionary	124	1;1;1;1	U60
F01_RD14-0003-40_41_42_43-1;1;1;1-M2U60-0.124GF-Q4.7_06.15sec	Y7_Cauc	4	3.92e-05	0.962078	25510.2	1.03942	Strong Support	Uninformative	124	1;1;1;1	U60
F01_RD14-0003-40_41_42_43-1;1;1;1-M4I22-0.124GF-Q3.5_06.15sec	JM28315_Cauc	4	0.000517	0.998126	1934.24	1.00188	Moderate Support	Uninformative	124	1;1;1;1	I22
F01_RD14-0003-40_41_42_43-1;1;1;1-M4I22-0.124GF-Q3.5_06.15sec	MT94883_Cauc	4	4.23e-06	1.00151	236407	0.998494	Strong Support	Inclusionary	124	1;1;1;1	I22
F01_RD14-0003-40_41_42_43-1;1;1;1-M4I22-0.124GF-Q3.5_06.15sec	MT94888_Cauc	4	0.000103	0.999925	9708.74	1.00007	Moderate Support	Uninformative	124	1;1;1;1	I22
F01_RD14-0003-40_41_42_43-1;1;1;1-M4I22-0.124GF-Q3.5_06.15sec	Y4_Cauc	4	0.00163	0.999264	613.497	1.00074	Moderate Support	Uninformative	124	1;1;1;1	I22
F01_RD14-0003-40_41-1;4-M1S30-0.625GF-Q3.2_06.15sec	C70C_Cauc	2	0	3.66181e-15	#NUM!	2.73089e+14	Very Strong Support	Very Strong Support	625	1;4	S30
F01_RD14-0003-40_41-1;4-M1S30-0.625GF-Q3.2_06.15sec	C82A_Asian	2	0	6.23238e-23	#NUM!	1.60452e+22	Very Strong Support	Very Strong Support	625	1;4	S30
F01_RD14-0003-44_45-1;1-M2d-0.25GF-Q0.7_06.15sec	C90H_Hisp	2	0	6.08399e-31	#NUM!	1.64366e+30	Very Strong Support	Very Strong Support	250	1;1	d
F01_RD14-0003-44_45-1;1-M2d-0.25GF-Q0.7_06.15sec	WA29594_Cauc	2	0	6.3994e-44	#NUM!	1.56265e+43	Very Strong Support	Very Strong Support	250	1;1	d
F01_RD14-0003-44_45-1;1-M3U60-0.062GF-Q4.2_06.15sec	MT97124_Cauc	2	0	2.82062e-14	#NUM!	3.54532e+13	Very Strong Support	Very Strong Support	62	1;1	U60
F01_RD14-0003-44_45-1;1-M3U60-0.062GF-Q4.2_06.15sec	PT83902_AA	2	0	2.94061e-07	#NUM!	3.40066e+06	Very Strong Support	Very Strong Support	62	1;1	U60
F01_RD14-0003-44_45-1;1-M4I22-0.062GF-Q2.0_06.15sec	C23A_Asian	2	0	2.73281e-12	#NUM!	3.65923e+11	Very Strong Support	Very Strong Support	62	1;1	I22
F01_RD14-0003-44_45-1;1-M4I22-0.062GF-Q2.0_06.15sec	C94C_Cauc	2	0	2.84573e-10	#NUM!	3.51404e+09	Very Strong Support	Very Strong Support	62	1;1	I22
F02_RD14-0003-31_32-1;1-M1e-0.126GF-Q14.4_06.15sec	C12H_Hisp	2	3.21e-16	3.92237e-09	3.11526e+15	2.54948e+08	Very Strong Support	Very Strong Support	126	1;1	e
F02_RD14-0003-31_32-1;1-M1e-0.126GF-Q14.4_06.15sec	TT51208_Hisp	2	2.39e-12	1.46633e-07	4.1841e+11	6.81974e+06	Very Strong Support	Very Strong Support	126	1;1	e
F02_RD14-0003-36_37_38-1;2;1-M2e-0.5GF-Q0.9_06.15sec	C30B_AA	3	0	9.06055e-07	#NUM!	1.10369e+06	Very Strong Support	Very Strong Support	500	1;2;1	e
F02_RD14-0003-36_37_38-1;2;1-M2e-0.5GF-Q0.9_06.15sec	C50A_Asian	3	0	5.02515e-05	#NUM!	19899.9	Very Strong Support	Strong Support	500	1;2;1	e
F02_RD14-0003-36_37_38-1;2;1-M2e-0.5GF-Q0.9_06.15sec	MT97199_Cauc	3	7.62e-20	2.5201e-05	1.31234e+19	39681	Very Strong Support	Strong Support	500	1;2;1	e
F02_RD14-0003-40_41-1;4-M2U60-0.315GF-Q3.9_06.15sec	MT94846_Cauc	2	0	3.75832e-18	#NUM!	2.66077e+17	Very Strong Support	Very Strong Support	315	1;4	U60
F02_RD14-0003-40_41-1;4-M2U60-0.315GF-Q3.9_06.15sec	ZT79848_Hisp	2	0	6.13676e-22	#NUM!	1.62952e+21	Very Strong Support	Very Strong Support	315	1;4	U60
F02_RD14-0003-40_41-1;4-M3I22-0.315GF-Q1.7_06.15sec	C65A_Asian	2	0	3.53365e-33	#NUM!	2.82994e+32	Very Strong Support	Very Strong Support	315	1;4	I22
F02_RD14-0003-40_41-1;4-M3I22-0.315GF-Q1.7_06.15sec	OT07785_Cauc	2	0	3.13994e-34	#NUM!	3.18477e+33	Very Strong Support	Very Strong Support	315	1;4	I22
F02_RD14-0003-44_45_46_47-1;1;4;1-M2U60-0.441GF-Q4.3_06.15sec	C29H_Hisp	4	0.034	0.482648	29.4118	2.0719	Limited Support	Limited Support	441	1;1;4;1	U60
F02_RD14-0003-44_45_46_47-1;1;4;1-M2U60-0.441GF-Q4.3_06.15sec	JT51493_AA	4	0.0894	2.02584	11.1857	0.493622	Limited Support	Inclusionary	441	1;1;4;1	U60
F02_RD14-0003-44_45_46_47-1;1;4;1-M2U60-0.441GF-Q4.3_06.15sec	MT94826_Cauc	4	0.0108	0.484917	92.5926	2.06221	Limited Support	Limited Support	441	1;1;4;1	U60
F02_RD14-0003-44_45_46_47-1;1;4;1-M2U60-0.441GF-Q4.3_06.15sec	MT97164_Cauc	4	0.000856	0.496408	1168.22	2.01447	Moderate Support	Limited Support	441	1;1;4;1	U60
F02_RD14-0003-44_45_46_47-1;1;4;1-M3I22-0.441GF-Q1.9_06.15sec	C13A_Asian	4	1.13e-14	0.0769184	8.84956e+13	13.0008	Very Strong Support	Limited Support	441	1;1;4;1	I22
F02_RD14-0003-44_45_46_47-1;1;4;1-M3I22-0.441GF-Q1.9_06.15sec	GT37900_Hisp	4	4.84e-09	0.162875	2.06612e+08	6.13967	Very Strong Support	Limited Support	441	1;1;4;1	I22
F02_RD14-0003-44_45_46_47-1;1;4;1-M3I22-0.441GF-Q1.9_06.15sec	JT51331_AA	4	1.29e-12	0.0912104	7.75194e+11	10.9637	Very Strong Support	Limited Support	441	1;1;4;1	I22
F02_RD14-0003-44_45_46_47-1;1;4;1-M3I22-0.441GF-Q1.9_06.15sec	Y33_AA	4	3.38e-13	0.0812991	2.95858e+12	12.3003	Very Strong Support	Limited Support	441	1;1;4;1	I22
F02_RD14-0003-46_47_48-1;1;1-M2S10-0.375GF-Q1.2_06.15sec	C34A_Asian	3	0	4.29331e-15	#NUM!	2.3292e+14	Very Strong Support	Very Strong Support	375	1;1;1	S10
F02_RD14-0003-46_47_48-1;1;1-M2S10-0.375GF-Q1.2_06.15sec	C62C_Cauc	3	0	6.56156e-14	#NUM!	1.52403e+13	Very Strong Support	Very Strong Support	375	1;1;1	S10
F02_RD14-0003-46_47_48-1;1;1-M2S10-0.375GF-Q1.2_06.15sec	PT83893_AA	3	0	8.74432e-13	#NUM!	1.1436e+12	Very Strong Support	Very Strong Support	375	1;1;1	S10
F03_RD14-0003-32_33_34_35-1;1;9;1-M2a-0.18GF-Q0.5_06.15sec	C04C_Cauc	4	7.71e-10	0.612663	1.29702e+09	1.63222	Very Strong Support	Uninformative	180	1;1;9;1	a
F03_RD14-0003-32_33_34_35-1;1;9;1-M2a-0.18GF-Q0.5_06.15sec	OT05588_AA	4	1.31e-07	0.642028	7.63359e+06	1.55756	Very Strong Support	Uninformative	180	1;1;9;1	a
F03_RD14-0003-32_33_34_35-1;1;9;1-M2a-0.18GF-Q0.5_06.15sec	WT51503_AA	4	3.02e-06	0.564959	331126	1.77004	Strong Support	Uninformative	180	1;1;9;1	a
F03_RD14-0003-32_33_34_35-1;1;9;1-M2a-0.18GF-Q0.5_06.15sec	ZT80427_Hisp	4	3.59e-10	0.622067	2.78552e+09	1.60754	Very Strong Support	Uninformative	180	1;1;9;1	a
F03_RD14-0003-40_41-1;4-M4d-0.075GF-Q0.6_06.15sec	MT95357_AA	2	0	2.65721e-07	#NUM!	3.76335e+06	Very Strong Support	Very Strong Support	75	1;4	d
F03_RD14-0003-40_41-1;4-M4d-0.075GF-Q0.6_06.15sec	PT85300_Hisp	2	0	5.57771e-06	#NUM!	179285	Very Strong Support	Strong Support	75	1;4	d
F03_RD14-0003-41_42_43-1;9;1-M2a-0.165GF-Q0.6_06.15sec	C53A_Asian	3	0	0.00337315	#NUM!	296.459	Very Strong Support	Moderate Support	165	1;9;1	a
F03_RD14-0003-41_42_43-1;9;1-M2a-0.165GF-Q0.6_06.15sec	C81B_AA	3	0	0.00324257	#NUM!	308.398	Very Strong Support	Moderate Support	165	1;9;1	a
F03_RD14-0003-41_42_43-1;9;1-M2a-0.165GF-Q0.6_06.15sec	GT38093_Cauc	3	2.95e-08	0.00347871	3.38983e+07	287.463	Very Strong Support	Moderate Support	165	1;9;1	a
F03_RD14-0003-42_43-1;9-M2U15-0.31GF-Q0.9_06.15sec	C80H_Hisp	2	0	2.53288e-25	#NUM!	3.94807e+24	Very Strong Support	Very Strong Support	310	1;9	U15
F03_RD14-0003-42_43-1;9-M2U15-0.31GF-Q0.9_06.15sec	MT97195_Cauc	2	0	9.43239e-31	#NUM!	1.06018e+30	Very Strong Support	Very Strong Support	310	1;9	U15
F03_RD14-0003-42_43-1;9-M3I15-0.31GF-Q1.2_06.15sec	ZT80090_Hisp	2	0	6.43012e-22	#NUM!	1.55518e+21	Very Strong Support	Very Strong Support	310	1;9	I15
F03_RD14-0003-42_43-1;9-M3I15-0.31GF-Q1.2_06.15sec	ZT80245_Hisp	2	0	2.16387e-26	#NUM!	4.62135e+25	Very Strong Support	Very Strong Support	310	1;9	I15
F03_RD14-0003-44_45_46_47-1;1;4;1-M3d-0.105GF-Q0.8_06.15sec	C02A_Asian	4	3.96	7.92949	0.252525	0.126112	Inclusionary	Inclusionary	105	1;1;4;1	d
F03_RD14-0003-44_45_46_47-1;1;4;1-M3d-0.105GF-Q0.8_06.15sec	C96B_AA	4	6.43	34.8763	0.155521	0.0286728	Inclusionary	Inclusionary	105	1;1;4;1	d
F03_RD14-0003-44_45_46_47-1;1;4;1-M3d-0.105GF-Q0.8_06.15sec	MT95368_AA	4	0.00264	1.00095	378.788	0.99905	Moderate Support	Inclusionary	105	1;1;4;1	d
F03_RD14-0003-44_45_46_47-1;1;4;1-M3d-0.105GF-Q0.8_06.15sec	Y34_AA	4	0.000965	1.00083	1036.27	0.999167	Moderate Support	Inclusionary	105	1;1;4;1	d
F03_RD14-0003-48_49_50_29-1;4;4;4-M2I15-0.403GF-Q1.1_06.15sec	C25C_Cauc	4	0	0.000303147	#NUM!	3298.72	Very Strong Support	Moderate Support	403	1;4;4;4	I15
F03_RD14-0003-48_49_50_29-1;4;4;4-M2I15-0.403GF-Q1.1_06.15sec	C59H_Hisp	4	4.96e-15	0.0184955	2.01613e+14	54.0671	Very Strong Support	Limited Support	403	1;4;4;4	I15
F03_RD14-0003-48_49_50_29-1;4;4;4-M2I15-0.403GF-Q1.1_06.15sec	C99C_Cauc	4	0	0.000357497	#NUM!	2797.23	Very Strong Support	Moderate Support	403	1;4;4;4	I15
F03_RD14-0003-48_49_50_29-1;4;4;4-M2I15-0.403GF-Q1.1_06.15sec	JT51469_AA	4	0	0.000187572	#NUM!	5331.28	Very Strong Support	Moderate Support	403	1;4;4;4	I15
F03_RD14-0003-48_49_50_29-1;4;4;4-M2U15-0.403GF-Q1.3_06.15sec	C79H_Hisp	4	4.03e-18	3.70348	2.48139e+17	0.270017	Very Strong Support	Inclusionary	403	1;4;4;4	U15
F03_RD14-0003-48_49_50_29-1;4;4;4-M2U15-0.403GF-Q1.3_06.15sec	MT95356_AA	4	0	0.00377248	#NUM!	265.077	Very Strong Support	Moderate Support	403	1;4;4;4	U15
F03_RD14-0003-48_49_50_29-1;4;4;4-M2U15-0.403GF-Q1.3_06.15sec	UT58321_Cauc	4	1.8e-18	0.00474482	5.55556e+17	210.756	Very Strong Support	Moderate Support	403	1;4;4;4	U15
F03_RD14-0003-48_49_50_29-1;4;4;4-M2U15-0.403GF-Q1.3_06.15sec	WT51503_AA	4	0	0.0041704	#NUM!	239.785	Very Strong Support	Moderate Support	403	1;4;4;4	U15
F03_RD14-0003-49_50_29-1;4;1-M3S30-0.09GF-Q2.9_06.15sec	C06C_Cauc	3	0.0336	0.478595	29.7619	2.08945	Limited Support	Limited Support	90	1;4;1	S30
F03_RD14-0003-49_50_29-1;4;1-M3S30-0.09GF-Q2.9_06.15sec	C45B_AA	3	0.0196	0.532149	51.0204	1.87917	Limited Support	Uninformative	90	1;4;1	S30
F03_RD14-0003-49_50_29-1;4;1-M3S30-0.09GF-Q2.9_06.15sec	UT58299_Cauc	3	0.000474	0.0318477	2109.7	31.3994	Moderate Support	Limited Support	90	1;4;1	S30
F04_RD14-0003-32_33_34_35-1;1;9;1-M2d-0.18GF-Q0.5_06.15sec	C22H_Hisp	4	0.0124	0.347599	80.6452	2.87688	Limited Support	Limited Support	180	1;1;9;1	d
F04_RD14-0003-32_33_34_35-1;1;9;1-M2d-0.18GF-Q0.5_06.15sec	C27B_AA	4	6.18e-07	0.215837	1.61812e+06	4.63313	Very Strong Support	Limited Support	180	1;1;9;1	d
F04_RD14-0003-32_33_34_35-1;1;9;1-M2d-0.18GF-Q0.5_06.15sec	JT51331_AA	4	0.00121	0.206659	826.446	4.83888	Moderate Support	Limited Support	180	1;1;9;1	d
F04_RD14-0003-32_33_34_35-1;1;9;1-M2d-0.18GF-Q0.5_06.15sec	ZT79899_Hisp	4	0.00243	0.219718	411.523	4.55128	Moderate Support	Limited Support	180	1;1;9;1	d
F04_RD14-0003-33_34-1;2-M2e-0.375GF-Q1.9_06.15sec	C21A_Asian	2	0	8.24198e-32	#NUM!	1.2133e+31	Very Strong Support	Very Strong Support	375	1;2	e
F04_RD14-0003-33_34-1;2-M2e-0.375GF-Q1.9_06.15sec	ZT79322_AA	2	0	1.17334e-24	#NUM!	8.5227e+23	Very Strong Support	Very Strong Support	375	1;2	e
F04_RD14-0003-36_37_38_39-1;2;2;1-M2S30-0.09GF-Q2.9_06.15sec	C76H_Hisp	4	0.8	1.2775	1.25	0.782777	Uninformative	Inclusionary	90	1;2;2;1	S30
F04_RD14-0003-36_37_38_39-1;2;2;1-M2S30-0.09GF-Q2.9_06.15sec	JT51478_AA	4	1.21	3.69173	0.826446	0.270876	Inclusionary	Inclusionary	90	1;2;2;1	S30
F04_RD14-0003-36_37_38_39-1;2;2;1-M2S30-0.09GF-Q2.9_06.15sec	OT05562_AA	4	0.0134	0.463848	74.6269	2.15588	Limited Support	Limited Support	90	1;2;2;1	S30
F04_RD14-0003-36_37_38_39-1;2;2;1-M2S30-0.09GF-Q2.9_06.15sec	WT52471_Cauc	4	0.011	0.464989	90.9091	2.15059	Limited Support	Limited Support	90	1;2;2;1	S30
F04_RD14-0003-36_37_38_39-1;2;2;1-M3a-0.09GF-Q0.7_06.15sec	C78H_Hisp	4	0.00267	0.0222644	374.532	44.9148	Moderate Support	Limited Support	90	1;2;2;1	a
F04_RD14-0003-36_37_38_39-1;2;2;1-M3a-0.09GF-Q0.7_06.15sec	OT05897_AA	4	0.027	1.26334	37.037	0.791553	Limited Support	Inclusionary	90	1;2;2;1	a
F04_RD14-0003-36_37_38_39-1;2;2;1-M3a-0.09GF-Q0.7_06.15sec	TT51669_Cauc	4	0.0195	1.00029	51.2821	0.999712	Limited Support	Inclusionary	90	1;2;2;1	a
F04_RD14-0003-36_37_38_39-1;2;2;1-M3a-0.09GF-Q0.7_06.15sec	ZT81014_Hisp	4	8.22e-05	0.999453	12165.5	1.00055	Strong Support	Uninformative	90	1;2;2;1	a
F04_RD14-0003-41_42_43-1;9;1-M2d-0.165GF-Q1.2_06.15sec	C88B_AA	3	0.00335	1.00044	298.507	0.999563	Moderate Support	Inclusionary	165	1;9;1	d
F04_RD14-0003-41_42_43-1;9;1-M2d-0.165GF-Q1.2_06.15sec	GT36875_Cauc	3	0.000873	1.00124	1145.48	0.998762	Moderate Support	Inclusionary	165	1;9;1	d
F04_RD14-0003-41_42_43-1;9;1-M2d-0.165GF-Q1.2_06.15sec	PT85499_Hisp	3	0.00231	1.00068	432.9	0.999318	Moderate Support	Inclusionary	165	1;9;1	d
F04_RD14-0003-42_43-1;9-M3a-0.15GF-Q0.5_06.15sec	C03H_Hisp	2	0	2.18698e-16	#NUM!	4572518995032732	Very Strong Support	Very Strong Support	150	1;9	a
F04_RD14-0003-42_43-1;9-M3a-0.15GF-Q0.5_06.15sec	ZT80154_Hisp	2	0	5.10793e-19	#NUM!	1.95774e+18	Very Strong Support	Very Strong Support	150	1;9	a
F04_RD14-0003-46_47_48-1;1;1-M3I15-0.189GF-Q0.8_06.15sec	GT37542_Hisp	3	0	1.11186e-09	#NUM!	8.99395e+08	Very Strong Support	Very Strong Support	189	1;1;1	I15
F04_RD14-0003-46_47_48-1;1;1-M3I15-0.189GF-Q0.8_06.15sec	TT50701_Cauc	3	0	3.38326e-07	#NUM!	2.95573e+06	Very Strong Support	Very Strong Support	189	1;1;1	I15
F04_RD14-0003-46_47_48-1;1;1-M3I15-0.189GF-Q0.8_06.15sec	ZT79620_AA	3	0	2.09952e-07	#NUM!	4.76299e+06	Very Strong Support	Very Strong Support	189	1;1;1	I15
F05_RD14-0003-33_34_35_36-1;4;4;1-M2a-0.31GF-Q0.5_06.15sec	PT84195_AA	4	0	0.0457212	#NUM!	21.8717	Very Strong Support	Limited Support	310	1;4;4;1	a
F05_RD14-0003-33_34_35_36-1;4;4;1-M2a-0.31GF-Q0.5_06.15sec	PT84211_AA	4	0	0.0499689	#NUM!	20.0124	Very Strong Support	Limited Support	310	1;4;4;1	a
F05_RD14-0003-33_34_35_36-1;4;4;1-M2a-0.31GF-Q0.5_06.15sec	UT58319_Cauc	4	4.86e-09	0.0729843	2.05761e+08	13.7016	Very Strong Support	Limited Support	310	1;4;4;1	a
F05_RD14-0003-33_34_35_36-1;4;4;1-M2a-0.31GF-Q0.5_06.15sec	Y5_Cauc	4	1.59e-11	0.295912	6.28931e+10	3.37939	Very Strong Support	Limited Support	310	1;4;4;1	a
F05_RD14-0003-36_37_38_39-1;2;2;1-M2e-0.186GF-Q1.2_06.15sec	C27A_Asian	4	0.00347	0.0269966	288.184	37.0418	Moderate Support	Limited Support	186	1;2;2;1	e
F05_RD14-0003-36_37_38_39-1;2;2;1-M2e-0.186GF-Q1.2_06.15sec	MT95379_AA	4	3.17e-05	0.0179101	31545.7	55.8344	Strong Support	Limited Support	186	1;2;2;1	e
F05_RD14-0003-36_37_38_39-1;2;2;1-M2e-0.186GF-Q1.2_06.15sec	PT83881_AA	4	0.00547	0.0524975	182.815	19.0485	Moderate Support	Limited Support	186	1;2;2;1	e
F05_RD14-0003-36_37_38_39-1;2;2;1-M2e-0.186GF-Q1.2_06.15sec	PT84252_AA	4	0.000424	0.0164597	2358.49	60.7543	Moderate Support	Limited Support	186	1;2;2;1	e
F05_RD14-0003-42_43-1;9-M2e-0.31GF-Q2.5_06.15sec	MT94826_Cauc	2	7.97e-09	0.00693345	1.25471e+08	144.228	Very Strong Support	Moderate Support	310	1;9	e
F05_RD14-0003-42_43-1;9-M2e-0.31GF-Q2.5_06.15sec	Y33_AA	2	2.01e-11	0.0170564	4.97512e+10	58.6291	Very Strong Support	Limited Support	310	1;9	e
F05_RD14-0003-44_45_46_47-1;1;4;1-M2S30-0.217GF-Q3.3_06.15sec	C14B_AA	4	0.00127	0.513399	787.402	1.9478	Moderate Support	Uninformative	217	1;1;4;1	S30
F05_RD14-0003-44_45_46_47-1;1;4;1-M2S30-0.217GF-Q3.3_06.15sec	MT97139_Cauc	4	1.96	0.676238	0.510204	1.47877	Inclusionary	Uninformative	217	1;1;4;1	S30
F05_RD14-0003-44_45_46_47-1;1;4;1-M2S30-0.217GF-Q3.3_06.15sec	OT07767_Cauc	4	0.56	1.05447	1.78571	0.94834	Uninformative	Inclusionary	217	1;1;4;1	S30
F05_RD14-0003-44_45_46_47-1;1;4;1-M2S30-0.217GF-Q3.3_06.15sec	WT51510_AA	4	0.0372	2.60596	26.8817	0.383736	Limited Support	Inclusionary	217	1;1;4;1	S30
F05_RD14-0003-44_45_46-1;2;2-M2a-0.625GF-Q0.6_06.15sec	GT38089_Cauc	3	0	0.00594224	#NUM!	168.287	Very Strong Support	Moderate Support	625	1;2;2	a
F05_RD14-0003-44_45_46-1;2;2-M2a-0.625GF-Q0.6_06.15sec	MT97176_Cauc	3	0	0.00226961	#NUM!	440.604	Very Strong Support	Moderate Support	625	1;2;2	a
F05_RD14-0003-44_45_46-1;2;2-M2a-0.625GF-Q0.6_06.15sec	PT83868_AA	3	0	0.0119815	#NUM!	83.4623	Very Strong Support	Limited Support	625	1;2;2	a
F05_RD14-0003-46_47_48-1;1;1-M3U60-0.045GF-Q4.0_06.15sec	C51A_Asian	3	0.000324	0.18836	3086.42	5.30897	Moderate Support	Limited Support	45	1;1;1	U60
F05_RD14-0003-46_47_48-1;1;1-M3U60-0.045GF-Q4.0_06.15sec	C52C_Cauc	3	0.0164	0.175259	60.9756	5.70583	Limited Support	Limited Support	45	1;1;1	U60
F05_RD14-0003-46_47_48-1;1;1-M3U60-0.045GF-Q4.0_06.15sec	MT97199_Cauc	3	0.00846	0.207993	118.203	4.80786	Moderate Support	Limited Support	45	1;1;1	U60
F05_RD14-0003-46_47_48-1;1;1-M4I35-0.093GF-QLAND_06.15sec	C15H_Hisp	3	1.8e-11	0.000699124	5.55556e+10	1430.36	Very Strong Support	Moderate Support	93	1;1;1	I35
F05_RD14-0003-46_47_48-1;1;1-M4I35-0.093GF-QLAND_06.15sec	C48B_AA	3	0	7.61197e-05	#NUM!	13137.2	Very Strong Support	Strong Support	93	1;1;1	I35
F05_RD14-0003-46_47_48-1;1;1-M4I35-0.093GF-QLAND_06.15sec	GT37692_Hisp	3	1.37e-06	0.00876485	729927	114.092	Strong Support	Moderate Support	93	1;1;1	I35
F05_RD14-0003-48_49-1;4-M3a-0.075GF-Q0.6_06.15sec	PT84348_Hisp	2	0	7.99987e-23	#NUM!	1.25002e+22	Very Strong Support	Very Strong Support	75	1;4	a
F05_RD14-0003-48_49-1;4-M3a-0.075GF-Q0.6_06.15sec	TT51676_Cauc	2	0	1.84736e-20	#NUM!	5.41313e+19	Very Strong Support	Very Strong Support	75	1;4	a
F06_RD14-0003-44_45_46-1;2;2-M2d-0.625GF-Q1.8_06.15sec	JT51468_AA	3	0	0.000602169	#NUM!	1660.66	Very Strong Support	Moderate Support	625	1;2;2	d
F06_RD14-0003-44_45_46-1;2;2-M2d-0.625GF-Q1.8_06.15sec	PT83535_Cauc	3	0	0.00154014	#NUM!	649.291	Very Strong Support	Moderate Support	625	1;2;2	d
F06_RD14-0003-44_45_46-1;2;2-M2d-0.625GF-Q1.8_06.15sec	PT84228_AA	3	0	0.0199337	#NUM!	50.1662	Very Strong Support	Limited Support	625	1;2;2	d
F06_RD14-0003-48_49-1;4-M3d-0.075GF-Q0.9_06.15sec	C50C_Cauc	2	0	2.03965e-06	#NUM!	490279	Very Strong Support	Strong Support	75	1;4	d
F06_RD14-0003-48_49-1;4-M3d-0.075GF-Q0.9_06.15sec	C72H_Hisp	2	0	5.78482e-05	#NUM!	17286.6	Very Strong Support	Strong Support	75	1;4	d
F06_RD14-0003-49_50_29-1;4;1-M2U60-0.186GF-Q3.8_06.15sec	C19H_Hisp	3	7.83e-09	0.241818	1.27714e+08	4.13533	Very Strong Support	Limited Support	186	1;4;1	U60
F06_RD14-0003-49_50_29-1;4;1-M2U60-0.186GF-Q3.8_06.15sec	C27C_Cauc	3	2.81e-08	0.212008	3.55872e+07	4.7168	Very Strong Support	Limited Support	186	1;4;1	U60
F06_RD14-0003-49_50_29-1;4;1-M2U60-0.186GF-Q3.8_06.15sec	C50H_Hisp	3	0.000632	0.712538	1582.28	1.40343	Moderate Support	Uninformative	186	1;4;1	U60
F06_RD14-0003-49_50_29-1;4;1-M4I35-0.378GF-QLAND_06.15sec	C79A_Asian	3	1.72e-22	0.0861906	5.81395e+21	11.6022	Very Strong Support	Limited Support	378	1;4;1	I35
F06_RD14-0003-49_50_29-1;4;1-M4I35-0.378GF-QLAND_06.15sec	UT58295_Cauc	3	0	0.123837	#NUM!	8.0751	Very Strong Support	Limited Support	378	1;4;1	I35
F06_RD14-0003-49_50_29-1;4;1-M4I35-0.378GF-QLAND_06.15sec	ZT79338_AA	3	8.39e-22	0.136996	1.1919e+21	7.2995	Very Strong Support	Limited Support	378	1;4;1	I35
F07_RD14-0003-30_31_32-1;4;4-M2U15-0.135GF-Q1.0_06.15sec	C32B_AA	3	9.54e-08	0.00686152	1.04822e+07	145.74	Very Strong Support	Moderate Support	135	1;4;4	U15
F07_RD14-0003-30_31_32-1;4;4-M2U15-0.135GF-Q1.0_06.15sec	C48C_Cauc	3	0	0.000153983	#NUM!	6494.21	Very Strong Support	Moderate Support	135	1;4;4	U15
F07_RD14-0003-30_31_32-1;4;4-M2U15-0.135GF-Q1.0_06.15sec	UT58324_Cauc	3	4.33e-10	0.000155125	2.30947e+09	6446.41	Very Strong Support	Moderate Support	135	1;4;4	U15
F07_RD14-0003-30_31_32-1;4;4-M4I22-0.279GF-Q4.7_06.15sec	OT05603_AA	3	5.47e-14	2.35577e-05	1.82815e+13	42449	Very Strong Support	Strong Support	279	1;4;4	I22
F07_RD14-0003-30_31_32-1;4;4-M4I22-0.279GF-Q4.7_06.15sec	PT84236_AA	3	0	0.000122639	#NUM!	8154.04	Very Strong Support	Moderate Support	279	1;4;4	I22
F07_RD14-0003-30_31_32-1;4;4-M4I22-0.279GF-Q4.7_06.15sec	UA16918_Cauc	3	5.13e-14	1.77321e-05	1.94932e+13	56394.9	Very Strong Support	Strong Support	279	1;4;4	I22
F07_RD14-0003-35_50-1;9-M2a-0.75GF-Q0.7_06.15sec	GT38091_Cauc	2	0	2.36627e-116	#NUM!	4.22605e+115	Very Strong Support	Very Strong Support	750	1;9	a
F07_RD14-0003-35_50-1;9-M2a-0.75GF-Q0.7_06.15sec	ZT79310_AA	2	0	5.91042e-98	#NUM!	1.69193e+97	Very Strong Support	Very Strong Support	750	1;9	a
F07_RD14-0003-44_45_46-1;2;2-M2e-0.075GF-Q2.9_06.15sec	C05A_Asian	3	0.00151	0.997855	662.252	1.00215	Moderate Support	Uninformative	75	1;2;2	e
F07_RD14-0003-44_45_46-1;2;2-M2e-0.075GF-Q2.9_06.15sec	C11C_Cauc	3	0.00239	1.00124	418.41	0.998759	Moderate Support	Inclusionary	75	1;2;2	e
F07_RD14-0003-44_45_46-1;2;2-M2e-0.075GF-Q2.9_06.15sec	GT37869_Hisp	3	0.00315	1.00047	317.46	0.999533	Moderate Support	Inclusionary	75	1;2;2	e
F07_RD14-0003-46_47_48-1;1;1-M3e-0.045GF-Q0.8_06.15sec	C43C_Cauc	3	0.0163	0.700582	61.3497	1.42738	Limited Support	Uninformative	45	1;1;1	e
F07_RD14-0003-46_47_48-1;1;1-M3e-0.045GF-Q0.8_06.15sec	GT37190_AA	3	0.0111	0.437395	90.0901	2.28626	Limited Support	Limited Support	45	1;1;1	e
F07_RD14-0003-46_47_48-1;1;1-M3e-0.045GF-Q0.8_06.15sec	TT51682_Cauc	3	0.000184	0.302884	5434.78	3.3016	Moderate Support	Limited Support	45	1;1;1	e
F08_RD14-0003-35_50-1;9-M2d-0.75GF-Q0.9_06.15sec	GT38070_Cauc	2	0	5.66076e-47	#NUM!	1.76655e+46	Very Strong Support	Very Strong Support	750	1;9	d
F08_RD14-0003-35_50-1;9-M2d-0.75GF-Q0.9_06.15sec	PT83919_AA	2	0	7.73467e-46	#NUM!	1.29288e+45	Very Strong Support	Very Strong Support	750	1;9	d
F08_RD14-0003-37_38_39_40-1;9;9;1-M2c-0.3GF-Q0.6_06.15sec	C10A_Asian	4	0.0226	0.446487	44.2478	2.23971	Limited Support	Limited Support	300	1;9;9;1	c
F08_RD14-0003-37_38_39_40-1;9;9;1-M2c-0.3GF-Q0.6_06.15sec	C10H_Hisp	4	0.224	0.807329	4.46429	1.23865	Limited Support	Uninformative	300	1;9;9;1	c
F08_RD14-0003-37_38_39_40-1;9;9;1-M2c-0.3GF-Q0.6_06.15sec	MT97158_Cauc	4	0.093	1.23728	10.7527	0.808224	Limited Support	Inclusionary	300	1;9;9;1	c
F08_RD14-0003-37_38_39_40-1;9;9;1-M2c-0.3GF-Q0.6_06.15sec	UT57303_Cauc	4	0.00185	0.358021	540.541	2.79313	Moderate Support	Limited Support	300	1;9;9;1	c
F08_RD14-0003-47_48_49-1;9;9-M2c-0.285GF-Q1.1_06.15sec	C65H_Hisp	3	0	0.739063	#NUM!	1.35306	Very Strong Support	Uninformative	285	1;9;9	c
F08_RD14-0003-47_48_49-1;9;9-M2c-0.285GF-Q1.1_06.15sec	GT37312_Hisp	3	1.62e-15	8.28531e-05	6.17284e+14	12069.5	Very Strong Support	Strong Support	285	1;9;9	c
F08_RD14-0003-47_48_49-1;9;9-M2c-0.285GF-Q1.1_06.15sec	MT97184_Cauc	3	0	7.16434e-05	#NUM!	13958	Very Strong Support	Strong Support	285	1;9;9	c
F08_RD14-0003-49_50_29-1;4;1-M4d-0.09GF-Q1.3_06.15sec	C29C_Cauc	3	0.0803	1.00054	12.4533	0.999461	Limited Support	Inclusionary	90	1;4;1	d
F08_RD14-0003-49_50_29-1;4;1-M4d-0.09GF-Q1.3_06.15sec	JT51464_AA	3	0.171	0.999534	5.84795	1.00047	Limited Support	Uninformative	90	1;4;1	d
F08_RD14-0003-49_50_29-1;4;1-M4d-0.09GF-Q1.3_06.15sec	JT51471_AA	3	0.257	1.76757	3.89105	0.565749	Limited Support	Inclusionary	90	1;4;1	d
F09_RD14-0003-30_31_32-1;4;4-M2a-0.279GF-Q0.6_06.15sec	PT83905_AA	3	0	7.5757e-13	#NUM!	1.32001e+12	Very Strong Support	Very Strong Support	279	1;4;4	a
F09_RD14-0003-30_31_32-1;4;4-M2a-0.279GF-Q0.6_06.15sec	TT51035_Hisp	3	3.83e-34	1.37857e-12	2.61097e+33	7.25387e+11	Very Strong Support	Very Strong Support	279	1;4;4	a
F09_RD14-0003-30_31_32-1;4;4-M2a-0.279GF-Q0.6_06.15sec	ZT79620_AA	3	0	3.41833e-11	#NUM!	2.92541e+10	Very Strong Support	Very Strong Support	279	1;4;4	a
F09_RD14-0003-35_50-1;9-M2e-0.15GF-Q0.9_06.15sec	MT94892_Cauc	2	0	6.33587e-21	#NUM!	1.57832e+20	Very Strong Support	Very Strong Support	150	1;9	e
F09_RD14-0003-35_50-1;9-M2e-0.15GF-Q0.9_06.15sec	MT95085_AA	2	0	2.39491e-15	#NUM!	4.17552e+14	Very Strong Support	Very Strong Support	150	1;9	e
F09_RD14-0003-37_38_39_40-1;9;9;1-M2e-0.5GF-Q0.8_06.15sec	C60B_AA	4	0.639	4.68578	1.56495	0.213412	Uninformative	Inclusionary	500	1;9;9;1	e
F09_RD14-0003-37_38_39_40-1;9;9;1-M2e-0.5GF-Q0.8_06.15sec	C92B_AA	4	0.00776	0.570451	128.866	1.753	Moderate Support	Uninformative	500	1;9;9;1	e
F09_RD14-0003-37_38_39_40-1;9;9;1-M2e-0.5GF-Q0.8_06.15sec	UT57635_Asian	4	0.00357	0.583162	280.112	1.71479	Moderate Support	Uninformative	500	1;9;9;1	e
F09_RD14-0003-37_38_39_40-1;9;9;1-M2e-0.5GF-Q0.8_06.15sec	Y4_Cauc	4	0.0572	0.560222	17.4825	1.78501	Limited Support	Uninformative	500	1;9;9;1	e
F09_RD14-0003-47_48_49-1;9;9-M2e-0.5GF-Q1.5_06.15sec	C33A_Asian	3	2.03e-14	0.000555499	4.92611e+13	1800.18	Very Strong Support	Moderate Support	500	1;9;9	e
F09_RD14-0003-47_48_49-1;9;9-M2e-0.5GF-Q1.5_06.15sec	C93B_AA	3	4.11e-06	0.00675958	243309	147.938	Strong Support	Moderate Support	500	1;9;9	e
F09_RD14-0003-47_48_49-1;9;9-M2e-0.5GF-Q1.5_06.15sec	GT36877_Cauc	3	0	0.00429317	#NUM!	232.928	Very Strong Support	Moderate Support	500	1;9;9	e
F10_RD14-0003-30_31_32-1;4;4-M2e-0.279GF-Q1.0_06.15sec	C13A_Asian	3	3.69e-07	2.23039e-05	2.71003e+06	44835.3	Very Strong Support	Strong Support	279	1;4;4	e
F10_RD14-0003-30_31_32-1;4;4-M2e-0.279GF-Q1.0_06.15sec	MT94893_Cauc	3	1.67e-05	0.0043864	59880.2	227.977	Strong Support	Moderate Support	279	1;4;4	e
F10_RD14-0003-30_31_32-1;4;4-M2e-0.279GF-Q1.0_06.15sec	MT97195_Cauc	3	1.93e-11	2.7011e-06	5.18135e+10	370219	Very Strong Support	Strong Support	279	1;4;4	e
F10_RD14-0003-36_37_38-1;2;1-M3c-0.124GF-Q0.9_06.15sec	C94B_AA	3	0.0139	7.00147	71.9424	0.142827	Limited Support	Inclusionary	124	1;2;1	c
F10_RD14-0003-36_37_38-1;2;1-M3c-0.124GF-Q0.9_06.15sec	UT58337_Cauc	3	2.23e-09	0.382402	4.4843e+08	2.61505	Very Strong Support	Limited Support	124	1;2;1	c
F10_RD14-0003-36_37_38-1;2;1-M3c-0.124GF-Q0.9_06.15sec	ZT80984_Hisp	3	3.91e-06	0.420738	255754	2.37678	Strong Support	Limited Support	124	1;2;1	c
F10_RD14-0003-39_40-1;2-M3c-0.045GF-Q1.0_06.15sec	GT37913_Hisp	2	7.77e-07	0.173746	1.287e+06	5.75551	Very Strong Support	Limited Support	45	1;2	c
F10_RD14-0003-39_40-1;2-M3c-0.045GF-Q1.0_06.15sec	WT51510_AA	2	1.55e-06	0.161863	645161	6.17806	Strong Support	Limited Support	45	1;2	c
G01_RD14-0003-36_37_38-1;2;1-M2c-0.252GF-Q0.6_07.15sec	C46C_Cauc	3	0	8.28571e-09	#NUM!	1.2069e+08	Very Strong Support	Very Strong Support	252	1;2;1	c
G01_RD14-0003-36_37_38-1;2;1-M2c-0.252GF-Q0.6_07.15sec	MT94850_Cauc	3	0	7.80094e-09	#NUM!	1.2819e+08	Very Strong Support	Very Strong Support	252	1;2;1	c
G01_RD14-0003-36_37_38-1;2;1-M2c-0.252GF-Q0.6_07.15sec	OT05600_AA	3	0	3.58408e-06	#NUM!	279012	Very Strong Support	Strong Support	252	1;2;1	c
G01_RD14-0003-40_41_42_43-1;1;1;1-M3U60-0.06GF-Q38.8_07.15sec	C06C_Cauc	4	0.00291	0.47211	343.643	2.11815	Moderate Support	Limited Support	60	1;1;1;1	U60
G01_RD14-0003-40_41_42_43-1;1;1;1-M3U60-0.06GF-Q38.8_07.15sec	C52H_Hisp	4	0.00821	0.998949	121.803	1.00105	Moderate Support	Uninformative	60	1;1;1;1	U60
G01_RD14-0003-40_41_42_43-1;1;1;1-M3U60-0.06GF-Q38.8_07.15sec	MT97200_Cauc	4	0.046	1.00022	21.7391	0.999785	Limited Support	Inclusionary	60	1;1;1;1	U60
G01_RD14-0003-40_41_42_43-1;1;1;1-M3U60-0.06GF-Q38.8_07.15sec	ZT79899_Hisp	4	0.22	1.00035	4.54545	0.999648	Limited Support	Inclusionary	60	1;1;1;1	U60
G01_RD14-0003-40_41_42_43-1;1;1;1-M4I22-0.06GF-Q3.5_07.15sec	C11B_AA	4	0.000596	0.999547	1677.85	1.00045	Moderate Support	Uninformative	60	1;1;1;1	I22
G01_RD14-0003-40_41_42_43-1;1;1;1-M4I22-0.06GF-Q3.5_07.15sec	MT97123_Cauc	4	0.0001	0.999973	10000	1.00003	Strong Support	Uninformative	60	1;1;1;1	I22
G01_RD14-0003-40_41_42_43-1;1;1;1-M4I22-0.06GF-Q3.5_07.15sec	TT51483_Hisp	4	0.000398	0.999924	2512.56	1.00008	Moderate Support	Uninformative	60	1;1;1;1	I22
G01_RD14-0003-40_41_42_43-1;1;1;1-M4I22-0.06GF-Q3.5_07.15sec	TT51694_Cauc	4	0.00406	1.00001	246.305	0.999995	Moderate Support	Inclusionary	60	1;1;1;1	I22
G01_RD14-0003-40_41-1;4-M2S30-0.315GF-Q2.8_07.15sec	C37C_Cauc	2	0	5.81747e-13	#NUM!	1.71896e+12	Very Strong Support	Very Strong Support	315	1;4	S30
G01_RD14-0003-40_41-1;4-M2S30-0.315GF-Q2.8_07.15sec	PT84185_AA	2	0	8.54159e-17	#NUM!	1.17074e+16	Very Strong Support	Very Strong Support	315	1;4	S30
G01_RD14-0003-44_45-1;1-M3d-0.126GF-Q0.5_07.15sec	PT83876_AA	2	0	1.60325e-18	#NUM!	6.23734e+17	Very Strong Support	Very Strong Support	126	1;1	d
G01_RD14-0003-44_45-1;1-M3d-0.126GF-Q0.5_07.15sec	ZT79337_AA	2	0	4.48016e-18	#NUM!	2.23206e+17	Very Strong Support	Very Strong Support	126	1;1	d
G01_RD14-0003-44_45-1;1-M4I22-0.03GF-Q2.0_07.15sec	GT37170_AA	2	0.0212	0.166246	47.1698	6.01518	Limited Support	Limited Support	30	1;1	I22
G01_RD14-0003-44_45-1;1-M4I22-0.03GF-Q2.0_07.15sec	MT94883_Cauc	2	0.0106	0.350219	94.3396	2.85536	Limited Support	Limited Support	30	1;1	I22
G01_RD14-0003-44_45-1;1-M4U60-0.03GF-Q4.6_07.15sec	GT37778_Hisp	2	2.97e-07	0.000556806	3.367e+06	1795.96	Very Strong Support	Moderate Support	30	1;1	U60
G01_RD14-0003-44_45-1;1-M4U60-0.03GF-Q4.6_07.15sec	MT95371_AA	2	4.28e-10	6.11988e-06	2.33645e+09	163402	Very Strong Support	Strong Support	30	1;1	U60
G02_RD14-0003-31_32-1;1-M1e-0.062GF-Q14.4_07.15sec	C33B_AA	2	0	2.6635e-06	#NUM!	375446	Very Strong Support	Strong Support	62	1;1	e
G02_RD14-0003-31_32-1;1-M1e-0.062GF-Q14.4_07.15sec	TT51035_Hisp	2	2.94e-05	0.0012995	34013.6	769.526	Strong Support	Moderate Support	62	1;1	e
G02_RD14-0003-36_37_38-1;2;1-M2e-0.252GF-Q0.9_07.15sec	C76A_Asian	3	1.39e-17	2.54039e-05	7.19424e+16	39364	Very Strong Support	Strong Support	252	1;2;1	e
G02_RD14-0003-36_37_38-1;2;1-M2e-0.252GF-Q0.9_07.15sec	PT83886_AA	3	0	8.31554e-06	#NUM!	120257	Very Strong Support	Strong Support	252	1;2;1	e
G02_RD14-0003-36_37_38-1;2;1-M2e-0.252GF-Q0.9_07.15sec	PT83891_AA	3	0	0.000265706	#NUM!	3763.56	Very Strong Support	Moderate Support	252	1;2;1	e
G02_RD14-0003-40_41-1;4-M3a-0.315GF-Q0.6_07.15sec	C38B_AA	2	0	1.88166e-41	#NUM!	5.31445e+40	Very Strong Support	Very Strong Support	315	1;4	a
G02_RD14-0003-40_41-1;4-M3a-0.315GF-Q0.6_07.15sec	GA05070_Hisp	2	0	1.44418e-55	#NUM!	6.92434e+54	Very Strong Support	Very Strong Support	315	1;4	a
G02_RD14-0003-40_41-1;4-M3U60-0.155GF-Q10.9_07.15sec	C55H_Hisp	2	5.64e-22	3.8724e-07	1.77305e+21	2.58238e+06	Very Strong Support	Very Strong Support	155	1;4	U60
G02_RD14-0003-40_41-1;4-M3U60-0.155GF-Q10.9_07.15sec	C79A_Asian	2	0	0.00114608	#NUM!	872.541	Very Strong Support	Moderate Support	155	1;4	U60
G02_RD14-0003-40_41-1;4-M4I22-0.155GF-Q2.0_07.15sec	MT97145_Cauc	2	0	2.55243e-13	#NUM!	3.91784e+12	Very Strong Support	Very Strong Support	155	1;4	I22
G02_RD14-0003-40_41-1;4-M4I22-0.155GF-Q2.0_07.15sec	WT51546_AA	2	0	1.39266e-15	#NUM!	7.18053e+14	Very Strong Support	Very Strong Support	155	1;4	I22
G02_RD14-0003-44_45_46_47-1;1;4;1-M2a-0.441GF-Q0.7_07.15sec	C76A_Asian	4	3.08e-16	0.163786	3.24675e+15	6.10552	Very Strong Support	Limited Support	441	1;1;4;1	a
G02_RD14-0003-44_45_46_47-1;1;4;1-M2a-0.441GF-Q0.7_07.15sec	GT38066_Cauc	4	6.36e-18	0.167902	1.57233e+17	5.95586	Very Strong Support	Limited Support	441	1;1;4;1	a
G02_RD14-0003-44_45_46_47-1;1;4;1-M2a-0.441GF-Q0.7_07.15sec	PT84222_AA	4	8.41e-16	0.161423	1.18906e+15	6.19492	Very Strong Support	Limited Support	441	1;1;4;1	a
G02_RD14-0003-44_45_46_47-1;1;4;1-M2a-0.441GF-Q0.7_07.15sec	Y12_Cauc	4	0	0.148246	#NUM!	6.74554	Very Strong Support	Limited Support	441	1;1;4;1	a
G02_RD14-0003-44_45_46_47-1;1;4;1-M2U60-0.217GF-Q4.3_07.15sec	JT51464_AA	4	0.00029	1.4557	3448.28	0.686955	Moderate Support	Inclusionary	217	1;1;4;1	U60
G02_RD14-0003-44_45_46_47-1;1;4;1-M2U60-0.217GF-Q4.3_07.15sec	PT83863_AA	4	0.0164	0.41707	60.9756	2.39768	Limited Support	Limited Support	217	1;1;4;1	U60
G02_RD14-0003-44_45_46_47-1;1;4;1-M2U60-0.217GF-Q4.3_07.15sec	PT84633_Hisp	4	4e-06	0.449816	250000	2.22313	Strong Support	Limited Support	217	1;1;4;1	U60
G02_RD14-0003-44_45_46_47-1;1;4;1-M2U60-0.217GF-Q4.3_07.15sec	Y18_AA	4	7.36	16.6075	0.13587	0.0602136	Inclusionary	Inclusionary	217	1;1;4;1	U60
G02_RD14-0003-44_45_46_47-1;1;4;1-M3I22-0.217GF-Q1.9_07.15sec	C47H_Hisp	4	2.05e-06	1.32361	487805	0.75551	Strong Support	Inclusionary	217	1;1;4;1	I22
G02_RD14-0003-44_45_46_47-1;1;4;1-M3I22-0.217GF-Q1.9_07.15sec	C50B_AA	4	0.031	1.01124	32.2581	0.988889	Limited Support	Inclusionary	217	1;1;4;1	I22
G02_RD14-0003-44_45_46_47-1;1;4;1-M3I22-0.217GF-Q1.9_07.15sec	MT94829_Cauc	4	3.33e-08	0.99459	3.003e+07	1.00544	Very Strong Support	Uninformative	217	1;1;4;1	I22
G02_RD14-0003-44_45_46_47-1;1;4;1-M3I22-0.217GF-Q1.9_07.15sec	PT84201_AA	4	0.0259	2.776	38.61	0.360231	Limited Support	Inclusionary	217	1;1;4;1	I22
G02_RD14-0003-46_47_48-1;1;1-M2S10-0.189GF-Q1.2_07.15sec	C93C_Cauc	3	0	1.97754e-06	#NUM!	505679	Very Strong Support	Strong Support	189	1;1;1	S10
G02_RD14-0003-46_47_48-1;1;1-M2S10-0.189GF-Q1.2_07.15sec	JT51496_AA	3	0	2.09548e-06	#NUM!	477218	Very Strong Support	Strong Support	189	1;1;1	S10
G02_RD14-0003-46_47_48-1;1;1-M2S10-0.189GF-Q1.2_07.15sec	UT58310_Cauc	3	0	1.42092e-07	#NUM!	7.03768e+06	Very Strong Support	Very Strong Support	189	1;1;1	S10
G02_RD14-0003-50_29_30_31-1;1;2;1-M2e-0.315GF-Q1.0_07.15sec	GT37020_AA	4	0	0.00116217	#NUM!	860.461	Very Strong Support	Moderate Support	315	1;1;2;1	e
G02_RD14-0003-50_29_30_31-1;1;2;1-M2e-0.315GF-Q1.0_07.15sec	MT97124_Cauc	4	6.25e-24	0.000655965	1.6e+23	1524.47	Very Strong Support	Moderate Support	315	1;1;2;1	e
G02_RD14-0003-50_29_30_31-1;1;2;1-M2e-0.315GF-Q1.0_07.15sec	UT58337_Cauc	4	7.53e-14	0.000652235	1.32802e+13	1533.19	Very Strong Support	Moderate Support	315	1;1;2;1	e
G02_RD14-0003-50_29_30_31-1;1;2;1-M2e-0.315GF-Q1.0_07.15sec	Y32_Cauc	4	0	0.000617361	#NUM!	1619.8	Very Strong Support	Moderate Support	315	1;1;2;1	e
G03_RD14-0003-30_31_32-1;4;4-M1S30-0.75GF-Q3.2_07.15sec	MT95124_AA	3	0	1.34731e-10	#NUM!	7.42218e+09	Very Strong Support	Very Strong Support	750	1;4;4	S30
G03_RD14-0003-30_31_32-1;4;4-M1S30-0.75GF-Q3.2_07.15sec	TT51677_Cauc	3	0	2.35265e-12	#NUM!	4.25052e+11	Very Strong Support	Very Strong Support	750	1;4;4	S30
G03_RD14-0003-30_31_32-1;4;4-M1S30-0.75GF-Q3.2_07.15sec	ZA08588_Hisp	3	0	1.13961e-12	#NUM!	8.77495e+11	Very Strong Support	Very Strong Support	750	1;4;4	S30
G03_RD14-0003-33_34-1;2-M2c-0.189GF-Q0.9_07.15sec	PT84230_AA	2	0	5.41494e-50	#NUM!	1.84674e+49	Very Strong Support	Very Strong Support	189	1;2	c
G03_RD14-0003-33_34-1;2-M2c-0.189GF-Q0.9_07.15sec	UT57300_Cauc	2	0	5.56432e-40	#NUM!	1.79717e+39	Very Strong Support	Very Strong Support	189	1;2	c
G03_RD14-0003-41_42_43-1;9;1-M2c-0.693GF-Q1.1_07.15sec	C16C_Cauc	3	5.12e-09	0.508803	1.95312e+08	1.9654	Very Strong Support	Uninformative	693	1;9;1	c
G03_RD14-0003-41_42_43-1;9;1-M2c-0.693GF-Q1.1_07.15sec	C73B_AA	3	0	0.0645573	#NUM!	15.4901	Very Strong Support	Limited Support	693	1;9;1	c
G03_RD14-0003-41_42_43-1;9;1-M2c-0.693GF-Q1.1_07.15sec	ZC08763_Hisp	3	3.75e-08	0.208507	2.66667e+07	4.79601	Very Strong Support	Limited Support	693	1;9;1	c
G03_RD14-0003-42_43-1;9-M2U15-0.15GF-Q0.9_07.15sec	C08Ba_AA	2	0	1.1805e-19	#NUM!	8.47095e+18	Very Strong Support	Very Strong Support	150	1;9	U15
G03_RD14-0003-42_43-1;9-M2U15-0.15GF-Q0.9_07.15sec	C19C_Cauc	2	0	2.6173e-15	#NUM!	3.82074e+14	Very Strong Support	Very Strong Support	150	1;9	U15
G03_RD14-0003-42_43-1;9-M3I15-0.15GF-Q1.2_07.15sec	PC16856_Asian	2	2.49e-21	1.54893e-14	4.01606e+20	6.45605e+13	Very Strong Support	Very Strong Support	150	1;9	I15
G03_RD14-0003-42_43-1;9-M3I15-0.15GF-Q1.2_07.15sec	PT83920_AA	2	0	4.62006e-14	#NUM!	2.16447e+13	Very Strong Support	Very Strong Support	150	1;9	I15
G03_RD14-0003-48_49_50_29-1;4;4;4-M3I15-0.195GF-Q1.1_07.15sec	C03A_Asian	4	2.18e-08	0.999656	4.58716e+07	1.00034	Very Strong Support	Uninformative	195	1;4;4;4	I15
G03_RD14-0003-48_49_50_29-1;4;4;4-M3I15-0.195GF-Q1.1_07.15sec	C100H_Hisp	4	7.95e-05	1.54375	12578.6	0.647774	Strong Support	Inclusionary	195	1;4;4;4	I15
G03_RD14-0003-48_49_50_29-1;4;4;4-M3I15-0.195GF-Q1.1_07.15sec	PT83874_AA	4	0.00073	1.27977	1369.86	0.781388	Moderate Support	Inclusionary	195	1;4;4;4	I15
G03_RD14-0003-48_49_50_29-1;4;4;4-M3I15-0.195GF-Q1.1_07.15sec	PT84200_AA	4	1.67e-10	1.00082	5.98802e+09	0.999176	Very Strong Support	Inclusionary	195	1;4;4;4	I15
G03_RD14-0003-48_49_50_29-1;4;4;4-M3U15-0.195GF-Q1.5_07.15sec	C23C_Cauc	4	4.85e-07	1.00078	2.06186e+06	0.999218	Very Strong Support	Inclusionary	195	1;4;4;4	U15
G03_RD14-0003-48_49_50_29-1;4;4;4-M3U15-0.195GF-Q1.5_07.15sec	C62H_Hisp	4	9.16e-09	1.00024	1.0917e+08	0.999761	Very Strong Support	Inclusionary	195	1;4;4;4	U15
G03_RD14-0003-48_49_50_29-1;4;4;4-M3U15-0.195GF-Q1.5_07.15sec	MT97189_Cauc	4	5.29e-06	0.999582	189036	1.00042	Strong Support	Uninformative	195	1;4;4;4	U15
G03_RD14-0003-48_49_50_29-1;4;4;4-M3U15-0.195GF-Q1.5_07.15sec	PT83919_AA	4	1.4e-07	1.00033	7.14286e+06	0.999665	Very Strong Support	Inclusionary	195	1;4;4;4	U15
G04_RD14-0003-33_34-1;2-M2e-0.189GF-Q1.9_07.15sec	MT95095_AA	2	0	1.34569e-30	#NUM!	7.43111e+29	Very Strong Support	Very Strong Support	189	1;2	e
G04_RD14-0003-33_34-1;2-M2e-0.189GF-Q1.9_07.15sec	ZT80826_Hisp	2	0	2.63318e-20	#NUM!	3.7977e+19	Very Strong Support	Very Strong Support	189	1;2	e
G04_RD14-0003-40_41_42_43-1;1;1;1-M1S10-0.5GF-Q1.3_07.15sec	C35C_Cauc	4	0	2.12224	#NUM!	0.4712	Very Strong Support	Inclusionary	500	1;1;1;1	S10
G04_RD14-0003-40_41_42_43-1;1;1;1-M1S10-0.5GF-Q1.3_07.15sec	C83H_Hisp	4	0	1.00031	#NUM!	0.999687	Very Strong Support	Inclusionary	500	1;1;1;1	S10
G04_RD14-0003-40_41_42_43-1;1;1;1-M1S10-0.5GF-Q1.3_07.15sec	OT05562_AA	4	0	1.00038	#NUM!	0.999625	Very Strong Support	Inclusionary	500	1;1;1;1	S10
G04_RD14-0003-40_41_42_43-1;1;1;1-M1S10-0.5GF-Q1.3_07.15sec	UT58318_Cauc	4	7.94e-15	1.00009	1.25945e+14	0.999907	Very Strong Support	Inclusionary	500	1;1;1;1	S10
G04_RD14-0003-41_42_43-1;9;1-M1e-0.693GF-Q1.4_07.15sec	C07H_Hisp	3	0	0.000625131	#NUM!	1599.67	Very Strong Support	Moderate Support	693	1;9;1	e
G04_RD14-0003-41_42_43-1;9;1-M1e-0.693GF-Q1.4_07.15sec	C72C_Cauc	3	0	0.290167	#NUM!	3.4463	Very Strong Support	Limited Support	693	1;9;1	e
G04_RD14-0003-41_42_43-1;9;1-M1e-0.693GF-Q1.4_07.15sec	GT37913_Hisp	3	1.2e-17	0.0420563	8.33333e+16	23.7777	Very Strong Support	Limited Support	693	1;9;1	e
G04_RD14-0003-46_47_48-1;1;1-M3I15-0.093GF-Q0.8_07.15sec	C21C_Cauc	3	5.58e-14	0.0626869	1.79211e+13	15.9523	Very Strong Support	Limited Support	93	1;1;1	I15
G04_RD14-0003-46_47_48-1;1;1-M3I15-0.093GF-Q0.8_07.15sec	MT94875_Cauc	3	0	0.000282332	#NUM!	3541.93	Very Strong Support	Moderate Support	93	1;1;1	I15
G04_RD14-0003-46_47_48-1;1;1-M3I15-0.093GF-Q0.8_07.15sec	PT83907_AA	3	0	9.59257e-05	#NUM!	10424.7	Very Strong Support	Strong Support	93	1;1;1	I15
G05_RD14-0003-33_34_35_36-1;4;4;1-M2a-0.15GF-Q0.5_07.15sec	C89B_AA	4	1.83e-11	1.00003	5.46448e+10	0.999965	Very Strong Support	Inclusionary	150	1;4;4;1	a
G05_RD14-0003-33_34_35_36-1;4;4;1-M2a-0.15GF-Q0.5_07.15sec	C89C_Cauc	4	4e-18	1.05938	2.5e+17	0.94395	Very Strong Support	Inclusionary	150	1;4;4;1	a
G05_RD14-0003-33_34_35_36-1;4;4;1-M2a-0.15GF-Q0.5_07.15sec	GT37047_AA	4	0	0.999943	#NUM!	1.00006	Very Strong Support	Uninformative	150	1;4;4;1	a
G05_RD14-0003-33_34_35_36-1;4;4;1-M2a-0.15GF-Q0.5_07.15sec	JT51481_AA	4	7.23e-08	1.00047	1.38313e+07	0.999532	Very Strong Support	Inclusionary	150	1;4;4;1	a
G05_RD14-0003-36_37_38_39-1;2;2;1-M3e-0.09GF-Q1.2_07.15sec	C32C_Cauc	4	0.161	1.01852	6.21118	0.981812	Limited Support	Inclusionary	90	1;2;2;1	e
G05_RD14-0003-36_37_38_39-1;2;2;1-M3e-0.09GF-Q1.2_07.15sec	MT94858_Cauc	4	0.293	1.28311	3.41297	0.779359	Limited Support	Inclusionary	90	1;2;2;1	e
G05_RD14-0003-36_37_38_39-1;2;2;1-M3e-0.09GF-Q1.2_07.15sec	PT84248_AA	4	0.159	0.980344	6.28931	1.02005	Limited Support	Uninformative	90	1;2;2;1	e
G05_RD14-0003-36_37_38_39-1;2;2;1-M3e-0.09GF-Q1.2_07.15sec	ZT80786_Hisp	4	0.482	1.08937	2.07469	0.917963	Limited Support	Inclusionary	90	1;2;2;1	e
G05_RD14-0003-42_43-1;9-M2e-0.15GF-Q2.5_07.15sec	C93H_Hisp	2	8.59e-09	0.261886	1.16414e+08	3.81845	Very Strong Support	Limited Support	150	1;9	e
G05_RD14-0003-42_43-1;9-M2e-0.15GF-Q2.5_07.15sec	MT94833_Cauc	2	0	0.207876	#NUM!	4.81055	Very Strong Support	Limited Support	150	1;9	e
G05_RD14-0003-44_45_46_47-1;1;4;1-M2S30-0.105GF-Q3.3_07.15sec	C56B_AA	4	0.0482	0.980097	20.7469	1.02031	Limited Support	Uninformative	105	1;1;4;1	S30
G05_RD14-0003-44_45_46_47-1;1;4;1-M2S30-0.105GF-Q3.3_07.15sec	C81H_Hisp	4	0.231	0.997761	4.329	1.00224	Limited Support	Uninformative	105	1;1;4;1	S30
G05_RD14-0003-44_45_46_47-1;1;4;1-M2S30-0.105GF-Q3.3_07.15sec	C99B_AA	4	0.0375	0.987179	26.6667	1.01299	Limited Support	Uninformative	105	1;1;4;1	S30
G05_RD14-0003-44_45_46_47-1;1;4;1-M2S30-0.105GF-Q3.3_07.15sec	PT83978_AA	4	0.219	1.35021	4.56621	0.740625	Limited Support	Inclusionary	105	1;1;4;1	S30
G05_RD14-0003-44_45_46-1;2;2-M2a-0.315GF-Q0.6_07.15sec	C30B_AA	3	0	0.000381742	#NUM!	2619.57	Very Strong Support	Moderate Support	315	1;2;2	a
G05_RD14-0003-44_45_46-1;2;2-M2a-0.315GF-Q0.6_07.15sec	JT51465_AA	3	0	0.000368514	#NUM!	2713.6	Very Strong Support	Moderate Support	315	1;2;2	a
G05_RD14-0003-44_45_46-1;2;2-M2a-0.315GF-Q0.6_07.15sec	UA16899_Cauc	3	0	0.000470011	#NUM!	2127.61	Very Strong Support	Moderate Support	315	1;2;2	a
G05_RD14-0003-46_47_48-1;1;1-M2U105-0.189GF-Q4.6_07.15sec	GT38094_Cauc	3	0	3.40174e-06	#NUM!	293967	Very Strong Support	Strong Support	189	1;1;1	U105
G05_RD14-0003-46_47_48-1;1;1-M2U105-0.189GF-Q4.6_07.15sec	MT94866_Cauc	3	0	2.42948e-06	#NUM!	411611	Very Strong Support	Strong Support	189	1;1;1	U105
G05_RD14-0003-46_47_48-1;1;1-M2U105-0.189GF-Q4.6_07.15sec	PT84189_AA	3	0	2.18316e-06	#NUM!	458052	Very Strong Support	Strong Support	189	1;1;1	U105
G05_RD14-0003-46_47_48-1;1;1-M4I35-0.045GF-QLAND_07.15sec	C62H_Hisp	3	1.03e-09	0.412194	9.70874e+08	2.42604	Very Strong Support	Limited Support	45	1;1;1	I35
G05_RD14-0003-46_47_48-1;1;1-M4I35-0.045GF-QLAND_07.15sec	OT05591_AA	3	0	0.407722	#NUM!	2.45265	Very Strong Support	Limited Support	45	1;1;1	I35
G05_RD14-0003-46_47_48-1;1;1-M4I35-0.045GF-QLAND_07.15sec	ZT80626_Hisp	3	2.88e-05	0.496957	34722.2	2.01225	Strong Support	Limited Support	45	1;1;1	I35
G05_RD14-0003-48_49-1;4-M2c-0.625GF-Q0.7_07.15sec	PT83880_AA	2	0	1.31055e-34	#NUM!	7.63038e+33	Very Strong Support	Very Strong Support	625	1;4	c
G05_RD14-0003-48_49-1;4-M2c-0.625GF-Q0.7_07.15sec	ZT79618_AA	2	0	5.97858e-61	#NUM!	1.67264e+60	Very Strong Support	Very Strong Support	625	1;4	c
G06_RD14-0003-33_34_35_36-1;4;4;1-M2d-0.15GF-Q0.9_07.15sec	C47A_Asian	4	0.00065	0.0242584	1538.46	41.2229	Moderate Support	Limited Support	150	1;4;4;1	d
G06_RD14-0003-33_34_35_36-1;4;4;1-M2d-0.15GF-Q0.9_07.15sec	C64H_Hisp	4	3.82e-06	0.00649772	261780	153.9	Strong Support	Moderate Support	150	1;4;4;1	d
G06_RD14-0003-33_34_35_36-1;4;4;1-M2d-0.15GF-Q0.9_07.15sec	PT84411_Hisp	4	0.0243	0.794312	41.1523	1.25895	Limited Support	Uninformative	150	1;4;4;1	d
G06_RD14-0003-33_34_35_36-1;4;4;1-M2d-0.15GF-Q0.9_07.15sec	WT51556_AA	4	0.233	6.4699	4.29185	0.154562	Limited Support	Inclusionary	150	1;4;4;1	d
G06_RD14-0003-44_45_46-1;2;2-M2d-0.315GF-Q1.8_07.15sec	C62H_Hisp	3	0	0.00142055	#NUM!	703.954	Very Strong Support	Moderate Support	315	1;2;2	d
G06_RD14-0003-44_45_46-1;2;2-M2d-0.315GF-Q1.8_07.15sec	MT97187_Cauc	3	0	0.00221256	#NUM!	451.965	Very Strong Support	Moderate Support	315	1;2;2	d
G06_RD14-0003-44_45_46-1;2;2-M2d-0.315GF-Q1.8_07.15sec	WA29572_Cauc	3	1.06e-20	0.00121004	9.43396e+19	826.416	Very Strong Support	Moderate Support	315	1;2;2	d
G06_RD14-0003-48_49-1;4-M2e-0.625GF-Q1.0_07.15sec	C96C_Cauc	2	0	4.7296e-52	#NUM!	2.11434e+51	Very Strong Support	Very Strong Support	625	1;4	e
G06_RD14-0003-48_49-1;4-M2e-0.625GF-Q1.0_07.15sec	C97A_Asian	2	0	3.12967e-45	#NUM!	3.19523e+44	Very Strong Support	Very Strong Support	625	1;4	e
G06_RD14-0003-49_50_29-1;4;1-M3U60-0.09GF-Q6.7_07.15sec	C30B_AA	3	0.00125	0.861607	800	1.16062	Moderate Support	Uninformative	90	1;4;1	U60
G06_RD14-0003-49_50_29-1;4;1-M3U60-0.09GF-Q6.7_07.15sec	PT83896_AA	3	0.00212	0.887362	471.698	1.12694	Moderate Support	Uninformative	90	1;4;1	U60
G06_RD14-0003-49_50_29-1;4;1-M3U60-0.09GF-Q6.7_07.15sec	PT85089_Hisp	3	0.0173	0.967375	57.8035	1.03373	Limited Support	Uninformative	90	1;4;1	U60
G06_RD14-0003-49_50_29-1;4;1-M4I35-0.186GF-QLAND_07.15sec	MT94817_Cauc	3	2.26e-14	2.11291	4.42478e+13	0.473282	Very Strong Support	Inclusionary	186	1;4;1	I35
G06_RD14-0003-49_50_29-1;4;1-M4I35-0.186GF-QLAND_07.15sec	TT51208_Hisp	3	2.64e-14	0.973602	3.78788e+13	1.02711	Very Strong Support	Uninformative	186	1;4;1	I35
G06_RD14-0003-49_50_29-1;4;1-M4I35-0.186GF-QLAND_07.15sec	WT52480_Cauc	3	0	0.601068	#NUM!	1.66371	Very Strong Support	Uninformative	186	1;4;1	I35
G07_RD14-0003-30_31_32-1;4;4-M1U60-0.567GF-Q0.8_07.15sec	OT05896_AA	3	0	4.29506e-14	#NUM!	2.32826e+13	Very Strong Support	Very Strong Support	567	1;4;4	U60
G07_RD14-0003-30_31_32-1;4;4-M1U60-0.567GF-Q0.8_07.15sec	WT51343_Cauc	3	0	1.07894e-14	#NUM!	9.26834e+13	Very Strong Support	Very Strong Support	567	1;4;4	U60
G07_RD14-0003-30_31_32-1;4;4-M1U60-0.567GF-Q0.8_07.15sec	WT52457_Cauc	3	0	2.12413e-08	#NUM!	4.7078e+07	Very Strong Support	Very Strong Support	567	1;4;4	U60
G07_RD14-0003-30_31_32-1;4;4-M4I22-0.135GF-Q4.7_07.15sec	C07C_Cauc	3	1.23e-08	0.0587243	8.13008e+07	17.0287	Very Strong Support	Limited Support	135	1;4;4	I22
G07_RD14-0003-30_31_32-1;4;4-M4I22-0.135GF-Q4.7_07.15sec	C101A_Asian	3	1.2e-09	0.111629	8.33333e+08	8.95823	Very Strong Support	Limited Support	135	1;4;4	I22
G07_RD14-0003-30_31_32-1;4;4-M4I22-0.135GF-Q4.7_07.15sec	GT38078_Cauc	3	2.34e-10	0.057739	4.2735e+09	17.3193	Very Strong Support	Limited Support	135	1;4;4	I22
G07_RD14-0003-35_50-1;9-M2a-0.63GF-Q0.7_07.15sec	PT83909_AA	2	0	4.43185e-108	#NUM!	2.25639e+107	Very Strong Support	Very Strong Support	630	1;9	a
G07_RD14-0003-35_50-1;9-M2a-0.63GF-Q0.7_07.15sec	PT84248_AA	2	0	4.55605e-122	#NUM!	2.19488e+121	Very Strong Support	Very Strong Support	630	1;9	a
G07_RD14-0003-37_38_39_40-1;9;9;1-M2a-0.75GF-Q0.4_07.15sec	C53H_Hisp	4	6.17e-05	1.29207e-08	16207.5	7.73951e+07	Strong Support	Very Strong Support	750	1;9;9;1	a
G07_RD14-0003-37_38_39_40-1;9;9;1-M2a-0.75GF-Q0.4_07.15sec	C69H_Hisp	4	2.69e-06	6.44489e-10	371747	1.55162e+09	Strong Support	Very Strong Support	750	1;9;9;1	a
G07_RD14-0003-37_38_39_40-1;9;9;1-M2a-0.75GF-Q0.4_07.15sec	C72H_Hisp	4	0.0112	6.89097e-10	89.2857	1.45118e+09	Limited Support	Very Strong Support	750	1;9;9;1	a
G07_RD14-0003-37_38_39_40-1;9;9;1-M2a-0.75GF-Q0.4_07.15sec	MT94882_Cauc	4	2.71e-09	9.14899e-09	3.69004e+08	1.09302e+08	Very Strong Support	Very Strong Support	750	1;9;9;1	a
G07_RD14-0003-47_48_49-1;9;9-M2a-0.75GF-Q0.7_07.15sec	C09B_AA	3	0	3.54498e-13	#NUM!	2.82089e+12	Very Strong Support	Very Strong Support	750	1;9;9	a
G07_RD14-0003-47_48_49-1;9;9-M2a-0.75GF-Q0.7_07.15sec	GT37349_Hisp	3	0	1.05929e-13	#NUM!	9.44031e+12	Very Strong Support	Very Strong Support	750	1;9;9	a
G07_RD14-0003-47_48_49-1;9;9-M2a-0.75GF-Q0.7_07.15sec	ZT80815_Hisp	3	0	6.03961e-14	#NUM!	1.65574e+13	Very Strong Support	Very Strong Support	750	1;9;9	a
G08_RD14-0003-35_50-1;9-M2d-0.63GF-Q0.9_07.15sec	C11H_Hisp	2	0	4.47638e-46	#NUM!	2.23395e+45	Very Strong Support	Very Strong Support	630	1;9	d
G08_RD14-0003-35_50-1;9-M2d-0.63GF-Q0.9_07.15sec	TT51034_Hisp	2	0	4.49553e-60	#NUM!	2.22443e+59	Very Strong Support	Very Strong Support	630	1;9	d
G08_RD14-0003-47_48_49-1;9;9-M2d-0.75GF-Q1.4_07.15sec	C14A_Asian	3	8.23e-17	2.73557e-05	1.21507e+16	36555.5	Very Strong Support	Strong Support	750	1;9;9	d
G08_RD14-0003-47_48_49-1;9;9-M2d-0.75GF-Q1.4_07.15sec	C28C_Cauc	3	2.22e-10	0.000715981	4.5045e+09	1396.69	Very Strong Support	Moderate Support	750	1;9;9	d
G08_RD14-0003-47_48_49-1;9;9-M2d-0.75GF-Q1.4_07.15sec	C46B_AA	3	0	0.000152981	#NUM!	6536.75	Very Strong Support	Moderate Support	750	1;9;9	d
G09_RD14-0003-30_31_32-1;4;4-M3a-0.135GF-Q0.5_07.15sec	C06H_Hisp	3	0	0.0167359	#NUM!	59.7516	Very Strong Support	Limited Support	135	1;4;4	a
G09_RD14-0003-30_31_32-1;4;4-M3a-0.135GF-Q0.5_07.15sec	C87C_Cauc	3	5.82e-10	0.0125988	1.71821e+09	79.3727	Very Strong Support	Limited Support	135	1;4;4	a
G09_RD14-0003-30_31_32-1;4;4-M3a-0.135GF-Q0.5_07.15sec	Y18_AA	3	4.58e-11	0.0167139	2.18341e+10	59.8303	Very Strong Support	Limited Support	135	1;4;4	a
G09_RD14-0003-37_38_39_40-1;9;9;1-M2e-0.3GF-Q0.8_07.15sec	C52A_Asian	4	0.000797	0.209111	1254.71	4.78216	Moderate Support	Limited Support	300	1;9;9;1	e
G09_RD14-0003-37_38_39_40-1;9;9;1-M2e-0.3GF-Q0.8_07.15sec	JA44327_Cauc	4	0.000468	0.129517	2136.75	7.72102	Moderate Support	Limited Support	300	1;9;9;1	e
G09_RD14-0003-37_38_39_40-1;9;9;1-M2e-0.3GF-Q0.8_07.15sec	MT94886_Cauc	4	0.00448	0.38087	223.214	2.62557	Moderate Support	Limited Support	300	1;9;9;1	e
G09_RD14-0003-37_38_39_40-1;9;9;1-M2e-0.3GF-Q0.8_07.15sec	ZT80147_Hisp	4	0.000199	0.158579	5025.13	6.306	Moderate Support	Limited Support	300	1;9;9;1	e
G09_RD14-0003-39_40-1;2-M2a-0.375GF-Q0.7_07.15sec	OT05563_AA	2	0	2.1726e-104	#NUM!	4.60278e+103	Very Strong Support	Very Strong Support	375	1;2	a
G09_RD14-0003-39_40-1;2-M2a-0.375GF-Q0.7_07.15sec	PT84226_AA	2	0	1.54944e-95	#NUM!	6.45396e+94	Very Strong Support	Very Strong Support	375	1;2	a
G09_RD14-0003-47_48_49-1;9;9-M2e-0.285GF-Q1.5_07.15sec	C100C_Cauc	3	0.000675	0.00205571	1481.48	486.449	Moderate Support	Moderate Support	285	1;9;9	e
G09_RD14-0003-47_48_49-1;9;9-M2e-0.285GF-Q1.5_07.15sec	JT51494_AA	3	2.65e-10	0.00556211	3.77358e+09	179.788	Very Strong Support	Moderate Support	285	1;9;9	e
G09_RD14-0003-47_48_49-1;9;9-M2e-0.285GF-Q1.5_07.15sec	ZT79619_AA	3	2.05e-08	0.00455272	4.87805e+07	219.649	Very Strong Support	Moderate Support	285	1;9;9	e
G10_RD14-0003-30_31_32-1;4;4-M2e-0.135GF-Q1.0_07.15sec	C76H_Hisp	3	4.64e-07	0.297403	2.15517e+06	3.36244	Very Strong Support	Limited Support	135	1;4;4	e
G10_RD14-0003-30_31_32-1;4;4-M2e-0.135GF-Q1.0_07.15sec	MT94877_Cauc	3	2.15e-06	0.331731	465116	3.01449	Strong Support	Limited Support	135	1;4;4	e
G10_RD14-0003-30_31_32-1;4;4-M2e-0.135GF-Q1.0_07.15sec	ZT80334_Hisp	3	1.69e-06	0.305882	591716	3.26924	Strong Support	Limited Support	135	1;4;4	e
G10_RD14-0003-48_49_50_29-1;4;4;4-M3c-0.195GF-Q1.1_07.15sec	C95A_Asian	4	3.4e-05	0.739932	29411.8	1.35148	Strong Support	Uninformative	195	1;4;4;4	c
G10_RD14-0003-48_49_50_29-1;4;4;4-M3c-0.195GF-Q1.1_07.15sec	C97C_Cauc	4	6.28e-05	0.0328937	15923.6	30.4009	Strong Support	Limited Support	195	1;4;4;4	c
G10_RD14-0003-48_49_50_29-1;4;4;4-M3c-0.195GF-Q1.1_07.15sec	GT37184_AA	4	0.0134	0.172998	74.6269	5.78041	Limited Support	Limited Support	195	1;4;4;4	c
G10_RD14-0003-48_49_50_29-1;4;4;4-M3c-0.195GF-Q1.1_07.15sec	MT94859_Cauc	4	1.24e-06	0.0347099	806452	28.8102	Strong Support	Limited Support	195	1;4;4;4	c
G11_RD14-0003-39_40-1;2-M4e-0.045GF-Q2.4_07.15sec	PT84236_AA	2	0.0712	0.99774	14.0449	1.00227	Limited Support	Uninformative	45	1;2	e
G11_RD14-0003-39_40-1;2-M4e-0.045GF-Q2.4_07.15sec	ZT80737_Hisp	2	1.33	1.00273	0.75188	0.997275	Inclusionary	Inclusionary	45	1;2	e
G11_RD14-0003-48_49_50_29-1;4;4;4-M2e-0.403GF-Q1.3_07.15sec	C40A_Asian	4	0.0207	1.98986	48.3092	0.502547	Limited Support	Inclusionary	403	1;4;4;4	e
G11_RD14-0003-48_49_50_29-1;4;4;4-M2e-0.403GF-Q1.3_07.15sec	JT51487_AA	4	9.8e-06	0.225752	102041	4.42964	Strong Support	Limited Support	403	1;4;4;4	e
G11_RD14-0003-48_49_50_29-1;4;4;4-M2e-0.403GF-Q1.3_07.15sec	OT05569_AA	4	0.0921	7.42681	10.8578	0.134647	Limited Support	Inclusionary	403	1;4;4;4	e
G11_RD14-0003-48_49_50_29-1;4;4;4-M2e-0.403GF-Q1.3_07.15sec	PT84349_Hisp	4	1.31e-05	0.645463	76335.9	1.54928	Strong Support	Uninformative	403	1;4;4;4	e
H01_RD14-0003-40_41_42_43-1;1;1;1-M2U105-0.252GF-Q12_08.15sec	C62H_Hisp	4	1.18e-07	0.243903	8.47458e+06	4.09999	Very Strong Support	Limited Support	252	1;1;1;1	U105
H01_RD14-0003-40_41_42_43-1;1;1;1-M2U105-0.252GF-Q12_08.15sec	GT37420_Hisp	4	1.31e-05	0.242246	76335.9	4.12803	Strong Support	Limited Support	252	1;1;1;1	U105
H01_RD14-0003-40_41_42_43-1;1;1;1-M2U105-0.252GF-Q12_08.15sec	JT51496_AA	4	9.45e-06	0.368392	105820	2.7145	Strong Support	Limited Support	252	1;1;1;1	U105
H01_RD14-0003-40_41_42_43-1;1;1;1-M2U105-0.252GF-Q12_08.15sec	UT58295_Cauc	4	2.3e-09	0.252134	4.34783e+08	3.96615	Very Strong Support	Limited Support	252	1;1;1;1	U105
H01_RD14-0003-40_41_42_43-1;1;1;1-M4d-0.124GF-Q1.7_08.15sec	C14B_AA	4	11.1	23.3195	0.0900901	0.0428827	Inclusionary	Inclusionary	124	1;1;1;1	d
H01_RD14-0003-40_41_42_43-1;1;1;1-M4d-0.124GF-Q1.7_08.15sec	C69A_Asian	4	0.00657	0.999727	152.207	1.00027	Moderate Support	Uninformative	124	1;1;1;1	d
H01_RD14-0003-40_41_42_43-1;1;1;1-M4d-0.124GF-Q1.7_08.15sec	C70B_AA	4	0.102	0.875517	9.80392	1.14218	Limited Support	Uninformative	124	1;1;1;1	d
H01_RD14-0003-40_41_42_43-1;1;1;1-M4d-0.124GF-Q1.7_08.15sec	JT51499_AA	4	0.964	4.09809	1.03734	0.244016	Uninformative	Inclusionary	124	1;1;1;1	d
H01_RD14-0003-40_41_42_43-1;1;1;1-M4I35-0.252GF-QLAND_08.15sec	C05C_Cauc	4	1.87e-07	0.998833	5.34759e+06	1.00117	Very Strong Support	Uninformative	252	1;1;1;1	I35
H01_RD14-0003-40_41_42_43-1;1;1;1-M4I35-0.252GF-QLAND_08.15sec	C09A_Asian	4	2.98e-09	0.99903	3.3557e+08	1.00097	Very Strong Support	Uninformative	252	1;1;1;1	I35
H01_RD14-0003-40_41_42_43-1;1;1;1-M4I35-0.252GF-QLAND_08.15sec	C38C_Cauc	4	1.26e-12	1.00026	7.93651e+11	0.99974	Very Strong Support	Inclusionary	252	1;1;1;1	I35
H01_RD14-0003-40_41_42_43-1;1;1;1-M4I35-0.252GF-QLAND_08.15sec	PT83883_AA	4	3.25e-09	1.0574	3.07692e+08	0.945714	Very Strong Support	Inclusionary	252	1;1;1;1	I35
H01_RD14-0003-44_45-1;1-M2U105-0.126GF-Q3.1_08.15sec	PT84232_AA	2	0	7.27422e-15	#NUM!	1.37472e+14	Very Strong Support	Very Strong Support	126	1;1	U105
H01_RD14-0003-44_45-1;1-M2U105-0.126GF-Q3.1_08.15sec	UC10178_Cauc	2	0	5.65781e-22	#NUM!	1.76747e+21	Very Strong Support	Very Strong Support	126	1;1	U105
H01_RD14-0003-44_45-1;1-M3I35-0.126GF-QLAND_08.15sec	BC11352_Cauc	2	0	1.30518e-36	#NUM!	7.6618e+35	Very Strong Support	Very Strong Support	126	1;1	I35
H01_RD14-0003-44_45-1;1-M3I35-0.126GF-QLAND_08.15sec	PT84227_AA	2	0	4.05602e-32	#NUM!	2.46547e+31	Very Strong Support	Very Strong Support	126	1;1	I35
H01_RD14-0003-44_45-1;1-M4d-0.062GF-Q0.9_08.15sec	MT94850_Cauc	2	0	1.81909e-11	#NUM!	5.49726e+10	Very Strong Support	Very Strong Support	62	1;1	d
H01_RD14-0003-44_45-1;1-M4d-0.062GF-Q0.9_08.15sec	Y14_AA	2	0	2.43028e-14	#NUM!	4.11476e+13	Very Strong Support	Very Strong Support	62	1;1	d
H01_RD14-0003-50_29_30_31-1;1;2;1-M2c-0.155GF-Q0.6_08.15sec	C35H_Hisp	4	2.17e-17	0.00509984	4.60829e+16	196.084	Very Strong Support	Moderate Support	155	1;1;2;1	c
H01_RD14-0003-50_29_30_31-1;1;2;1-M2c-0.155GF-Q0.6_08.15sec	C77A_Asian	4	2.05e-10	0.0147596	4.87805e+09	67.7525	Very Strong Support	Limited Support	155	1;1;2;1	c
H01_RD14-0003-50_29_30_31-1;1;2;1-M2c-0.155GF-Q0.6_08.15sec	MT95855_Hisp	4	3.18e-07	0.0255493	3.14465e+06	39.1401	Very Strong Support	Limited Support	155	1;1;2;1	c
H01_RD14-0003-50_29_30_31-1;1;2;1-M2c-0.155GF-Q0.6_08.15sec	ZT81342_Cauc	4	7.22e-16	0.00451438	1.38504e+15	221.514	Very Strong Support	Moderate Support	155	1;1;2;1	c
H02_RD14-0003-31_32-1;1-M1e-0.03GF-Q14.4_08.15sec	C30B_AA	2	0.00131	0.0069524	763.359	143.835	Moderate Support	Moderate Support	30	1;1	e
H02_RD14-0003-31_32-1;1-M1e-0.03GF-Q14.4_08.15sec	TT51345_Hisp	2	9.76e-09	0.000124966	1.02459e+08	8002.19	Very Strong Support	Moderate Support	30	1;1	e
H02_RD14-0003-36_37_38-1;2;1-M3e-0.124GF-Q1.6_08.15sec	C10H_Hisp	3	2.91e-05	0.999756	34364.3	1.00024	Strong Support	Uninformative	124	1;2;1	e
H02_RD14-0003-36_37_38-1;2;1-M3e-0.124GF-Q1.6_08.15sec	C82C_Cauc	3	0.000173	0.999776	5780.35	1.00022	Moderate Support	Uninformative	124	1;2;1	e
H02_RD14-0003-36_37_38-1;2;1-M3e-0.124GF-Q1.6_08.15sec	TT51279_Hisp	3	0.00392	0.998525	255.102	1.00148	Moderate Support	Uninformative	124	1;2;1	e
H02_RD14-0003-40_41-1;4-M3a-0.155GF-Q0.6_08.15sec	C26A_Asian	2	0	1.92519e-40	#NUM!	5.19428e+39	Very Strong Support	Very Strong Support	155	1;4	a
H02_RD14-0003-40_41-1;4-M3a-0.155GF-Q0.6_08.15sec	C65C_Cauc	2	0	3.87435e-30	#NUM!	2.58108e+29	Very Strong Support	Very Strong Support	155	1;4	a
H02_RD14-0003-40_41-1;4-M3U60-0.075GF-Q10.9_08.15sec	PT83881_AA	2	1.01e-08	0.000195073	9.90099e+07	5126.29	Very Strong Support	Moderate Support	75	1;4	U60
H02_RD14-0003-40_41-1;4-M3U60-0.075GF-Q10.9_08.15sec	TT51689_Cauc	2	1.21e-05	1.59654	82644.6	0.626356	Strong Support	Inclusionary	75	1;4	U60
H02_RD14-0003-40_41-1;4-M4I22-0.075GF-Q2.0_08.15sec	OT07803_Cauc	2	4.9e-14	2.29415e-05	2.04082e+13	43589.2	Very Strong Support	Strong Support	75	1;4	I22
H02_RD14-0003-40_41-1;4-M4I22-0.075GF-Q2.0_08.15sec	PT84386_Hisp	2	2.79e-11	0.000175072	3.58423e+10	5711.94	Very Strong Support	Moderate Support	75	1;4	I22
H02_RD14-0003-44_45_46_47-1;1;4;1-M3a-0.217GF-Q0.8_08.15sec	C46C_Cauc	4	5.36e-10	0.459454	1.86567e+09	2.17649	Very Strong Support	Limited Support	217	1;1;4;1	a
H02_RD14-0003-44_45_46_47-1;1;4;1-M3a-0.217GF-Q0.8_08.15sec	GT36884_Cauc	4	0.000863	0.83554	1158.75	1.19683	Moderate Support	Uninformative	217	1;1;4;1	a
H02_RD14-0003-44_45_46_47-1;1;4;1-M3a-0.217GF-Q0.8_08.15sec	GT37184_AA	4	0	0.594307	#NUM!	1.68263	Very Strong Support	Uninformative	217	1;1;4;1	a
H02_RD14-0003-44_45_46_47-1;1;4;1-M3a-0.217GF-Q0.8_08.15sec	OT05575_AA	4	5.26e-07	0.440996	1.90114e+06	2.2676	Very Strong Support	Limited Support	217	1;1;4;1	a
H02_RD14-0003-44_45_46_47-1;1;4;1-M3I22-0.105GF-Q1.9_08.15sec	C12A_Asian	4	0.0046	1.00139	217.391	0.998612	Moderate Support	Inclusionary	105	1;1;4;1	I22
H02_RD14-0003-44_45_46_47-1;1;4;1-M3I22-0.105GF-Q1.9_08.15sec	GT38066_Cauc	4	0.0256	0.999941	39.0625	1.00006	Limited Support	Uninformative	105	1;1;4;1	I22
H02_RD14-0003-44_45_46_47-1;1;4;1-M3I22-0.105GF-Q1.9_08.15sec	MT97155_Cauc	4	0.00319	0.999768	313.48	1.00023	Moderate Support	Uninformative	105	1;1;4;1	I22
H02_RD14-0003-44_45_46_47-1;1;4;1-M3I22-0.105GF-Q1.9_08.15sec	PT84244_AA	4	0.254	1.03277	3.93701	0.968272	Limited Support	Inclusionary	105	1;1;4;1	I22
H02_RD14-0003-44_45_46_47-1;1;4;1-M3U60-0.105GF-Q28.7_08.15sec	C43A_Asian	4	0.181	0.938316	5.52486	1.06574	Limited Support	Uninformative	105	1;1;4;1	U60
H02_RD14-0003-44_45_46_47-1;1;4;1-M3U60-0.105GF-Q28.7_08.15sec	C81H_Hisp	4	0.0246	0.836562	40.6504	1.19537	Limited Support	Uninformative	105	1;1;4;1	U60
H02_RD14-0003-44_45_46_47-1;1;4;1-M3U60-0.105GF-Q28.7_08.15sec	GT37402_Hisp	4	0.218	1.10026	4.58716	0.908873	Limited Support	Inclusionary	105	1;1;4;1	U60
H02_RD14-0003-44_45_46_47-1;1;4;1-M3U60-0.105GF-Q28.7_08.15sec	MT94869_Cauc	4	0.0452	0.829869	22.1239	1.20501	Limited Support	Uninformative	105	1;1;4;1	U60
H02_RD14-0003-46_47_48-1;1;1-M3S10-0.093GF-Q1.4_08.15sec	OT05562_AA	3	0	0.0801872	#NUM!	12.4708	Very Strong Support	Limited Support	93	1;1;1	S10
H02_RD14-0003-46_47_48-1;1;1-M3S10-0.093GF-Q1.4_08.15sec	UT58336_Cauc	3	8.5e-06	0.00345849	117647	289.144	Strong Support	Moderate Support	93	1;1;1	S10
H02_RD14-0003-46_47_48-1;1;1-M3S10-0.093GF-Q1.4_08.15sec	ZT80384_Hisp	3	1.86e-06	0.00205494	537634	486.633	Strong Support	Moderate Support	93	1;1;1	S10
H02_RD14-0003-50_29_30_31-1;1;2;1-M2e-0.155GF-Q1.0_08.15sec	C39A_Asian	4	3.51e-06	0.154043	284900	6.49169	Strong Support	Limited Support	155	1;1;2;1	e
H02_RD14-0003-50_29_30_31-1;1;2;1-M2e-0.155GF-Q1.0_08.15sec	C98A_Asian	4	6.64e-14	0.150278	1.50602e+13	6.65432	Very Strong Support	Limited Support	155	1;1;2;1	e
H02_RD14-0003-50_29_30_31-1;1;2;1-M2e-0.155GF-Q1.0_08.15sec	PT83535_Cauc	4	3.76e-11	0.141847	2.65957e+10	7.04986	Very Strong Support	Limited Support	155	1;1;2;1	e
H02_RD14-0003-50_29_30_31-1;1;2;1-M2e-0.155GF-Q1.0_08.15sec	WT51342_Cauc	4	3.39e-09	0.141362	2.94985e+08	7.07404	Very Strong Support	Limited Support	155	1;1;2;1	e
H03_RD14-0003-30_31_32-1;4;4-M1S30-0.567GF-Q3.2_08.15sec	C63H_Hisp	3	0	4.49698e-13	#NUM!	2.22371e+12	Very Strong Support	Very Strong Support	567	1;4;4	S30
H03_RD14-0003-30_31_32-1;4;4-M1S30-0.567GF-Q3.2_08.15sec	C86C_Cauc	3	0	1.07926e-13	#NUM!	9.26564e+12	Very Strong Support	Very Strong Support	567	1;4;4	S30
H03_RD14-0003-30_31_32-1;4;4-M1S30-0.567GF-Q3.2_08.15sec	MT95104_AA	3	0	1.63175e-11	#NUM!	6.1284e+10	Very Strong Support	Very Strong Support	567	1;4;4	S30
H03_RD14-0003-33_34-1;2-M3c-0.093GF-Q1.0_08.15sec	C53C_Cauc	2	0	4.08171e-16	#NUM!	2.44995e+15	Very Strong Support	Very Strong Support	93	1;2	c
H03_RD14-0003-33_34-1;2-M3c-0.093GF-Q1.0_08.15sec	UT57288_Cauc	2	0	8.85465e-23	#NUM!	1.12935e+22	Very Strong Support	Very Strong Support	93	1;2	c
H03_RD14-0003-40_41-1;4-M3e-0.315GF-Q0.8_08.15sec	PT84180_AA	2	0	1.07213e-13	#NUM!	9.32723e+12	Very Strong Support	Very Strong Support	315	1;4	e
H03_RD14-0003-40_41-1;4-M3e-0.315GF-Q0.8_08.15sec	PT84198_AA	2	0	2.02501e-13	#NUM!	4.93825e+12	Very Strong Support	Very Strong Support	315	1;4	e
H03_RD14-0003-41_42_43-1;9;1-M2c-0.5GF-Q1.1_08.15sec	C90B_AA	3	7.96e-11	0.00531694	1.25628e+10	188.078	Very Strong Support	Moderate Support	500	1;9;1	c
H03_RD14-0003-41_42_43-1;9;1-M2c-0.5GF-Q1.1_08.15sec	GT36864_Cauc	3	2.95e-08	0.00560299	3.38983e+07	178.476	Very Strong Support	Moderate Support	500	1;9;1	c
H03_RD14-0003-41_42_43-1;9;1-M2c-0.5GF-Q1.1_08.15sec	MT95102_AA	3	0	0.00531092	#NUM!	188.291	Very Strong Support	Moderate Support	500	1;9;1	c
H03_RD14-0003-42_43-1;9-M2I22-0.63GF-Q1.2_08.15sec	PT83871_AA	2	0	3.91696e-53	#NUM!	2.553e+52	Very Strong Support	Very Strong Support	630	1;9	I22
H03_RD14-0003-42_43-1;9-M2I22-0.63GF-Q1.2_08.15sec	PT86536_Cauc	2	0	1.65226e-59	#NUM!	6.05233e+58	Very Strong Support	Very Strong Support	630	1;9	I22
H03_RD14-0003-44_45_46_47-1;1;4;1-M2e-0.441GF-Q1.5_08.15sec	C08C_Cauc	4	3.07e-05	0.10821	32573.3	9.24129	Strong Support	Limited Support	441	1;1;4;1	e
H03_RD14-0003-44_45_46_47-1;1;4;1-M2e-0.441GF-Q1.5_08.15sec	C92H_Hisp	4	0.0186	0.343919	53.7634	2.90766	Limited Support	Limited Support	441	1;1;4;1	e
H03_RD14-0003-44_45_46_47-1;1;4;1-M2e-0.441GF-Q1.5_08.15sec	UT58302_Cauc	4	0.00188	0.145104	531.915	6.89163	Moderate Support	Limited Support	441	1;1;4;1	e
H03_RD14-0003-44_45_46_47-1;1;4;1-M2e-0.441GF-Q1.5_08.15sec	UT58320_Cauc	4	0.000504	0.103175	1984.13	9.69229	Moderate Support	Limited Support	441	1;1;4;1	e
H03_RD14-0003-48_49_50_29-1;4;4;4-M1U60-0.75GF-Q1.0_08.15sec	C17C_Cauc	4	0	2.89099e-09	#NUM!	3.45903e+08	Very Strong Support	Very Strong Support	750	1;4;4;4	U60
H03_RD14-0003-48_49_50_29-1;4;4;4-M1U60-0.75GF-Q1.0_08.15sec	C82H_Hisp	4	0	3.30954e-09	#NUM!	3.02157e+08	Very Strong Support	Very Strong Support	750	1;4;4;4	U60
H03_RD14-0003-48_49_50_29-1;4;4;4-M1U60-0.75GF-Q1.0_08.15sec	JT51331_AA	4	0	4.18249e-08	#NUM!	2.39092e+07	Very Strong Support	Very Strong Support	750	1;4;4;4	U60
H03_RD14-0003-48_49_50_29-1;4;4;4-M1U60-0.75GF-Q1.0_08.15sec	OT07785_Cauc	4	0	1.73469e-05	#NUM!	57647.3	Very Strong Support	Strong Support	750	1;4;4;4	U60
H03_RD14-0003-48_49_50_29-1;4;4;4-M3I22-0.75GF-Q1.7_08.15sec	C71H_Hisp	4	0	3.73509e-07	#NUM!	2.67731e+06	Very Strong Support	Very Strong Support	750	1;4;4;4	I22
H03_RD14-0003-48_49_50_29-1;4;4;4-M3I22-0.75GF-Q1.7_08.15sec	C99B_AA	4	0	1.84435e-07	#NUM!	5.42197e+06	Very Strong Support	Very Strong Support	750	1;4;4;4	I22
H03_RD14-0003-48_49_50_29-1;4;4;4-M3I22-0.75GF-Q1.7_08.15sec	UT58335_Cauc	4	0	2.99272e-07	#NUM!	3.34145e+06	Very Strong Support	Very Strong Support	750	1;4;4;4	I22
H03_RD14-0003-48_49_50_29-1;4;4;4-M3I22-0.75GF-Q1.7_08.15sec	Y33_AA	4	0	5.0588e-07	#NUM!	1.97675e+06	Very Strong Support	Very Strong Support	750	1;4;4;4	I22
H04_RD14-0003-32_33_34_35-1;1;9;1-M1e-0.5GF-Q0.7_08.15sec	GT37483_Hisp	4	2.61e-10	0.0939096	3.83142e+09	10.6485	Very Strong Support	Limited Support	500	1;1;9;1	e
H04_RD14-0003-32_33_34_35-1;1;9;1-M1e-0.5GF-Q0.7_08.15sec	MT95114_AA	4	4.07e-13	0.206755	2.457e+12	4.83665	Very Strong Support	Limited Support	500	1;1;9;1	e
H04_RD14-0003-32_33_34_35-1;1;9;1-M1e-0.5GF-Q0.7_08.15sec	OT05591_AA	4	8.11e-10	0.0579487	1.23305e+09	17.2566	Very Strong Support	Limited Support	500	1;1;9;1	e
H04_RD14-0003-32_33_34_35-1;1;9;1-M1e-0.5GF-Q0.7_08.15sec	PT83895_AA	4	4.98e-07	0.179178	2.00803e+06	5.58105	Very Strong Support	Limited Support	500	1;1;9;1	e
H04_RD14-0003-33_34-1;2-M2e-0.093GF-Q1.9_08.15sec	C29B_AA	2	0	3.36872e-21	#NUM!	2.96848e+20	Very Strong Support	Very Strong Support	93	1;2	e
H04_RD14-0003-33_34-1;2-M2e-0.093GF-Q1.9_08.15sec	MT94833_Cauc	2	0	2.39413e-12	#NUM!	4.17688e+11	Very Strong Support	Very Strong Support	93	1;2	e
H04_RD14-0003-40_41_42_43-1;1;1;1-M2S10-0.252GF-Q1.3_08.15sec	C13A_Asian	4	3.39e-10	0.0241319	2.94985e+09	41.4389	Very Strong Support	Limited Support	252	1;1;1;1	S10
H04_RD14-0003-40_41_42_43-1;1;1;1-M2S10-0.252GF-Q1.3_08.15sec	C21H_Hisp	4	6.61e-05	0.566217	15128.6	1.76611	Strong Support	Uninformative	252	1;1;1;1	S10
H04_RD14-0003-40_41_42_43-1;1;1;1-M2S10-0.252GF-Q1.3_08.15sec	C61B_AA	4	2.13e-07	0.491536	4.69484e+06	2.03444	Very Strong Support	Limited Support	252	1;1;1;1	S10
H04_RD14-0003-40_41_42_43-1;1;1;1-M2S10-0.252GF-Q1.3_08.15sec	WA29572_Cauc	4	2.61e-07	0.0242335	3.83142e+06	41.2651	Very Strong Support	Limited Support	252	1;1;1;1	S10
H04_RD14-0003-41_42_43-1;9;1-M2e-0.52GF-Q1.7_08.15sec	JT51494_AA	3	0.000629	0.643214	1589.83	1.55469	Moderate Support	Uninformative	520	1;9;1	e
H04_RD14-0003-41_42_43-1;9;1-M2e-0.52GF-Q1.7_08.15sec	JT52346_Cauc	3	2.01e-06	0.582765	497512	1.71596	Strong Support	Uninformative	520	1;9;1	e
H04_RD14-0003-41_42_43-1;9;1-M2e-0.52GF-Q1.7_08.15sec	MT94877_Cauc	3	1.14e-06	0.589695	877193	1.69579	Strong Support	Uninformative	520	1;9;1	e
H04_RD14-0003-46_47_48-1;1;1-M2U15-0.189GF-Q0.8_08.15sec	C18A_Asian	3	0	2.52741e-08	#NUM!	3.95661e+07	Very Strong Support	Very Strong Support	189	1;1;1	U15
H04_RD14-0003-46_47_48-1;1;1-M2U15-0.189GF-Q0.8_08.15sec	C95B_AA	3	0	8.12752e-09	#NUM!	1.23039e+08	Very Strong Support	Very Strong Support	189	1;1;1	U15
H04_RD14-0003-46_47_48-1;1;1-M2U15-0.189GF-Q0.8_08.15sec	ZT80028_Hisp	3	0	5.00484e-08	#NUM!	1.99807e+07	Very Strong Support	Very Strong Support	189	1;1;1	U15
H04_RD14-0003-46_47_48-1;1;1-M4I15-0.045GF-Q0.8_08.15sec	C27A_Asian	3	1.13e-05	0.379052	88495.6	2.63816	Strong Support	Limited Support	45	1;1;1	I15
H04_RD14-0003-46_47_48-1;1;1-M4I15-0.045GF-Q0.8_08.15sec	Y5_Cauc	3	8.23e-05	0.304399	12150.7	3.28516	Strong Support	Limited Support	45	1;1;1	I15
H04_RD14-0003-46_47_48-1;1;1-M4I15-0.045GF-Q0.8_08.15sec	ZT80154_Hisp	3	0.00112	0.522701	892.857	1.91314	Moderate Support	Uninformative	45	1;1;1	I15
H05_RD14-0003-44_45_46-1;2;2-M3a-0.155GF-Q0.6_08.15sec	C26H_Hisp	3	0	0.158932	#NUM!	6.29199	Very Strong Support	Limited Support	155	1;2;2	a
H05_RD14-0003-44_45_46-1;2;2-M3a-0.155GF-Q0.6_08.15sec	C75C_Cauc	3	0	0.159449	#NUM!	6.27161	Very Strong Support	Limited Support	155	1;2;2	a
H05_RD14-0003-44_45_46-1;2;2-M3a-0.155GF-Q0.6_08.15sec	GT36864_Cauc	3	0	0.194503	#NUM!	5.1413	Very Strong Support	Limited Support	155	1;2;2	a
H05_RD14-0003-46_47_48-1;1;1-M2U105-0.093GF-Q4.6_08.15sec	C69A_Asian	3	8.77e-05	0.0446987	11402.5	22.372	Strong Support	Limited Support	93	1;1;1	U105
H05_RD14-0003-46_47_48-1;1;1-M2U105-0.093GF-Q4.6_08.15sec	UT57287_Cauc	3	2.34e-11	0.0133427	4.2735e+10	74.9475	Very Strong Support	Limited Support	93	1;1;1	U105
H05_RD14-0003-46_47_48-1;1;1-M2U105-0.093GF-Q4.6_08.15sec	UT58301_Cauc	3	7.31e-10	0.0118825	1.36799e+09	84.1575	Very Strong Support	Limited Support	93	1;1;1	U105
H05_RD14-0003-48_49-1;4-M2c-0.315GF-Q0.7_08.15sec	MT94826_Cauc	2	0	1.49228e-33	#NUM!	6.70115e+32	Very Strong Support	Very Strong Support	315	1;4	c
H05_RD14-0003-48_49-1;4-M2c-0.315GF-Q0.7_08.15sec	TT51689_Cauc	2	0	1.40899e-21	#NUM!	7.09727e+20	Very Strong Support	Very Strong Support	315	1;4	c
H05_RD14-0003-49_50_29-1;4;1-M3I15-0.378GF-Q0.9_08.15sec	C30B_AA	3	0	0.000482656	#NUM!	2071.87	Very Strong Support	Moderate Support	378	1;4;1	I15
H05_RD14-0003-49_50_29-1;4;1-M3I15-0.378GF-Q0.9_08.15sec	C64B_AA	3	0	0.000214377	#NUM!	4664.67	Very Strong Support	Moderate Support	378	1;4;1	I15
H05_RD14-0003-49_50_29-1;4;1-M3I15-0.378GF-Q0.9_08.15sec	PT83898_AA	3	0	0.00207897	#NUM!	481.008	Very Strong Support	Moderate Support	378	1;4;1	I15
H06_RD14-0003-44_45_46-1;2;2-M2d-0.155GF-Q1.8_08.15sec	GT37864_Hisp	3	8.26e-13	0.000480243	1.21065e+12	2082.28	Very Strong Support	Moderate Support	155	1;2;2	d
H06_RD14-0003-44_45_46-1;2;2-M2d-0.155GF-Q1.8_08.15sec	UT57287_Cauc	3	2.9e-11	0.00208605	3.44828e+10	479.374	Very Strong Support	Moderate Support	155	1;2;2	d
H06_RD14-0003-44_45_46-1;2;2-M2d-0.155GF-Q1.8_08.15sec	ZT79907_Hisp	3	1.07e-10	0.000796022	9.34579e+09	1256.25	Very Strong Support	Moderate Support	155	1;2;2	d
H06_RD14-0003-48_49-1;4-M2e-0.315GF-Q1.0_08.15sec	PT84192_AA	2	0	9.25772e-33	#NUM!	1.08018e+32	Very Strong Support	Very Strong Support	315	1;4	e
H06_RD14-0003-48_49-1;4-M2e-0.315GF-Q1.0_08.15sec	PT85499_Hisp	2	0	5.60656e-39	#NUM!	1.78363e+38	Very Strong Support	Very Strong Support	315	1;4	e
H06_RD14-0003-49_50_29-1;4;1-M1U105-0.378GF-Q0.6_08.15sec	JT51493_AA	3	0	5.30535e-07	#NUM!	1.88489e+06	Very Strong Support	Very Strong Support	378	1;4;1	U105
H06_RD14-0003-49_50_29-1;4;1-M1U105-0.378GF-Q0.6_08.15sec	MT95085_AA	3	0	1.52847e-05	#NUM!	65424.8	Very Strong Support	Strong Support	378	1;4;1	U105
H06_RD14-0003-49_50_29-1;4;1-M1U105-0.378GF-Q0.6_08.15sec	ZT80658_Hisp	3	0	5.95085e-07	#NUM!	1.68043e+06	Very Strong Support	Very Strong Support	378	1;4;1	U105
H06_RD14-0003-49_50_29-1;4;1-M4I35-0.09GF-QLAND_08.15sec	OT05896_AA	3	0.000618	1.00023	1618.12	0.999772	Moderate Support	Inclusionary	90	1;4;1	I35
H06_RD14-0003-49_50_29-1;4;1-M4I35-0.09GF-QLAND_08.15sec	OT05901_AA	3	3.55e-07	1.00158	2.8169e+06	0.998425	Very Strong Support	Inclusionary	90	1;4;1	I35
H06_RD14-0003-49_50_29-1;4;1-M4I35-0.09GF-QLAND_08.15sec	ZT79338_AA	3	2.12e-07	0.999385	4.71698e+06	1.00061	Very Strong Support	Uninformative	90	1;4;1	I35
H07_RD14-0003-30_31_32-1;4;4-M1U60-0.279GF-Q0.8_08.15sec	C82C_Cauc	3	0	3.69623e-06	#NUM!	270546	Very Strong Support	Strong Support	279	1;4;4	U60
H07_RD14-0003-30_31_32-1;4;4-M1U60-0.279GF-Q0.8_08.15sec	PT83898_AA	3	0	1.79815e-08	#NUM!	5.56128e+07	Very Strong Support	Very Strong Support	279	1;4;4	U60
H07_RD14-0003-30_31_32-1;4;4-M1U60-0.279GF-Q0.8_08.15sec	PT84386_Hisp	3	2.21e-44	2.14403e-08	4.52489e+43	4.66411e+07	Very Strong Support	Very Strong Support	279	1;4;4	U60
H07_RD14-0003-30_31_32-1;4;4-M3I35-0.567GF-QLAND_08.15sec	C04Ba_AA	3	0	1.36246e-15	#NUM!	7.33965e+14	Very Strong Support	Very Strong Support	567	1;4;4	I35
H07_RD14-0003-30_31_32-1;4;4-M3I35-0.567GF-QLAND_08.15sec	JT51471_AA	3	0	3.21402e-14	#NUM!	3.11137e+13	Very Strong Support	Very Strong Support	567	1;4;4	I35
H07_RD14-0003-30_31_32-1;4;4-M3I35-0.567GF-QLAND_08.15sec	Y8_Cauc	3	0	3.7533e-17	#NUM!	2.66432e+16	Very Strong Support	Very Strong Support	567	1;4;4	I35
H07_RD14-0003-35_50-1;9-M2a-0.31GF-Q0.7_08.15sec	C57A_Asian	2	0	1.38094e-53	#NUM!	7.24147e+52	Very Strong Support	Very Strong Support	310	1;9	a
H07_RD14-0003-35_50-1;9-M2a-0.31GF-Q0.7_08.15sec	MT97123_Cauc	2	0	1.85014e-65	#NUM!	5.40499e+64	Very Strong Support	Very Strong Support	310	1;9	a
H07_RD14-0003-37_38_39_40-1;9;9;1-M2a-0.62GF-Q0.4_08.15sec	C04C_Cauc	4	5.01e-13	0.0151139	1.99601e+12	66.1644	Very Strong Support	Limited Support	620	1;9;9;1	a
H07_RD14-0003-37_38_39_40-1;9;9;1-M2a-0.62GF-Q0.4_08.15sec	JT51332_AA	4	9.22e-07	0.0113474	1.0846e+06	88.126	Very Strong Support	Limited Support	620	1;9;9;1	a
H07_RD14-0003-37_38_39_40-1;9;9;1-M2a-0.62GF-Q0.4_08.15sec	MT95368_AA	4	1.55e-11	0.014481	6.45161e+10	69.0559	Very Strong Support	Limited Support	620	1;9;9;1	a
H07_RD14-0003-37_38_39_40-1;9;9;1-M2a-0.62GF-Q0.4_08.15sec	PT83918_AA	4	1.2e-05	0.00960335	83333.3	104.13	Strong Support	Moderate Support	620	1;9;9;1	a
H07_RD14-0003-47_48_49-1;9;9-M2a-0.589GF-Q0.7_08.15sec	PT83893_AA	3	0	7.62457e-18	#NUM!	1.31155e+17	Very Strong Support	Very Strong Support	589	1;9;9	a
H07_RD14-0003-47_48_49-1;9;9-M2a-0.589GF-Q0.7_08.15sec	PT83895_AA	3	0	3.23783e-18	#NUM!	3.08849e+17	Very Strong Support	Very Strong Support	589	1;9;9	a
H07_RD14-0003-47_48_49-1;9;9-M2a-0.589GF-Q0.7_08.15sec	WT52486_Cauc	3	0	5.14359e-26	#NUM!	1.94417e+25	Very Strong Support	Very Strong Support	589	1;9;9	a
H07_RD14-0003-49_50_29-1;4;1-M3a-0.378GF-Q0.5_08.15sec	C18A_Asian	3	0	0.000120145	#NUM!	8323.3	Very Strong Support	Moderate Support	378	1;4;1	a
H07_RD14-0003-49_50_29-1;4;1-M3a-0.378GF-Q0.5_08.15sec	C38A_Asian	3	0	2.57509e-05	#NUM!	38833.5	Very Strong Support	Strong Support	378	1;4;1	a
H07_RD14-0003-49_50_29-1;4;1-M3a-0.378GF-Q0.5_08.15sec	JT51462_AA	3	0	0.000197118	#NUM!	5073.11	Very Strong Support	Moderate Support	378	1;4;1	a
H08_RD14-0003-35_50-1;9-M2d-0.31GF-Q0.9_08.15sec	TT50708_Cauc	2	0	1.47125e-34	#NUM!	6.79696e+33	Very Strong Support	Very Strong Support	310	1;9	d
H08_RD14-0003-35_50-1;9-M2d-0.31GF-Q0.9_08.15sec	UT58314_Cauc	2	0	9.88045e-49	#NUM!	1.0121e+48	Very Strong Support	Very Strong Support	310	1;9	d
H08_RD14-0003-47_48_49-1;9;9-M2d-0.589GF-Q1.4_08.15sec	C68A_Asian	3	3.46e-11	0.000914012	2.89017e+10	1094.08	Very Strong Support	Moderate Support	589	1;9;9	d
H08_RD14-0003-47_48_49-1;9;9-M2d-0.589GF-Q1.4_08.15sec	UA16895_Cauc	3	5.58e-10	0.00144493	1.79211e+09	692.073	Very Strong Support	Moderate Support	589	1;9;9	d
H08_RD14-0003-47_48_49-1;9;9-M2d-0.589GF-Q1.4_08.15sec	ZT79907_Hisp	3	6.79e-10	0.00133108	1.47275e+09	751.27	Very Strong Support	Moderate Support	589	1;9;9	d
H08_RD14-0003-49_50_29-1;4;1-M2e-0.378GF-Q1.4_08.15sec	C46A_Asian	3	2.16e-10	0.0720949	4.62963e+09	13.8706	Very Strong Support	Limited Support	378	1;4;1	e
H08_RD14-0003-49_50_29-1;4;1-M2e-0.378GF-Q1.4_08.15sec	UA16918_Cauc	3	5.73e-09	0.0284712	1.7452e+08	35.1232	Very Strong Support	Limited Support	378	1;4;1	e
H08_RD14-0003-49_50_29-1;4;1-M2e-0.378GF-Q1.4_08.15sec	WT52470_Cauc	3	4.26e-08	0.513869	2.34742e+07	1.94602	Very Strong Support	Uninformative	378	1;4;1	e
H09_RD14-0003-39_40-1;2-M3a-0.189GF-Q0.8_08.15sec	MT94831_Cauc	2	0	5.6038e-65	#NUM!	1.7845e+64	Very Strong Support	Very Strong Support	189	1;2	a
H09_RD14-0003-39_40-1;2-M3a-0.189GF-Q0.8_08.15sec	UT58305_Cauc	2	0	6.1938e-23	#NUM!	1.61452e+22	Very Strong Support	Very Strong Support	189	1;2	a
H09_RD14-0003-48_49_50_29-1;4;4;4-M2a-0.75GF-Q0.4_08.15sec	C27B_AA	4	0	0.00393521	#NUM!	254.116	Very Strong Support	Moderate Support	750	1;4;4;4	a
H09_RD14-0003-48_49_50_29-1;4;4;4-M2a-0.75GF-Q0.4_08.15sec	C45A_Asian	4	0	0.00894485	#NUM!	111.796	Very Strong Support	Moderate Support	750	1;4;4;4	a
H09_RD14-0003-48_49_50_29-1;4;4;4-M2a-0.75GF-Q0.4_08.15sec	GT37913_Hisp	4	0	1.80239e-05	#NUM!	55481.9	Very Strong Support	Strong Support	750	1;4;4;4	a
H09_RD14-0003-48_49_50_29-1;4;4;4-M2a-0.75GF-Q0.4_08.15sec	WT51556_AA	4	0	0.00529595	#NUM!	188.823	Very Strong Support	Moderate Support	750	1;4;4;4	a
H10_RD14-0003-39_40-1;2-M3d-0.189GF-Q1.5_08.15sec	C78H_Hisp	2	0	1.52304e-21	#NUM!	6.56583e+20	Very Strong Support	Very Strong Support	189	1;2	d
H10_RD14-0003-39_40-1;2-M3d-0.189GF-Q1.5_08.15sec	C88H_Hisp	2	0	3.64951e-14	#NUM!	2.7401e+13	Very Strong Support	Very Strong Support	189	1;2	d
H11_RD14-0003-48_49_50_29-1;4;4;4-M2e-0.195GF-Q1.3_08.15sec	C41C_Cauc	4	0.000149	0.788786	6711.41	1.26777	Moderate Support	Uninformative	195	1;4;4;4	e
H11_RD14-0003-48_49_50_29-1;4;4;4-M2e-0.195GF-Q1.3_08.15sec	GT38092_Cauc	4	4.78e-07	0.84798	2.09205e+06	1.17927	Very Strong Support	Uninformative	195	1;4;4;4	e
H11_RD14-0003-48_49_50_29-1;4;4;4-M2e-0.195GF-Q1.3_08.15sec	PT86536_Cauc	4	0.000469	0.815951	2132.2	1.22556	Moderate Support	Uninformative	195	1;4;4;4	e
H11_RD14-0003-48_49_50_29-1;4;4;4-M2e-0.195GF-Q1.3_08.15sec	ZT79618_AA	4	6.93e-08	0.846767	1.443e+07	1.18096	Very Strong Support	Uninformative	195	1;4;4;4	e
